# Supplementary material for: RNA binding by ADAR3 inhibits adenosine-to-inosine editing and promotes expression of immune response protein MAVS
Source: J Biol Chem. 2022 Jul 15;298(9):102267. doi: 10.1016/j.jbc.2022.102267 (PMC9418441; doi:10.1016/j.jbc.2022.102267)
Supplement: Supplemental Table 1 [file mmc2.xlsx]

## Sheet: S1a
Table S1a: ADAR3 bound transcripts in U87 cells. Genes that are identified as ADAR3 bound target in both EdgeR and DESeq2 analysis are listed by gene name (column A) and transcript annotation according to Gencode (column B). Coulmn C and D indicate whether the identified ADAR3 targets are reported to be edited in REDIportal and Bahn et al. 2012 respectively. Column E indicate whether the ADAR3 ta…
Gene	Annotation	Edited in REDIportal	Edited in Bahn et al. 2012	Bound by ADAR1 in Bahn et al. 2015	Bound by ADAR2 in HeLa cells in Galipon et al. 2017	Bound by ADAR2 in HEK cells in Song et al. 2020	Bound by ADAR3 in HEK cells in Song et al. 2020
A1BG	protein_coding	no	no	No	No	No	No
AAK1	protein_coding	yes	yes	Yes	No	Yes	Yes
AARS	protein_coding	yes	no	No	No	Yes	Yes
AASDH	protein_coding	yes	yes	Yes	No	No	No
ABCA2	protein_coding	yes	no	Yes	No	No	Yes
ABCA3	protein_coding	yes	no	Yes	No	Yes	No
ABCB8	protein_coding	yes	yes	Yes	No	No	Yes
ABCB9	protein_coding	yes	no	Yes	No	No	No
ABCC1	protein_coding	yes	no	Yes	No	Yes	Yes
ABCC3	protein_coding	yes	yes	Yes	No	No	No
ABCD1	protein_coding	yes	no	No	No	Yes	No
ABHD11-AS1	transcribed_unitary_pseudogene	no	no	No	No	No	No
ABHD12	protein_coding	yes	no	Yes	No	No	Yes
ABHD17A	protein_coding	yes	no	No	No	No	No
ABHD18	protein_coding	no	no	Yes	No	No	No
ABHD2	protein_coding	yes	no	Yes	No	Yes	No
ABHD6	protein_coding	yes	no	Yes	No	Yes	No
ABL1	protein_coding	yes	no	Yes	No	Yes	Yes
ABL2	protein_coding	yes	no	Yes	No	No	Yes
ABR	protein_coding	yes	no	Yes	No	Yes	Yes
ABRAXAS2	protein_coding	no	no	Yes	No	No	No
ABTB2	protein_coding	yes	no	Yes	No	No	No
AC002070.1	miRNA	no	no	No	No	No	No
AC002116.2	antisense_RNA	no	no	No	No	No	No
AC002472.1	protein_coding	no	no	No	No	No	No
AC002985.2	antisense_RNA	no	no	No	No	No	No
AC004076.1	protein_coding	no	no	No	No	No	No
AC004257.1	lincRNA	no	no	No	No	No	No
AC004477.3	lincRNA	no	no	No	No	No	No
AC004889.1	pseudogene	no	no	No	No	No	No
AC004980.1	miRNA	no	no	No	No	No	No
AC005020.2	protein_coding	no	no	No	No	No	No
AC005077.4	processed_pseudogene	no	no	No	No	No	No
AC005154.1	processed_transcript	no	no	Yes	No	No	No
AC005180.2	lincRNA	no	no	No	No	No	No
AC005225.5	TEC	no	no	No	No	No	No
AC005258.1	protein_coding	no	no	No	No	No	No
AC005261.1	antisense_RNA	no	no	No	No	No	No
AC005280.1	processed_transcript	no	no	No	No	No	No
AC005332.7	lincRNA	no	no	No	No	No	No
AC005355.1	lincRNA	no	no	No	No	No	No
AC005562.1	processed_transcript	no	no	Yes	No	No	Yes
AC005775.1	antisense_RNA	no	no	No	No	No	No
AC005776.1	processed_pseudogene	no	no	No	No	No	No
AC005776.2	lincRNA	no	no	No	No	No	No
AC005828.3	antisense_RNA	no	no	No	No	No	No
AC005899.8	antisense_RNA	no	no	No	No	No	No
AC005943.1	protein_coding	no	no	No	No	No	No
AC006001.3	transcribed_unprocessed_pseudogene	no	no	No	No	No	No
AC006033.2	lincRNA	no	no	No	No	No	No
AC006538.2	protein_coding	no	no	No	No	No	No
AC006547.1	antisense_RNA	no	no	No	No	No	No
AC007000.3	processed_transcript	no	no	Yes	No	No	No
AC007216.4	antisense_RNA	no	no	No	No	No	No
AC007240.1	protein_coding	no	no	Yes	No	No	No
AC007285.1	antisense_RNA	no	no	No	No	No	No
AC007388.1	antisense_RNA	no	no	Yes	No	No	No
AC007842.1	miRNA	no	no	No	No	No	No
AC007906.2	protein_coding	no	no	No	No	No	No
AC008147.4	processed_pseudogene	no	no	No	No	No	No
AC008267.3	unprocessed_pseudogene	no	no	No	No	No	No
AC008443.1	processed_transcript	no	no	No	No	No	No
AC008667.1	lincRNA	no	no	No	No	No	No
AC008669.1	sense_overlapping	no	no	No	No	No	No
AC008686.1	protein_coding	no	no	No	No	No	No
AC008687.1	protein_coding	no	no	No	No	No	No
AC008687.8	protein_coding	no	no	No	No	No	No
AC008741.2	lincRNA	no	no	No	No	No	No
AC008752.1	miRNA	no	no	No	No	No	No
AC008764.1	protein_coding	no	no	Yes	No	No	No
AC008770.3	protein_coding	no	no	Yes	No	No	No
AC009053.1	transcribed_unprocessed_pseudogene	no	no	No	No	No	No
AC009061.2	antisense_RNA	no	no	No	No	No	No
AC009088.1	antisense_RNA	no	no	No	No	No	No
AC009120.2	processed_transcript	no	no	No	No	No	No
AC009220.3	processed_pseudogene	no	no	No	No	No	No
AC009511.2	antisense_RNA	no	no	No	No	No	No
AC009630.1	antisense_RNA	no	no	No	No	No	No
AC009779.2	antisense_RNA	no	no	No	No	No	No
AC010323.2	processed_pseudogene	no	no	No	No	No	No
AC010326.2	protein_coding	no	no	No	No	No	No
AC010422.2	lincRNA	no	no	No	No	No	No
AC010522.1	protein_coding	no	no	No	No	No	No
AC010618.3	lincRNA	no	no	No	No	No	No
AC010642.1	processed_pseudogene	no	no	No	No	Yes	Yes
AC010969.2	lincRNA	no	no	No	No	No	No
AC011462.1	protein_coding	no	no	No	No	No	No
AC011481.1	lincRNA	no	no	No	No	No	No
AC011603.2	antisense_RNA	no	no	No	No	No	No
AC012435.2	lincRNA	no	no	No	No	No	No
AC012513.3	TEC	no	no	No	No	No	No
AC016586.1	protein_coding	no	no	No	No	No	No
AC016727.1	miRNA	no	no	No	No	No	No
AC016831.3	processed_pseudogene	no	no	No	No	No	No
AC017104.5	unprocessed_pseudogene	no	no	No	No	No	No
AC018521.1	processed_transcript	no	no	No	No	No	No
AC018553.2	antisense_RNA	no	no	No	No	No	No
AC018638.1	processed_pseudogene	no	no	No	No	No	No
AC018638.2	processed_pseudogene	no	no	No	No	No	No
AC018638.4	processed_pseudogene	no	no	No	No	No	No
AC018638.5	processed_pseudogene	no	no	No	No	No	No
AC018809.2	antisense_RNA	no	no	No	No	No	No
AC018845.3	antisense_RNA	no	no	No	No	No	No
AC020911.2	antisense_RNA	no	no	No	No	No	No
AC020916.1	lincRNA	no	no	No	No	No	No
AC021188.1	antisense_RNA	no	no	No	No	No	No
AC022167.2	antisense_RNA	no	no	No	No	No	No
AC022384.1	protein_coding	no	no	Yes	No	No	No
AC023906.5	antisense_RNA	no	no	No	No	No	No
AC025171.1	sense_overlapping	no	no	No	No	No	No
AC025580.2	antisense_RNA	no	no	No	No	No	No
AC025682.1	antisense_RNA	no	no	No	No	No	No
AC026254.4	lincRNA	no	no	No	No	No	No
AC026333.4	lincRNA	no	no	No	No	No	No
AC026471.1	antisense_RNA	no	no	No	No	No	No
AC027373.1	sense_overlapping	no	no	No	No	No	No
AC027682.4	lincRNA	no	no	No	No	No	No
AC040160.2	TEC	no	no	No	No	No	No
AC040173.1	pseudogene	no	no	No	No	No	No
AC046143.1	miRNA	no	no	No	No	No	No
AC048341.2	lincRNA	no	no	No	No	No	No
AC058791.1	lincRNA	no	no	No	No	No	No
AC063943.3	lincRNA	no	no	No	No	No	No
AC067852.1	pseudogene	no	no	No	No	No	No
AC067931.2	lincRNA	no	no	No	No	No	No
AC068152.1	processed_transcript	no	no	No	No	No	No
AC068533.3	antisense_RNA	no	no	No	No	No	No
AC068533.4	protein_coding	no	no	Yes	No	No	No
AC068587.6	processed_transcript	no	no	No	No	No	No
AC068669.1	miRNA	no	no	No	No	No	No
AC068768.1	antisense_RNA	no	no	No	No	No	No
AC068870.2	lincRNA	no	no	No	No	No	No
AC068946.1	miRNA	no	no	No	No	No	No
AC069234.5	lincRNA	no	no	No	No	No	No
AC069368.1	protein_coding	no	no	No	No	No	No
AC073065.1	processed_pseudogene	no	no	No	No	No	No
AC073107.1	lincRNA	no	no	Yes	No	No	No
AC073335.2	lincRNA	no	no	No	No	No	No
AC073389.2	antisense_RNA	no	no	No	No	No	No
AC073517.1	antisense_RNA	no	no	No	No	No	No
AC073529.1	lincRNA	no	no	No	No	No	No
AC073842.2	antisense_RNA	no	no	No	No	No	No
AC073869.1	transcribed_processed_pseudogene	no	no	No	No	No	No
AC074117.1	antisense_RNA	no	no	No	No	No	No
AC079447.1	protein_coding	no	no	No	No	No	No
AC084337.2	protein_coding	no	no	No	No	No	No
AC087280.2	lincRNA	no	no	No	No	No	No
AC087289.2	antisense_RNA	no	no	No	No	No	No
AC087294.1	antisense_RNA	no	no	No	No	No	No
AC087632.1	protein_coding	no	no	No	No	No	No
AC087645.2	lincRNA	no	no	No	No	No	No
AC090114.2	lincRNA	no	no	No	No	No	No
AC090114.3	unprocessed_pseudogene	no	no	No	No	No	No
AC092115.3	antisense_RNA	no	no	No	No	No	No
AC092117.1	miRNA	no	no	No	No	No	No
AC092368.3	lincRNA	no	no	No	No	No	No
AC092902.2	processed_transcript	no	no	No	No	No	No
AC093152.1	lincRNA	no	no	Yes	No	No	No
AC093627.3	antisense_RNA	no	no	No	No	No	No
AC093668.2	pseudogene	no	no	No	No	No	No
AC096677.1	antisense_RNA	no	no	No	No	No	No
AC096887.1	miRNA	no	no	No	No	No	No
AC097641.1	processed_transcript	no	no	No	No	No	No
AC098484.3	protein_coding	no	no	No	No	No	No
AC099066.2	antisense_RNA	no	no	No	No	No	No
AC099850.2	protein_coding	no	no	No	No	No	No
AC100830.1	antisense_RNA	no	no	No	No	No	No
AC102953.2	lincRNA	no	no	No	No	No	No
AC103706.1	lincRNA	no	no	No	No	No	No
AC103808.2	lincRNA	no	no	No	No	No	No
AC103810.1	transcribed_unprocessed_pseudogene	no	no	No	No	No	No
AC103923.1	antisense_RNA	no	no	No	No	No	No
AC104109.3	protein_coding	no	no	No	No	No	No
AC105020.2	antisense_RNA	no	no	No	No	No	No
AC105036.3	processed_transcript	no	no	No	No	No	No
AC105206.2	antisense_RNA	no	no	No	No	No	No
AC105285.1	antisense_RNA	no	no	No	No	No	No
AC106782.5	unprocessed_pseudogene	no	no	No	No	No	No
AC107214.1	antisense_RNA	no	no	No	No	No	No
AC107375.1	antisense_RNA	no	no	No	No	No	No
AC108010.1	processed_transcript	no	no	No	No	No	No
AC108134.4	sense_overlapping	no	no	No	No	No	No
AC109454.2	antisense_RNA	no	no	No	No	No	No
AC110079.1	transcribed_unprocessed_pseudogene	no	no	No	No	No	No
AC112504.1	miRNA	no	no	No	No	No	No
AC113385.3	unprocessed_pseudogene	no	no	No	No	No	No
AC116366.3	protein_coding	no	no	Yes	No	No	No
AC116535.1	antisense_RNA	no	no	No	No	No	No
AC117489.1	TEC	no	no	No	No	No	No
AC119403.1	antisense_RNA	no	no	No	No	No	No
AC120114.1	antisense_RNA	no	no	No	No	No	No
AC124016.1	antisense_RNA	no	no	No	No	No	No
AC124944.3	transcribed_unprocessed_pseudogene	no	no	No	No	Yes	No
AC125807.2	lincRNA	no	no	No	No	No	No
AC126544.1	processed_pseudogene	no	no	No	No	No	No
AC126696.1	lincRNA	no	no	No	No	No	No
AC126755.1	transcribed_unprocessed_pseudogene	no	no	No	No	No	No
AC127496.1	protein_coding	no	no	No	No	No	Yes
AC130462.1	miRNA	no	no	No	No	No	No
AC131011.1	miRNA	no	no	No	No	No	No
AC135050.1	miRNA	no	no	No	No	No	No
AC135050.3	lincRNA	no	no	No	No	No	No
AC135178.1	protein_coding	no	no	No	No	Yes	No
AC135586.2	protein_coding	no	no	No	No	No	No
AC137770.1	lincRNA	no	no	No	No	No	No
AC137936.2	transcribed_unitary_pseudogene	no	no	No	No	No	No
AC138035.1	lincRNA	no	no	No	No	No	No
AC138150.1	antisense_RNA	no	no	No	No	No	No
AC138393.1	protein_coding	no	no	No	No	No	No
AC138696.1	protein_coding	no	no	No	No	No	No
AC138894.1	protein_coding	no	no	No	No	No	No
AC138932.1	transcribed_unprocessed_pseudogene	no	no	No	No	No	No
AC139495.3	unprocessed_pseudogene	no	no	No	No	No	No
AC139795.2	antisense_RNA	no	no	No	No	No	No
AC139887.2	antisense_RNA	no	no	Yes	No	No	No
AC141586.1	transcribed_unprocessed_pseudogene	no	no	No	No	No	No
AC142293.3	antisense_RNA	no	no	No	No	No	No
AC145098.2	TEC	no	no	No	No	No	No
AC145285.2	lincRNA	no	no	No	No	No	No
AC145285.4	antisense_RNA	no	no	No	No	No	No
AC145422.1	lincRNA	no	no	No	No	No	No
AC231657.2	unprocessed_pseudogene	no	no	No	No	No	No
AC233723.2	TEC	no	no	No	No	No	No
AC239868.2	sense_overlapping	no	no	No	No	No	No
AC243964.2	antisense_RNA	no	no	No	No	No	No
AC244090.2	sense_overlapping	no	no	No	No	No	No
AC244131.2	lincRNA	no	no	No	No	No	No
AC245060.5	lincRNA	no	no	No	No	No	No
AC245060.6	lincRNA	no	no	No	No	No	No
ACAA1	protein_coding	yes	no	No	No	Yes	No
ACACB	protein_coding	yes	no	Yes	No	No	Yes
ACAD10	protein_coding	yes	no	Yes	No	Yes	Yes
ACAD9	protein_coding	yes	no	Yes	No	Yes	Yes
ACAP3	protein_coding	yes	no	No	No	Yes	Yes
ACBD3	protein_coding	yes	no	No	No	Yes	Yes
ACBD4	protein_coding	yes	no	No	No	Yes	No
ACO2	protein_coding	yes	no	Yes	No	Yes	Yes
ACOT7	protein_coding	yes	no	Yes	No	Yes	Yes
ACOT9	protein_coding	yes	yes	Yes	No	Yes	No
ACOX1	protein_coding	yes	yes	Yes	No	Yes	No
ACP7	protein_coding	no	no	No	No	No	No
ACSF2	protein_coding	yes	no	Yes	No	Yes	No
ACSF3	protein_coding	yes	no	Yes	No	Yes	Yes
ACSS2	protein_coding	yes	yes	Yes	No	No	No
ACTR1A	protein_coding	yes	no	Yes	No	No	Yes
ACTR1B	protein_coding	yes	no	No	No	No	No
ACVR2B-AS1	antisense_RNA	yes	no	No	No	No	No
ADAM19	protein_coding	yes	yes	Yes	No	No	No
ADAMTS18	protein_coding	yes	no	Yes	No	Yes	No
ADAMTS7	protein_coding	yes	no	No	No	No	No
ADAMTSL4-AS1	processed_transcript	no	no	No	No	No	No
ADAT1	protein_coding	yes	yes	Yes	No	No	No
ADCK5	protein_coding	yes	no	Yes	No	No	No
ADCY3	protein_coding	yes	no	Yes	No	Yes	No
ADCY6	protein_coding	yes	yes	No	No	Yes	No
ADCY7	protein_coding	yes	no	Yes	No	No	No
ADCY9	protein_coding	yes	no	Yes	No	Yes	No
ADD1	protein_coding	yes	yes	Yes	No	Yes	Yes
ADGRB2	protein_coding	no	no	No	No	No	No
ADGRE5	protein_coding	no	no	Yes	No	No	No
ADNP	protein_coding	yes	no	Yes	No	No	No
ADORA2B	protein_coding	yes	no	Yes	No	No	No
ADPRHL1	protein_coding	yes	no	Yes	yes	No	Yes
AEN	protein_coding	yes	yes	No	No	Yes	Yes
AF117829.1	lincRNA	no	no	No	No	No	No
AFF4	protein_coding	yes	no	Yes	No	Yes	Yes
AFG3L1P	transcribed_unitary_pseudogene	yes	no	No	No	No	No
AFG3L2	protein_coding	yes	no	No	No	Yes	Yes
AFMID	protein_coding	yes	no	Yes	No	No	Yes
AFTPH	protein_coding	yes	no	Yes	No	No	No
AGAP1	protein_coding	yes	no	Yes	No	Yes	Yes
AGAP3	protein_coding	yes	no	Yes	No	Yes	Yes
AGAP6	protein_coding	yes	no	Yes	No	No	No
AGAP9	protein_coding	yes	no	Yes	No	Yes	No
AGFG2	protein_coding	yes	no	No	No	Yes	No
AGO2	protein_coding	yes	no	Yes	No	Yes	No
AGO3	protein_coding	yes	no	Yes	No	Yes	Yes
AGO4	protein_coding	yes	no	Yes	No	Yes	Yes
AGPAT3	protein_coding	yes	no	Yes	No	Yes	Yes
AGRN	protein_coding	yes	no	Yes	No	Yes	Yes
AHCY	protein_coding	yes	no	Yes	No	Yes	No
AHCYL2	protein_coding	yes	no	Yes	No	Yes	No
AHDC1	protein_coding	yes	no	Yes	No	Yes	Yes
AHR	protein_coding	yes	yes	No	No	Yes	Yes
AIDA	protein_coding	yes	no	Yes	No	Yes	No
AIFM2	protein_coding	yes	no	Yes	No	No	No
AIMP2	protein_coding	yes	no	No	No	Yes	No
AK3	protein_coding	yes	yes	Yes	No	Yes	No
AK4	protein_coding	yes	no	Yes	No	Yes	No
AKAP1	protein_coding	yes	no	No	No	No	No
AKAP10	protein_coding	yes	no	Yes	No	Yes	Yes
AKAP17A	protein_coding	no	no	Yes	No	No	Yes
AKAP8	protein_coding	yes	no	Yes	No	No	No
AKAP8L	protein_coding	yes	no	Yes	No	No	Yes
AKIRIN1	protein_coding	yes	yes	Yes	No	No	Yes
AKR1C2	protein_coding	yes	no	Yes	No	No	No
AKT1	protein_coding	yes	no	Yes	No	Yes	Yes
AKT2	protein_coding	yes	yes	Yes	No	Yes	Yes
AL020995.1	antisense_RNA	no	no	No	No	No	No
AL021546.1	protein_coding	no	no	No	No	No	No
AL021707.2	pseudogene	no	no	No	No	No	No
AL022311.1	sense_overlapping	no	no	No	No	No	No
AL023806.3	TEC	no	no	No	No	No	No
AL034417.4	antisense_RNA	no	no	No	No	No	No
AL035413.1	antisense_RNA	no	no	No	No	No	No
AL035413.2	processed_pseudogene	no	no	No	No	No	No
AL035422.2	processed_pseudogene	no	no	No	No	No	No
AL035458.2	sense_overlapping	no	no	No	No	No	No
AL035587.1	antisense_RNA	no	no	No	No	No	No
AL049757.1	processed_pseudogene	no	no	No	No	No	No
AL080276.2	antisense_RNA	no	no	No	No	No	No
AL080317.2	lincRNA	no	no	No	No	No	No
AL109936.8	lincRNA	no	no	No	No	No	No
AL110118.2	protein_coding	no	no	No	No	No	No
AL118506.1	protein_coding	no	no	No	No	No	No
AL118558.1	antisense_RNA	no	no	No	No	No	No
AL121594.3	protein_coding	no	no	No	No	No	No
AL132780.3	protein_coding	no	yes	No	No	No	No
AL135818.2	lincRNA	no	no	No	No	No	No
AL136295.3	protein_coding	no	no	No	No	No	No
AL136379.1	lincRNA	no	no	No	No	No	No
AL138752.2	protein_coding	no	no	Yes	No	No	No
AL139021.2	antisense_RNA	no	no	No	No	No	No
AL139220.2	lincRNA	no	no	No	No	No	No
AL139260.1	antisense_RNA	no	no	No	No	No	No
AL139424.3	lincRNA	no	no	No	No	No	No
AL157838.1	antisense_RNA	no	no	No	No	No	No
AL157935.1	antisense_RNA	no	no	No	No	No	No
AL162231.2	antisense_RNA	no	no	No	No	No	No
AL162411.1	lincRNA	no	no	No	No	No	No
AL162741.1	lincRNA	no	no	No	No	No	No
AL355312.2	antisense_RNA	no	no	Yes	No	No	No
AL355574.1	antisense_RNA	no	no	No	No	No	No
AL355987.3	protein_coding	no	no	No	No	No	No
AL356488.3	antisense_RNA	no	no	No	No	No	No
AL357500.1	lincRNA	no	no	No	No	No	No
AL358232.1	unprocessed_pseudogene	no	no	No	No	No	No
AL358472.2	lincRNA	no	no	No	No	No	No
AL359091.2	protein_coding	no	no	No	No	No	No
AL359878.1	processed_transcript	no	no	No	No	No	No
AL359915.2	antisense_RNA	no	no	No	No	No	No
AL365203.1	lincRNA	no	no	No	No	No	No
AL390879.2	transcribed_unprocessed_pseudogene	no	no	No	No	No	No
AL391095.1	lincRNA	no	no	No	No	No	No
AL391244.1	processed_transcript	no	no	No	No	No	No
AL391244.3	lincRNA	no	no	No	No	No	No
AL445248.1	antisense_RNA	no	no	No	No	No	No
AL512353.1	antisense_RNA	no	no	No	No	No	No
AL513497.1	TEC	no	no	No	No	No	No
AL513550.1	antisense_RNA	no	no	No	No	No	No
AL592166.1	antisense_RNA	no	no	No	No	No	No
AL731577.2	sense_overlapping	no	no	No	No	No	No
AL807752.5	sense_overlapping	no	no	No	No	No	No
AL929236.1	sense_overlapping	no	no	No	No	No	No
ALAD	protein_coding	yes	no	No	No	No	No
ALDH16A1	protein_coding	yes	no	No	No	No	No
ALG11	protein_coding	yes	no	No	yes	No	No
ALG12	protein_coding	yes	no	No	No	No	No
ALG1L10P	unprocessed_pseudogene	no	no	No	No	Yes	No
ALG1L6P	unprocessed_pseudogene	no	no	No	No	No	No
ALG6	protein_coding	yes	no	Yes	No	No	No
ALG8	protein_coding	yes	no	Yes	No	Yes	Yes
ALKBH1	protein_coding	yes	no	No	No	No	Yes
ALKBH4	protein_coding	yes	no	No	No	No	No
ALKBH5	protein_coding	yes	no	Yes	No	Yes	Yes
AMBRA1	protein_coding	yes	no	Yes	No	Yes	Yes
AMDHD2	protein_coding	yes	no	No	No	Yes	No
AMH	protein_coding	yes	no	No	No	No	No
AMN1	protein_coding	yes	no	Yes	No	No	Yes
AMOTL2	protein_coding	yes	no	Yes	No	No	Yes
AMZ1	protein_coding	yes	no	Yes	No	No	No
ANAPC2	protein_coding	yes	no	No	No	No	No
ANAPC7	protein_coding	yes	no	Yes	No	Yes	Yes
ANGPTL4	protein_coding	yes	no	No	No	No	No
ANKFY1	protein_coding	yes	no	Yes	No	Yes	Yes
ANKH	protein_coding	yes	no	Yes	No	No	Yes
ANKLE2	protein_coding	yes	yes	Yes	No	No	Yes
ANKMY1	protein_coding	yes	no	Yes	No	No	Yes
ANKRD11	protein_coding	yes	no	Yes	No	Yes	Yes
ANKRD13A	protein_coding	yes	no	Yes	No	No	No
ANKRD13C	protein_coding	yes	no	Yes	No	Yes	Yes
ANKRD16	protein_coding	yes	no	No	No	No	No
ANKRD29	protein_coding	yes	no	Yes	No	No	No
ANKRD36	protein_coding	yes	no	Yes	No	No	Yes
ANKRD36B	protein_coding	yes	no	Yes	No	No	No
ANKRD36C	protein_coding	no	no	No	No	No	No
ANKRD40	protein_coding	yes	no	No	No	No	Yes
ANKRD42	protein_coding	yes	no	No	No	No	No
ANKRD52	protein_coding	yes	yes	Yes	No	Yes	Yes
ANKRD54	protein_coding	yes	no	No	No	Yes	Yes
ANKRD55	protein_coding	yes	no	Yes	No	No	No
ANKRD9	protein_coding	no	no	No	No	No	Yes
ANKS3	protein_coding	yes	no	Yes	No	Yes	Yes
ANKS6	protein_coding	yes	no	Yes	No	Yes	Yes
ANO8	protein_coding	yes	yes	No	No	No	Yes
ANXA11	protein_coding	yes	no	No	No	Yes	Yes
ANXA9	protein_coding	yes	no	No	No	No	No
AP000350.2	processed_pseudogene	no	no	No	No	No	No
AP000350.4	protein_coding	no	no	No	No	No	No
AP000350.6	lincRNA	no	no	No	No	No	No
AP000351.10	pseudogene	no	no	No	No	No	No
AP000442.2	antisense_RNA	no	no	No	No	No	No
AP000487.1	antisense_RNA	no	no	No	No	No	No
AP000640.2	processed_transcript	no	no	No	No	No	No
AP000662.2	sense_overlapping	no	no	No	No	No	No
AP000769.1	transcribed_unprocessed_pseudogene	no	no	No	No	No	No
AP000873.2	processed_transcript	no	no	No	No	No	No
AP000944.1	antisense_RNA	no	no	No	No	No	No
AP001029.1	pseudogene	no	no	No	No	No	No
AP001258.1	lincRNA	no	no	No	No	No	No
AP001266.2	lincRNA	no	no	No	No	No	No
AP001347.1	antisense_RNA	no	no	No	No	No	No
AP001628.1	lincRNA	no	no	No	No	No	No
AP002433.1	antisense_RNA	no	no	No	No	No	No
AP002807.1	antisense_RNA	no	no	No	No	No	No
AP003068.2	antisense_RNA	no	no	No	No	No	No
AP003108.2	protein_coding	no	no	No	No	No	No
AP003392.4	lincRNA	no	no	No	No	No	No
AP003900.1	lincRNA	no	no	No	No	No	No
AP006545.1	sense_overlapping	no	no	No	No	No	No
AP1M1	protein_coding	yes	no	Yes	No	Yes	No
AP1S3	protein_coding	yes	yes	Yes	No	No	No
AP2A1	protein_coding	yes	yes	No	No	No	Yes
AP2A2	protein_coding	yes	no	No	No	No	No
AP3D1	protein_coding	yes	no	Yes	No	Yes	Yes
AP3S2	protein_coding	no	yes	Yes	No	No	No
AP4S1	protein_coding	yes	yes	Yes	No	No	No
AP5B1	protein_coding	yes	no	No	No	No	No
AP5Z1	protein_coding	yes	no	No	No	Yes	No
APBA3	protein_coding	yes	yes	No	No	No	Yes
APBB2	protein_coding	yes	no	Yes	No	Yes	Yes
APC2	protein_coding	yes	no	Yes	No	No	No
APLN	protein_coding	yes	no	Yes	No	No	No
APOBEC3F	protein_coding	yes	yes	No	No	Yes	No
APOL1	protein_coding	yes	yes	Yes	No	No	No
APOL6	protein_coding	yes	yes	Yes	No	Yes	No
APOLD1	protein_coding	yes	no	Yes	No	No	Yes
APOOL	protein_coding	yes	yes	Yes	No	No	No
APPBP2	protein_coding	yes	no	Yes	No	Yes	Yes
APTR	lincRNA	no	no	Yes	No	No	No
APTX	protein_coding	yes	no	Yes	No	Yes	No
ARAP1	protein_coding	yes	no	Yes	No	No	Yes
ARAP3	protein_coding	yes	no	No	No	No	No
ARC	protein_coding	no	no	No	No	No	No
AREL1	protein_coding	yes	no	No	No	No	Yes
ARFGAP1	protein_coding	yes	no	No	No	Yes	Yes
ARFGAP2	protein_coding	yes	yes	Yes	No	Yes	Yes
ARFGAP3	protein_coding	yes	yes	Yes	No	Yes	No
ARFGEF2	protein_coding	yes	no	Yes	No	Yes	Yes
ARFIP1	protein_coding	yes	no	Yes	No	Yes	Yes
ARFRP1	protein_coding	yes	no	Yes	No	No	Yes
ARHGAP1	protein_coding	yes	yes	Yes	No	Yes	No
ARHGAP11B	protein_coding	yes	no	Yes	No	Yes	No
ARHGAP17	protein_coding	yes	no	Yes	No	Yes	Yes
ARHGAP22	protein_coding	yes	no	Yes	No	No	No
ARHGAP23	protein_coding	yes	no	Yes	No	No	Yes
ARHGAP35	protein_coding	yes	no	Yes	No	Yes	Yes
ARHGAP39	protein_coding	yes	no	No	No	Yes	Yes
ARHGDIA	protein_coding	yes	no	Yes	No	Yes	Yes
ARHGEF1	protein_coding	yes	yes	Yes	No	No	Yes
ARHGEF10L	protein_coding	yes	no	Yes	No	No	Yes
ARHGEF17	protein_coding	yes	no	No	No	No	No
ARHGEF2	protein_coding	yes	no	No	No	Yes	Yes
ARHGEF40	protein_coding	yes	no	Yes	No	No	No
ARID1A	protein_coding	yes	no	Yes	No	Yes	Yes
ARID3A	protein_coding	yes	no	Yes	No	Yes	Yes
ARID3B	protein_coding	yes	no	Yes	No	No	No
ARID5A	protein_coding	yes	no	No	No	Yes	No
ARIH1	protein_coding	yes	no	Yes	No	Yes	Yes
ARIH2	protein_coding	yes	no	Yes	No	Yes	No
ARL10	protein_coding	yes	no	No	No	No	No
ARL17B	protein_coding	no	no	Yes	No	Yes	Yes
ARL8A	protein_coding	yes	no	No	No	No	Yes
ARMC1	protein_coding	yes	no	No	No	No	No
ARMC5	protein_coding	yes	no	No	No	No	Yes
ARMC7	protein_coding	yes	no	No	No	Yes	No
ARMCX4	protein_coding	no	no	Yes	No	No	No
ARNTL2	protein_coding	yes	no	Yes	No	No	No
ARNTL2-AS1	antisense_RNA	no	no	No	No	No	No
ARRDC2	protein_coding	yes	no	Yes	No	No	No
ARSA	protein_coding	yes	yes	No	No	Yes	Yes
ARSD	protein_coding	yes	no	Yes	No	No	No
ARSG	protein_coding	yes	no	Yes	No	Yes	Yes
ASB1	protein_coding	yes	no	Yes	No	No	No
ASB16	protein_coding	yes	no	No	No	No	No
ASB16-AS1	antisense_RNA	yes	no	No	No	No	No
ASCC2	protein_coding	yes	no	No	No	No	No
ASF1B	protein_coding	yes	no	Yes	No	No	No
ASH1L	protein_coding	yes	no	Yes	No	Yes	Yes
ASL	protein_coding	yes	no	No	No	No	Yes
ASMTL	protein_coding	no	no	Yes	No	No	No
ASPSCR1	protein_coding	yes	no	Yes	No	No	Yes
ASXL1	protein_coding	yes	no	Yes	No	Yes	Yes
ASXL2	protein_coding	yes	no	Yes	No	No	No
ATAD2B	protein_coding	yes	no	Yes	No	Yes	No
ATAD3A	protein_coding	yes	no	Yes	No	No	Yes
ATAD3B	protein_coding	yes	no	Yes	No	No	Yes
ATAD5	protein_coding	yes	no	No	No	Yes	No
ATAT1	protein_coding	yes	no	Yes	No	No	No
ATE1-AS1	transcribed_unitary_pseudogene	no	no	No	No	No	No
ATF1	protein_coding	yes	no	No	No	No	No
ATG13	protein_coding	yes	no	Yes	No	No	Yes
ATG14	protein_coding	yes	no	Yes	No	No	No
ATG2A	protein_coding	yes	no	Yes	No	Yes	Yes
ATG4D	protein_coding	yes	no	No	No	Yes	Yes
ATG7	protein_coding	yes	no	Yes	No	No	Yes
ATG9A	protein_coding	yes	no	No	No	No	Yes
ATN1	protein_coding	yes	yes	No	No	No	Yes
ATP13A2	protein_coding	yes	no	Yes	No	No	Yes
ATP1A4	protein_coding	yes	no	Yes	No	No	No
ATP2A1	protein_coding	yes	no	Yes	No	No	Yes
ATP2A2	protein_coding	yes	no	Yes	No	Yes	Yes
ATP2A3	protein_coding	yes	no	Yes	No	No	No
ATP5G1P4	processed_pseudogene	no	no	No	No	No	No
ATP5S	protein_coding	yes	yes	Yes	No	No	Yes
ATP8B1	protein_coding	yes	no	Yes	No	Yes	No
ATP8B2	protein_coding	yes	yes	Yes	No	No	Yes
ATXN2	protein_coding	yes	yes	Yes	No	Yes	Yes
ATXN2L	protein_coding	yes	no	No	No	Yes	Yes
ATXN3	protein_coding	yes	yes	Yes	No	No	Yes
ATXN7L1	protein_coding	yes	no	Yes	No	Yes	No
ATXN7L3	protein_coding	no	no	No	No	Yes	Yes
AVL9	protein_coding	yes	no	No	No	Yes	Yes
AXIN1	protein_coding	yes	no	Yes	No	Yes	Yes
AXL	protein_coding	yes	no	Yes	No	No	No
B3GALNT2	protein_coding	yes	no	Yes	No	No	Yes
B3GALT6	protein_coding	yes	no	No	No	No	Yes
B4GALT1	protein_coding	yes	no	Yes	No	Yes	Yes
B4GALT2	protein_coding	yes	yes	Yes	No	No	Yes
B9D1	protein_coding	yes	no	Yes	No	No	No
BACE1	protein_coding	yes	no	No	No	No	No
BACE2	protein_coding	yes	no	No	No	Yes	No
BAG3	protein_coding	yes	no	Yes	No	No	Yes
BAG4	protein_coding	yes	no	Yes	No	No	Yes
BAHD1	protein_coding	yes	no	Yes	No	No	No
BAIAP2-AS1	lincRNA	yes	no	No	No	No	Yes
BAP1	protein_coding	no	no	No	No	No	Yes
BAZ1A	protein_coding	yes	no	Yes	No	No	No
BBOF1	protein_coding	no	no	Yes	No	No	No
BCAN	protein_coding	yes	no	No	No	No	No
BCAR1	protein_coding	yes	no	Yes	No	No	Yes
BCAS3	protein_coding	yes	no	Yes	No	Yes	Yes
BCAS4	protein_coding	yes	yes	Yes	No	No	Yes
BCL2L1	protein_coding	yes	no	Yes	No	No	No
BCL2L13	protein_coding	yes	no	Yes	No	No	Yes
BCL2L2	protein_coding	no	no	No	No	No	Yes
BCL3	protein_coding	yes	no	Yes	No	No	Yes
BCL7B	protein_coding	yes	no	Yes	No	No	Yes
BCL7C	protein_coding	yes	no	Yes	No	Yes	No
BCL9L	protein_coding	yes	no	No	No	No	Yes
BCR	protein_coding	yes	no	Yes	No	No	Yes
BEGAIN	protein_coding	yes	no	No	No	No	No
BFAR	protein_coding	yes	no	No	No	No	Yes
BICD1	protein_coding	yes	yes	Yes	No	Yes	Yes
BICD2	protein_coding	yes	no	Yes	No	Yes	Yes
BICDL1	protein_coding	no	no	Yes	No	No	No
BICRAL	protein_coding	no	no	Yes	No	No	No
BID	protein_coding	yes	no	No	No	No	No
BIN1	protein_coding	yes	no	Yes	No	No	No
BIN3	protein_coding	yes	yes	Yes	No	No	No
BLM	protein_coding	yes	no	Yes	No	Yes	No
BLZF1	protein_coding	yes	no	No	No	No	No
BLZF2P	unprocessed_pseudogene	no	no	No	No	No	No
BMPR2	protein_coding	yes	no	Yes	No	No	Yes
BOLA1	protein_coding	yes	no	No	No	No	No
BORCS8-MEF2B	protein_coding	no	no	No	No	No	No
BPNT1	protein_coding	no	yes	Yes	No	No	No
BPTF	protein_coding	yes	no	Yes	No	Yes	Yes
BRAF	protein_coding	yes	no	Yes	No	Yes	Yes
BRAP	protein_coding	yes	no	Yes	No	No	No
BRAT1	protein_coding	yes	no	Yes	No	No	Yes
BRCA1	protein_coding	yes	no	Yes	No	No	Yes
BRD1	protein_coding	yes	no	No	No	Yes	Yes
BRF1	protein_coding	yes	no	Yes	No	No	No
BRI3BP	protein_coding	yes	no	No	No	Yes	Yes
BRIP1	protein_coding	yes	no	Yes	No	Yes	Yes
BRSK1	protein_coding	yes	no	Yes	No	No	No
BSDC1	protein_coding	yes	yes	Yes	No	No	Yes
BTBD19	protein_coding	yes	yes	Yes	No	No	No
BTBD2	protein_coding	yes	no	Yes	No	Yes	Yes
BTBD7	protein_coding	yes	no	Yes	No	Yes	No
BTBD9	protein_coding	yes	no	Yes	No	No	No
BTRC	protein_coding	yes	no	Yes	No	Yes	No
BVES	protein_coding	yes	no	Yes	No	No	No
BX276092.7	transcribed_unprocessed_pseudogene	no	no	No	No	No	No
BX890604.1	lincRNA	no	no	No	No	No	No
BYSL	protein_coding	yes	no	Yes	No	Yes	Yes
C10orf76	protein_coding	yes	no	Yes	No	Yes	Yes
C11orf16	protein_coding	yes	no	No	No	No	No
C11orf49	protein_coding	yes	no	Yes	No	Yes	Yes
C11orf63	protein_coding	yes	no	Yes	No	Yes	Yes
C11orf68	protein_coding	no	no	No	No	No	No
C11orf80	protein_coding	yes	no	Yes	No	Yes	No
C11orf84	protein_coding	yes	no	Yes	No	No	No
C11orf95	protein_coding	no	no	No	No	No	No
C12orf49	protein_coding	yes	yes	Yes	No	No	No
C12orf65	protein_coding	yes	no	Yes	No	No	No
C12orf66	protein_coding	yes	no	No	No	Yes	No
C14orf159	protein_coding	yes	no	Yes	No	Yes	Yes
C14orf79	protein_coding	yes	no	No	No	No	No
C14orf80	protein_coding	no	no	No	No	No	No
C14orf93	protein_coding	yes	no	Yes	No	No	No
C15orf39	protein_coding	yes	no	No	No	No	Yes
C15orf52	protein_coding	no	no	No	No	No	No
C16orf45	protein_coding	yes	no	Yes	No	No	No
C16orf58	protein_coding	yes	no	Yes	No	No	Yes
C16orf62	protein_coding	yes	yes	Yes	No	No	Yes
C16orf70	protein_coding	yes	no	Yes	No	Yes	Yes
C16orf86	protein_coding	yes	no	No	No	No	No
C17orf53	protein_coding	yes	no	Yes	No	Yes	No
C17orf62	protein_coding	yes	no	No	No	Yes	Yes
C17orf67	protein_coding	yes	no	Yes	No	No	No
C18orf25	protein_coding	yes	no	Yes	No	Yes	No
C19orf12	protein_coding	yes	yes	Yes	No	Yes	No
C19orf25	protein_coding	yes	no	No	No	No	No
C19orf47	protein_coding	yes	no	Yes	No	Yes	No
C19orf57	protein_coding	yes	no	Yes	No	No	No
C1orf134	protein_coding	no	no	No	No	No	No
C1orf159	protein_coding	yes	no	Yes	No	No	No
C1orf189	protein_coding	yes	no	No	No	Yes	No
C1orf94	protein_coding	yes	yes	Yes	No	No	No
C1QTNF1	protein_coding	yes	no	Yes	No	No	Yes
C1RL	protein_coding	yes	yes	No	No	No	Yes
C2	protein_coding	yes	no	Yes	No	No	No
C20orf194	protein_coding	yes	no	Yes	No	Yes	Yes
C20orf27	protein_coding	yes	no	No	No	No	Yes
C21orf58	protein_coding	yes	yes	No	No	Yes	Yes
C22orf23	protein_coding	yes	no	No	No	No	No
C22orf46	protein_coding	yes	no	No	No	No	Yes
C2CD2	protein_coding	yes	no	Yes	No	No	Yes
C2orf42	protein_coding	yes	no	Yes	No	Yes	No
C2orf69	protein_coding	yes	no	No	No	No	No
C3orf18	protein_coding	yes	no	Yes	No	No	No
C3orf49	protein_coding	yes	no	No	No	No	No
C3orf62	protein_coding	yes	no	Yes	No	No	No
C4orf36	protein_coding	yes	yes	No	No	No	No
C5AR1	protein_coding	yes	yes	No	No	Yes	Yes
C5AR2	protein_coding	yes	no	No	No	No	No
C6orf106	protein_coding	yes	no	Yes	No	Yes	Yes
C6orf136	protein_coding	yes	no	Yes	No	Yes	Yes
C6orf203	protein_coding	yes	yes	Yes	No	No	No
C7orf61	protein_coding	yes	no	Yes	No	No	No
C8orf31	processed_transcript	yes	no	Yes	No	No	Yes
C9orf147	antisense_RNA	no	no	No	No	No	No
C9orf172	protein_coding	no	no	No	No	No	No
CA13	protein_coding	yes	yes	No	No	No	No
CA5B	protein_coding	yes	no	Yes	No	Yes	No
CABIN1	protein_coding	yes	yes	Yes	No	Yes	Yes
CACFD1	protein_coding	yes	no	No	No	No	No
CACNA1A	protein_coding	yes	yes	Yes	No	Yes	No
CALCOCO2	protein_coding	yes	no	No	No	No	No
CALHM2	protein_coding	yes	no	No	No	No	No
CAMK1D	protein_coding	yes	no	Yes	No	Yes	Yes
CAMKK2	protein_coding	yes	no	Yes	No	No	No
CAP2	protein_coding	yes	no	Yes	No	No	No
CAPN15	protein_coding	no	no	Yes	No	Yes	Yes
CARD10	protein_coding	yes	no	Yes	No	No	No
CARD6	protein_coding	yes	no	Yes	No	No	No
CARD8	protein_coding	yes	yes	Yes	No	Yes	No
CARHSP1	protein_coding	yes	no	No	No	No	No
CARM1	protein_coding	yes	no	Yes	No	Yes	Yes
CASC10	protein_coding	no	no	No	No	No	No
CASC4	protein_coding	yes	yes	Yes	No	No	No
CASK	protein_coding	yes	no	Yes	No	Yes	Yes
CASKIN2	protein_coding	yes	no	No	No	No	Yes
CASP6	protein_coding	yes	no	No	No	No	No
CASP8	protein_coding	yes	yes	Yes	No	No	No
CASP8AP2	protein_coding	yes	no	No	No	Yes	No
CASTOR2	protein_coding	no	no	Yes	No	No	No
CATSPER2P1	transcribed_unprocessed_pseudogene	yes	no	No	No	No	No
CATSPERG	protein_coding	yes	no	Yes	No	Yes	No
CAVIN1	protein_coding	no	no	No	No	No	No
CBARP	protein_coding	no	no	No	No	No	No
CBFA2T2	protein_coding	yes	yes	Yes	No	Yes	No
CBFB	protein_coding	yes	no	No	No	Yes	Yes
CBR4	protein_coding	yes	no	No	No	No	Yes
CBX1	protein_coding	yes	no	Yes	No	No	No
CBX4	protein_coding	yes	no	No	No	Yes	Yes
CBX6	protein_coding	no	no	No	No	No	Yes
CBX7	protein_coding	yes	no	Yes	No	No	No
CBY1	protein_coding	yes	no	Yes	No	Yes	No
CC2D1A	protein_coding	yes	no	No	No	No	Yes
CC2D1B	protein_coding	yes	no	Yes	No	No	No
CCAR1	protein_coding	yes	yes	Yes	No	Yes	Yes
CCAR2	protein_coding	no	no	No	No	Yes	Yes
CCDC102A	protein_coding	yes	no	No	No	No	No
CCDC116	protein_coding	yes	no	No	No	No	No
CCDC125	protein_coding	yes	yes	Yes	No	Yes	No
CCDC130	protein_coding	yes	yes	Yes	No	Yes	No
CCDC136	protein_coding	yes	yes	Yes	No	No	Yes
CCDC142	protein_coding	yes	no	Yes	No	No	Yes
CCDC149	protein_coding	yes	no	Yes	No	No	No
CCDC18-AS1	processed_transcript	no	no	Yes	No	No	No
CCDC57	protein_coding	yes	no	Yes	No	No	No
CCDC78	protein_coding	no	no	No	No	No	No
CCDC84	protein_coding	yes	yes	Yes	No	No	Yes
CCDC85B	protein_coding	no	no	No	No	No	No
CCDC88A	protein_coding	yes	no	Yes	No	No	Yes
CCDC9	protein_coding	yes	no	No	No	No	Yes
CCDC92	protein_coding	yes	no	Yes	No	No	No
CCHCR1	protein_coding	yes	no	No	No	No	Yes
CCM2	protein_coding	yes	no	Yes	No	Yes	Yes
CCNB1IP1	protein_coding	yes	no	Yes	No	Yes	No
CCNF	protein_coding	yes	no	Yes	No	No	No
CCNYL1	protein_coding	yes	yes	Yes	No	Yes	Yes
CCS	protein_coding	yes	no	Yes	No	No	No
CCT6P3	transcribed_unprocessed_pseudogene	yes	no	No	No	No	No
CD22	protein_coding	yes	no	Yes	No	Yes	Yes
CD276	protein_coding	yes	no	Yes	No	No	Yes
CD2BP2	protein_coding	yes	no	No	No	Yes	Yes
CD82	protein_coding	yes	no	Yes	No	No	No
CD99L2	protein_coding	yes	no	Yes	No	Yes	Yes
CD99P1	transcribed_unprocessed_pseudogene	no	no	No	No	Yes	No
CDAN1	protein_coding	yes	no	No	No	No	No
CDC14B	protein_coding	yes	no	Yes	No	Yes	Yes
CDC25C	protein_coding	yes	no	Yes	No	Yes	No
CDC27	protein_coding	yes	no	Yes	No	Yes	No
CDC42BPB	protein_coding	yes	no	Yes	No	Yes	Yes
CDC42EP1	protein_coding	yes	yes	No	No	Yes	Yes
CDC42EP2	protein_coding	yes	yes	No	No	Yes	No
CDC42EP4	protein_coding	yes	no	No	No	No	No
CDC73	protein_coding	yes	no	Yes	No	No	Yes
CDCA4	protein_coding	yes	yes	Yes	No	Yes	No
CDHR3	protein_coding	yes	yes	Yes	No	No	Yes
CDHR5	protein_coding	yes	no	No	No	No	No
CDK10	protein_coding	yes	yes	No	No	No	Yes
CDK12	protein_coding	yes	no	Yes	No	No	Yes
CDK13	protein_coding	yes	no	Yes	No	Yes	Yes
CDK20	protein_coding	yes	no	No	No	No	No
CDK5R1	protein_coding	no	no	No	No	No	Yes
CDKL1	protein_coding	yes	no	No	No	No	No
CDR2	protein_coding	yes	no	Yes	No	No	Yes
CDR2L	protein_coding	yes	no	Yes	No	No	Yes
CDS2	protein_coding	yes	no	No	No	Yes	No
CEBPB-AS1	antisense_RNA	no	no	No	No	No	No
CELF1	protein_coding	yes	no	Yes	No	Yes	Yes
CELSR1	protein_coding	yes	no	Yes	No	No	Yes
CELSR3	protein_coding	yes	no	Yes	No	No	No
CELSR3-AS1	antisense_RNA	no	no	No	No	No	No
CEND1	protein_coding	no	no	No	No	No	No
CENPA	protein_coding	yes	yes	No	No	No	Yes
CENPB	protein_coding	no	no	No	No	No	Yes
CENPBD1P1	transcribed_processed_pseudogene	no	no	No	No	Yes	Yes
CENPI	protein_coding	yes	no	Yes	No	No	No
CENPP	protein_coding	yes	no	Yes	No	Yes	Yes
CEP104	protein_coding	yes	no	Yes	No	Yes	Yes
CEP164	protein_coding	yes	no	Yes	No	Yes	Yes
CEP170B	protein_coding	yes	no	No	No	Yes	Yes
CEP250	protein_coding	yes	no	Yes	No	No	Yes
CEP78	protein_coding	yes	no	No	No	No	Yes
CEP85	protein_coding	yes	no	Yes	No	Yes	Yes
CEP89	protein_coding	yes	no	Yes	No	No	Yes
CEP95	protein_coding	yes	no	Yes	No	No	Yes
CERCAM	protein_coding	yes	no	Yes	No	Yes	Yes
CERK	protein_coding	yes	no	No	No	Yes	No
CES2	protein_coding	yes	no	No	No	No	No
CFAP97	protein_coding	no	no	Yes	No	No	No
CFDP1	protein_coding	yes	no	Yes	No	Yes	Yes
CFL1P6	processed_pseudogene	no	no	No	No	No	No
CHAF1A	protein_coding	yes	no	Yes	No	Yes	Yes
CHAF1B	protein_coding	yes	no	No	No	Yes	No
CHD9	protein_coding	yes	no	Yes	No	Yes	Yes
CHID1	protein_coding	yes	yes	Yes	No	Yes	Yes
CHKA	protein_coding	yes	no	Yes	No	No	Yes
CHMP1A	protein_coding	yes	yes	No	No	Yes	Yes
CHMP6	protein_coding	yes	no	No	No	No	Yes
CHMP7	protein_coding	yes	no	Yes	No	No	No
CHP1	protein_coding	yes	no	Yes	No	Yes	No
CHPF	protein_coding	no	no	Yes	No	No	Yes
CHPF2	protein_coding	no	no	Yes	No	No	Yes
CHST12	protein_coding	yes	no	Yes	No	Yes	No
CHST2	protein_coding	no	no	No	No	No	No
CHST3	protein_coding	yes	no	No	No	No	Yes
CHST7	protein_coding	yes	no	No	No	Yes	No
CHSY1	protein_coding	yes	no	Yes	No	No	Yes
CHTF8	protein_coding	yes	no	Yes	No	No	No
CHTOP	protein_coding	yes	no	No	No	No	Yes
CIC	protein_coding	yes	no	Yes	No	Yes	Yes
CICP14	processed_pseudogene	no	no	No	No	No	No
CICP16	processed_pseudogene	no	no	No	No	No	No
CIDECP	transcribed_unprocessed_pseudogene	yes	no	No	No	No	Yes
CIITA	protein_coding	yes	no	Yes	No	No	No
CINP	protein_coding	yes	yes	No	No	Yes	No
CIZ1	protein_coding	yes	no	Yes	No	No	Yes
CKMT2-AS1	antisense_RNA	no	no	No	No	Yes	Yes
CLASRP	protein_coding	yes	no	Yes	No	Yes	Yes
CLCN5	protein_coding	yes	no	Yes	No	Yes	No
CLCN7	protein_coding	yes	no	Yes	No	Yes	Yes
CLDN15	protein_coding	yes	no	No	No	No	Yes
CLDN3	protein_coding	yes	no	No	No	No	No
CLHC1	protein_coding	yes	no	No	No	No	No
CLIC4	protein_coding	yes	no	Yes	No	Yes	No
CLINT1	protein_coding	yes	no	Yes	No	No	No
CLIP1	protein_coding	yes	yes	Yes	No	Yes	Yes
CLIP2	protein_coding	yes	no	Yes	No	Yes	No
CLMP	protein_coding	yes	no	Yes	No	No	No
CLPB	protein_coding	yes	yes	Yes	No	No	No
CLPTM1	protein_coding	yes	no	Yes	No	Yes	Yes
CLPTM1L	protein_coding	yes	no	No	No	No	Yes
CLSPN	protein_coding	yes	no	Yes	No	No	Yes
CLSTN1	protein_coding	yes	no	Yes	No	Yes	Yes
CLUH	protein_coding	yes	no	Yes	No	Yes	Yes
CMIP	protein_coding	yes	no	Yes	No	No	Yes
CMPK1	protein_coding	yes	no	Yes	No	Yes	No
CMTM4	protein_coding	yes	no	Yes	No	Yes	Yes
CNIH3	protein_coding	yes	no	Yes	No	Yes	No
CNN2	protein_coding	yes	no	No	No	No	No
CNNM2	protein_coding	yes	no	Yes	No	Yes	No
CNNM3	protein_coding	yes	no	No	No	No	No
CNOT10	protein_coding	yes	no	Yes	No	No	No
CNST	protein_coding	yes	no	Yes	No	Yes	Yes
CNTROB	protein_coding	yes	no	No	No	Yes	No
COG1	protein_coding	yes	yes	Yes	No	Yes	Yes
COG4	protein_coding	yes	no	Yes	No	No	No
COG8	protein_coding	yes	yes	No	No	No	Yes
COL23A1	protein_coding	yes	no	Yes	No	Yes	No
COL4A3BP	protein_coding	yes	no	Yes	No	No	Yes
COL6A2	protein_coding	yes	no	Yes	No	No	No
COLGALT1	protein_coding	yes	no	No	No	Yes	Yes
COQ4	protein_coding	yes	yes	No	No	Yes	No
COQ5	protein_coding	yes	no	Yes	No	No	No
COQ8B	protein_coding	no	no	Yes	No	No	No
CORO2B	protein_coding	yes	no	Yes	No	No	Yes
COX18	protein_coding	yes	yes	Yes	No	No	Yes
COX7A1	protein_coding	yes	no	No	No	No	No
CPEB3	protein_coding	yes	no	Yes	No	Yes	No
CPNE2	protein_coding	yes	no	Yes	No	No	Yes
CPNE7	protein_coding	yes	yes	Yes	No	No	No
CPSF1	protein_coding	yes	no	Yes	No	No	Yes
CPSF7	protein_coding	yes	yes	No	No	No	Yes
CPT1A	protein_coding	yes	yes	Yes	No	No	Yes
CPT1C	protein_coding	yes	yes	No	No	No	No
CPTP	protein_coding	no	no	Yes	No	No	No
CR381653.1	miRNA	no	no	No	No	No	No
CREB3L1	protein_coding	yes	no	Yes	No	No	No
CREBBP	protein_coding	yes	no	Yes	No	Yes	Yes
CRK	protein_coding	yes	no	Yes	No	Yes	No
CRLF3	protein_coding	yes	no	Yes	No	No	Yes
CROCCP2	transcribed_unprocessed_pseudogene	yes	no	No	No	Yes	Yes
CROCCP3	transcribed_unprocessed_pseudogene	yes	no	No	No	Yes	No
CRTC1	protein_coding	yes	yes	Yes	No	Yes	Yes
CRYBB2P1	transcribed_unprocessed_pseudogene	yes	no	No	No	Yes	Yes
CRYM	protein_coding	yes	no	Yes	No	No	No
CS	protein_coding	yes	no	Yes	No	No	Yes
CSAD	protein_coding	yes	yes	Yes	No	Yes	No
CSE1L-AS1	antisense_RNA	no	no	No	No	No	No
CSF1	protein_coding	yes	no	Yes	No	No	No
CSK	protein_coding	yes	no	No	No	Yes	Yes
CSNK1D	protein_coding	yes	no	No	No	Yes	Yes
CSNK1G2	protein_coding	yes	no	Yes	No	Yes	Yes
CSPG4	protein_coding	yes	no	Yes	No	No	No
CSPG4P11	unprocessed_pseudogene	no	no	No	No	No	Yes
CSRNP1	protein_coding	no	no	No	No	No	No
CSRNP2	protein_coding	yes	no	Yes	No	No	No
CSTF3-AS1	antisense_RNA	yes	no	Yes	No	No	No
CTBP1	protein_coding	no	no	Yes	No	Yes	Yes
CTBP2	protein_coding	yes	no	Yes	No	Yes	Yes
CTCF	protein_coding	yes	no	Yes	No	Yes	Yes
CTDP1	protein_coding	yes	no	Yes	No	No	Yes
CTDSP1	protein_coding	yes	no	Yes	No	No	No
CTDSP2	protein_coding	yes	no	Yes	No	No	No
CTDSPL2	protein_coding	yes	no	Yes	No	Yes	Yes
CTNS	protein_coding	yes	no	No	No	No	Yes
CTSA	protein_coding	yes	yes	Yes	No	Yes	No
CTSB	protein_coding	yes	yes	Yes	No	No	No
CTSS	protein_coding	yes	yes	Yes	No	No	No
CTSW	protein_coding	yes	no	No	No	No	No
CTU1	protein_coding	yes	no	No	No	No	Yes
CUEDC1	protein_coding	yes	no	Yes	No	No	No
CUL9	protein_coding	yes	no	No	No	No	Yes
CUX1	protein_coding	yes	no	Yes	No	Yes	Yes
CXorf56	protein_coding	yes	yes	Yes	No	No	No
CXXC5	protein_coding	yes	no	No	No	No	Yes
CYB561	protein_coding	yes	no	No	No	No	No
CYB561A3	protein_coding	yes	no	Yes	No	No	No
CYB561D1	protein_coding	yes	no	Yes	No	No	No
CYHR1	protein_coding	yes	no	No	No	No	Yes
CYP20A1	protein_coding	yes	yes	Yes	No	No	Yes
D2HGDH	protein_coding	yes	no	No	No	Yes	No
DAG1	protein_coding	yes	yes	Yes	No	No	Yes
DAGLA	protein_coding	yes	no	No	No	No	Yes
DAGLB	protein_coding	yes	no	Yes	No	No	No
DANT1	antisense_RNA	no	no	No	No	No	No
DANT2	lincRNA	no	no	No	No	No	No
DAP	protein_coding	yes	no	Yes	No	No	No
DAP3	protein_coding	yes	yes	Yes	No	Yes	Yes
DAP3P1	unprocessed_pseudogene	no	no	No	No	Yes	No
DAPK3	protein_coding	yes	yes	Yes	No	No	Yes
DARS2	protein_coding	yes	no	Yes	No	No	No
DAZAP1	protein_coding	yes	no	Yes	No	Yes	Yes
DBF4B	protein_coding	yes	no	Yes	No	Yes	Yes
DBN1	protein_coding	yes	no	Yes	No	No	Yes
DBNL	protein_coding	yes	no	No	No	No	Yes
DCAF1	protein_coding	no	no	Yes	No	No	No
DCAF12	protein_coding	yes	no	No	No	No	Yes
DCAF16	protein_coding	yes	yes	No	No	No	No
DCAKD	protein_coding	yes	no	Yes	No	No	Yes
DCHS2	protein_coding	yes	no	Yes	No	No	Yes
DCLRE1C	protein_coding	yes	yes	No	No	No	Yes
DCPS	protein_coding	yes	no	Yes	No	No	No
DCTN1	protein_coding	yes	no	No	No	Yes	Yes
DCTN5	protein_coding	yes	no	Yes	No	Yes	Yes
DDB2	protein_coding	yes	yes	No	No	No	No
DDHD2	protein_coding	yes	yes	Yes	No	No	No
DDI2	protein_coding	yes	no	Yes	No	Yes	Yes
DDR2	protein_coding	yes	no	Yes	No	No	No
DDTL	protein_coding	yes	no	Yes	No	No	No
DDX46	protein_coding	yes	yes	Yes	No	Yes	No
DDX51	protein_coding	yes	no	No	No	Yes	Yes
DDX54	protein_coding	yes	no	No	No	No	No
DDX58	protein_coding	yes	yes	Yes	No	Yes	No
DDX59	protein_coding	yes	no	Yes	No	No	Yes
DEAF1	protein_coding	yes	yes	Yes	No	Yes	No
DENND4C	protein_coding	yes	no	Yes	No	Yes	Yes
DENND5A	protein_coding	yes	no	Yes	No	Yes	Yes
DENND5B	protein_coding	yes	no	Yes	No	Yes	Yes
DENND5B-AS1	antisense_RNA	yes	no	Yes	No	No	No
DENND6A	protein_coding	yes	no	Yes	No	Yes	No
DENND6B	protein_coding	yes	no	Yes	No	Yes	No
DENR	protein_coding	yes	no	No	No	Yes	Yes
DESI1	protein_coding	yes	no	Yes	No	Yes	No
DEXI	protein_coding	yes	no	No	No	No	No
DFFA	protein_coding	yes	yes	Yes	No	Yes	Yes
DGAT1	protein_coding	yes	no	No	No	No	No
DGCR2	protein_coding	yes	no	No	No	No	Yes
DGKG	protein_coding	yes	no	Yes	No	Yes	No
DGKQ	protein_coding	no	no	Yes	No	No	Yes
DGKZ	protein_coding	yes	no	Yes	No	Yes	No
DGUOK-AS1	antisense_RNA	no	no	No	No	No	No
DHDDS	protein_coding	yes	yes	No	No	No	No
DHFR	protein_coding	yes	no	Yes	No	Yes	Yes
DHODH	protein_coding	yes	no	No	No	No	Yes
DHRS7B	protein_coding	yes	no	Yes	No	No	Yes
DHRSX	protein_coding	yes	no	Yes	No	No	No
DHTKD1	protein_coding	yes	no	Yes	No	Yes	No
DHX16	protein_coding	yes	no	Yes	No	Yes	No
DHX32	protein_coding	yes	no	Yes	No	No	No
DHX34	protein_coding	yes	no	Yes	No	Yes	Yes
DHX37	protein_coding	yes	no	Yes	No	No	Yes
DIAPH2	protein_coding	yes	no	Yes	No	Yes	No
DIP2B	protein_coding	yes	no	Yes	No	Yes	Yes
DIRAS1	protein_coding	no	no	No	No	No	No
DIS3L	protein_coding	yes	no	Yes	yes	No	No
DIXDC1	protein_coding	yes	no	Yes	No	No	Yes
DLEU2	antisense_RNA	yes	no	Yes	yes	No	No
DLG4	protein_coding	yes	yes	Yes	No	Yes	No
DLG5	protein_coding	yes	no	Yes	No	Yes	Yes
DMGDH	protein_coding	yes	no	Yes	No	No	Yes
DMWD	protein_coding	yes	no	Yes	No	No	Yes
DNA2	protein_coding	yes	no	Yes	No	No	No
DNAAF2	protein_coding	no	no	No	No	No	No
DNAAF5	protein_coding	no	no	Yes	No	No	No
DNAJA3	protein_coding	yes	no	No	No	Yes	Yes
DNAJB12	protein_coding	yes	no	No	No	Yes	No
DNAJB2	protein_coding	yes	no	No	No	No	No
DNAJC11	protein_coding	yes	yes	Yes	No	No	Yes
DNAJC14	protein_coding	yes	no	No	No	No	Yes
DNAJC21	protein_coding	yes	yes	Yes	No	Yes	Yes
DNAJC22	protein_coding	yes	no	Yes	No	No	Yes
DNAJC24	protein_coding	yes	yes	Yes	No	No	No
DNAJC5	protein_coding	yes	no	Yes	No	Yes	Yes
DNASE1	protein_coding	yes	no	No	No	Yes	Yes
DNM1	protein_coding	yes	yes	Yes	No	Yes	Yes
DNM1L	protein_coding	yes	no	Yes	No	Yes	Yes
DNM2	protein_coding	yes	no	Yes	No	Yes	Yes
DNMBP	protein_coding	yes	no	Yes	No	No	No
DNMT1	protein_coding	yes	no	Yes	No	Yes	Yes
DOCK11	protein_coding	yes	no	Yes	No	No	No
DOCK6	protein_coding	yes	no	Yes	No	No	No
DOPEY2	protein_coding	yes	no	Yes	No	No	No
DOT1L	protein_coding	yes	no	Yes	No	Yes	Yes
DPF1	protein_coding	yes	no	No	No	No	Yes
DPP9	protein_coding	yes	yes	Yes	No	Yes	Yes
DPY19L1P1	unprocessed_pseudogene	yes	no	No	No	Yes	Yes
DPY19L4	protein_coding	yes	no	Yes	No	Yes	No
DRAM1	protein_coding	yes	yes	Yes	No	Yes	Yes
DSTYK	protein_coding	yes	no	Yes	No	Yes	Yes
DTX2	protein_coding	yes	no	Yes	No	No	Yes
DTX2P1-UPK3BP1-PMS2P11	processed_transcript	yes	no	Yes	No	No	No
DUS2	protein_coding	no	no	No	No	Yes	Yes
DUSP14	protein_coding	yes	no	Yes	No	Yes	No
DUSP3	protein_coding	yes	no	No	No	No	Yes
DUSP5	protein_coding	no	no	No	No	No	Yes
DUSP8	protein_coding	no	no	No	No	No	Yes
DUXAP10	transcribed_processed_pseudogene	no	no	No	No	No	No
DVL1	protein_coding	yes	no	Yes	No	Yes	Yes
DVL3	protein_coding	yes	no	Yes	No	No	No
DYNLL2	protein_coding	no	no	No	No	No	Yes
E2F1	protein_coding	yes	no	No	No	No	Yes
E2F2	protein_coding	yes	no	No	No	No	Yes
E2F4	protein_coding	yes	no	No	No	No	Yes
E2F5	protein_coding	yes	no	Yes	No	Yes	Yes
EARS2	protein_coding	yes	no	Yes	No	No	No
ECE1	protein_coding	yes	yes	Yes	No	No	No
ECSIT	protein_coding	yes	no	Yes	No	No	No
EDC3	protein_coding	yes	yes	Yes	No	Yes	Yes
EEF1D	protein_coding	yes	no	Yes	No	Yes	No
EEF2K	protein_coding	yes	yes	Yes	No	No	No
EFNB2	protein_coding	yes	no	Yes	yes	No	No
EFR3B	protein_coding	yes	no	Yes	No	No	Yes
EGLN1	protein_coding	yes	no	No	No	No	Yes
EGR1	protein_coding	no	no	No	No	No	No
EHBP1L1	protein_coding	yes	no	Yes	No	No	Yes
EHD1	protein_coding	yes	yes	Yes	No	Yes	Yes
EHD2	protein_coding	yes	no	Yes	No	No	No
EHD4	protein_coding	yes	no	Yes	No	No	No
EHMT2	protein_coding	yes	no	No	No	No	Yes
EIF2AK2	protein_coding	yes	yes	Yes	No	Yes	Yes
EIF2B3	protein_coding	yes	no	Yes	No	No	No
EIF3A	protein_coding	yes	no	No	No	No	Yes
EIF3L	protein_coding	yes	yes	No	No	Yes	Yes
EIF4G3	protein_coding	yes	no	Yes	No	Yes	Yes
ELF2	protein_coding	yes	no	Yes	No	No	No
ELF4	protein_coding	yes	no	Yes	No	Yes	No
ELK3	protein_coding	yes	no	Yes	No	Yes	No
ELL	protein_coding	yes	no	Yes	No	No	Yes
ELMO3	protein_coding	yes	no	No	No	No	No
ELMOD3	protein_coding	yes	no	Yes	No	Yes	Yes
ELMSAN1	protein_coding	yes	no	Yes	No	No	No
ELN	protein_coding	yes	no	No	No	No	No
ELOA	protein_coding	no	no	Yes	No	No	No
ELOA-AS1	antisense_RNA	no	no	Yes	No	No	No
ELOVL6	protein_coding	yes	no	Yes	No	No	No
ELP2	protein_coding	yes	no	Yes	No	Yes	No
ELP6	protein_coding	yes	no	Yes	No	No	Yes
EML2	protein_coding	yes	yes	Yes	No	No	No
EML4	protein_coding	yes	no	Yes	No	Yes	Yes
EMP1	protein_coding	yes	no	Yes	No	No	No
EMP2	protein_coding	yes	yes	Yes	No	No	Yes
ENDOV	protein_coding	yes	no	Yes	No	No	Yes
ENG	protein_coding	yes	no	Yes	No	No	No
ENKUR	protein_coding	yes	no	No	No	No	No
ENOSF1	protein_coding	yes	yes	Yes	No	No	Yes
ENPP7P2	unprocessed_pseudogene	no	no	No	No	No	No
ENPP7P5	unprocessed_pseudogene	no	no	No	No	Yes	No
ENPP7P6	transcribed_unprocessed_pseudogene	no	no	No	No	No	No
ENSA	protein_coding	yes	no	Yes	No	Yes	Yes
ENTPD5	protein_coding	yes	no	Yes	No	Yes	No
ENTPD6	protein_coding	yes	no	Yes	No	No	Yes
EP300	protein_coding	yes	no	Yes	No	Yes	Yes
EPAS1	protein_coding	yes	no	Yes	No	No	No
EPB41	protein_coding	yes	no	Yes	No	Yes	Yes
EPC1	protein_coding	yes	no	Yes	No	Yes	Yes
EPCAM	protein_coding	yes	no	Yes	No	No	No
EPHA5-AS1	lincRNA	no	no	Yes	No	No	No
EPHB2	protein_coding	yes	no	Yes	No	No	No
EPHB4	protein_coding	yes	no	No	No	No	Yes
EPHX1	protein_coding	yes	no	Yes	No	No	No
EPN1	protein_coding	yes	no	No	No	No	Yes
EPN2	protein_coding	yes	no	No	No	Yes	Yes
EPPK1	protein_coding	no	no	Yes	No	Yes	Yes
EPS15L1	protein_coding	yes	no	Yes	No	No	No
ERC1	protein_coding	yes	no	Yes	No	Yes	Yes
ERCC2	protein_coding	yes	no	Yes	No	No	No
ERCC3	protein_coding	yes	no	Yes	No	Yes	No
ERFE	protein_coding	no	no	No	No	No	No
ERGIC1	protein_coding	yes	no	Yes	No	No	No
ESCO1	protein_coding	yes	no	No	No	Yes	No
ESPNL	protein_coding	yes	no	No	No	No	No
ESRRA	protein_coding	yes	yes	No	No	No	No
ESRRB	protein_coding	yes	no	Yes	No	No	No
ESYT3	protein_coding	yes	no	No	No	No	No
ETF1	protein_coding	yes	no	No	No	No	Yes
EVA1C	protein_coding	yes	no	Yes	No	No	No
EVI5L	protein_coding	yes	no	No	No	Yes	Yes
EXOSC2	protein_coding	yes	yes	Yes	No	Yes	Yes
EXOSC6	protein_coding	yes	no	No	No	Yes	No
EXT1	protein_coding	yes	yes	Yes	No	Yes	Yes
EXTL3	protein_coding	yes	no	No	No	Yes	Yes
EYA3	protein_coding	yes	no	Yes	No	Yes	No
EZH1	protein_coding	yes	no	Yes	No	No	No
FAAP100	protein_coding	no	no	Yes	No	No	No
FALEC	lincRNA	no	no	No	No	No	No
FAM102A	protein_coding	yes	no	Yes	No	No	Yes
FAM109A	protein_coding	yes	no	No	No	No	No
FAM110A	protein_coding	yes	no	No	No	No	Yes
FAM114A1	protein_coding	yes	no	Yes	No	No	No
FAM120B	protein_coding	yes	no	Yes	No	Yes	Yes
FAM120C	protein_coding	yes	no	Yes	No	No	Yes
FAM122C	protein_coding	yes	no	Yes	No	Yes	No
FAM129B	protein_coding	yes	yes	Yes	No	Yes	No
FAM149B1	protein_coding	yes	no	Yes	No	Yes	No
FAM151B	protein_coding	yes	no	No	No	No	No
FAM155A	protein_coding	yes	no	Yes	No	No	No
FAM157C	lincRNA	no	no	No	No	Yes	No
FAM160B2	protein_coding	yes	yes	No	No	No	Yes
FAM167B	protein_coding	yes	no	No	No	No	No
FAM168A	protein_coding	yes	no	Yes	No	Yes	No
FAM168B	protein_coding	yes	no	Yes	No	No	Yes
FAM171A1	protein_coding	yes	no	Yes	No	Yes	Yes
FAM186A	protein_coding	yes	no	Yes	No	No	No
FAM189B	protein_coding	yes	no	No	No	No	Yes
FAM193A	protein_coding	yes	no	Yes	No	No	No
FAM200A	protein_coding	yes	no	No	No	No	No
FAM20B	protein_coding	yes	yes	Yes	No	No	Yes
FAM20C	protein_coding	yes	no	Yes	No	Yes	No
FAM212B	protein_coding	yes	no	Yes	No	Yes	No
FAM213A	protein_coding	yes	no	No	No	No	No
FAM214B	protein_coding	no	no	Yes	No	No	No
FAM219A	protein_coding	yes	no	Yes	No	Yes	Yes
FAM220A	protein_coding	yes	no	Yes	No	No	No
FAM222B	protein_coding	yes	no	Yes	No	Yes	No
FAM227A	protein_coding	yes	no	Yes	No	Yes	No
FAM230C	processed_transcript	no	no	No	yes	No	No
FAM234A	protein_coding	no	no	Yes	No	No	No
FAM27E3	protein_coding	no	no	No	No	No	No
FAM35A	protein_coding	yes	no	Yes	No	Yes	Yes
FAM45A	protein_coding	no	yes	No	No	No	Yes
FAM57A	protein_coding	yes	no	No	No	No	No
FAM69B	protein_coding	yes	no	Yes	No	No	Yes
FAM71F2	protein_coding	yes	no	Yes	No	Yes	No
FAM76A	protein_coding	yes	no	No	No	Yes	No
FAM83D	protein_coding	yes	no	Yes	No	Yes	No
FANCA	protein_coding	yes	no	Yes	No	Yes	Yes
FANK1	protein_coding	yes	no	No	No	No	No
FARP2	protein_coding	yes	no	Yes	No	Yes	Yes
FASN	protein_coding	yes	no	No	No	Yes	Yes
FAXDC2	protein_coding	yes	no	Yes	No	No	No
FBF1	protein_coding	yes	no	Yes	No	Yes	No
FBLIM1	protein_coding	yes	no	Yes	No	No	No
FBN2	protein_coding	yes	no	Yes	No	Yes	No
FBRS	protein_coding	yes	no	No	No	Yes	Yes
FBRSL1	protein_coding	yes	no	Yes	No	Yes	Yes
FBXL12	protein_coding	yes	no	Yes	No	Yes	No
FBXL16	protein_coding	yes	no	No	No	Yes	No
FBXL18	protein_coding	yes	yes	No	No	Yes	Yes
FBXL19	protein_coding	yes	no	No	No	No	Yes
FBXL19-AS1	antisense_RNA	yes	no	No	No	No	No
FBXL20	protein_coding	yes	yes	Yes	No	No	No
FBXL4	protein_coding	yes	no	Yes	No	No	No
FBXL7	protein_coding	yes	no	Yes	No	No	No
FBXO11	protein_coding	yes	no	Yes	No	No	No
FBXO16	protein_coding	no	no	Yes	No	No	Yes
FBXO17	protein_coding	yes	no	Yes	No	Yes	Yes
FBXO27	protein_coding	yes	no	Yes	No	No	No
FBXO28	protein_coding	yes	no	Yes	No	No	No
FBXO31	protein_coding	yes	no	Yes	No	Yes	Yes
FBXO33	protein_coding	yes	no	Yes	No	Yes	No
FBXO34	protein_coding	yes	no	Yes	No	Yes	Yes
FBXO36	protein_coding	yes	no	Yes	No	No	No
FBXO42	protein_coding	yes	no	Yes	No	Yes	No
FBXO46	protein_coding	yes	yes	Yes	No	Yes	Yes
FBXO6	protein_coding	yes	no	Yes	No	Yes	No
FBXW2	protein_coding	yes	no	Yes	No	No	Yes
FBXW5	protein_coding	yes	no	Yes	No	No	Yes
FBXW8	protein_coding	yes	yes	Yes	No	No	No
FBXW9	protein_coding	yes	no	No	No	No	No
FCF1	protein_coding	yes	yes	Yes	No	Yes	Yes
FCGRT	protein_coding	yes	yes	Yes	No	No	No
FEM1A	protein_coding	yes	no	Yes	No	No	Yes
FER1L4	transcribed_unitary_pseudogene	yes	yes	No	No	No	No
FERMT1	protein_coding	yes	no	Yes	No	No	No
FGD1	protein_coding	yes	no	No	No	No	No
FGD5-AS1	antisense_RNA	yes	no	Yes	No	No	Yes
FGFR1	protein_coding	yes	no	Yes	No	No	No
FGFRL1	protein_coding	yes	no	No	No	No	Yes
FHAD1	protein_coding	yes	yes	Yes	No	Yes	No
FHL3	protein_coding	yes	no	No	No	Yes	No
FHOD1	protein_coding	yes	yes	No	No	No	No
FIRRE	lincRNA	no	no	Yes	No	No	No
FITM2	protein_coding	yes	yes	No	No	Yes	No
FJX1	protein_coding	no	no	Yes	No	No	Yes
FKBP1B	protein_coding	yes	no	No	No	No	No
FKBP8	protein_coding	yes	no	Yes	No	No	Yes
FKBP9	protein_coding	yes	no	Yes	No	No	No
FKRP	protein_coding	yes	yes	No	No	Yes	Yes
FLOT2	protein_coding	yes	no	No	No	Yes	No
FLYWCH1	protein_coding	yes	no	Yes	No	No	Yes
FMNL3	protein_coding	yes	no	Yes	No	No	Yes
FNBP1	protein_coding	yes	no	Yes	No	Yes	Yes
FNBP4	protein_coding	yes	no	Yes	No	Yes	Yes
FOSL1	protein_coding	yes	no	Yes	No	No	No
FOSL2	protein_coding	yes	no	No	No	Yes	Yes
FOXC1	protein_coding	no	no	No	No	Yes	Yes
FOXC2	protein_coding	no	no	No	No	No	No
FOXG1	protein_coding	no	no	No	No	No	No
FOXK1	protein_coding	yes	no	Yes	No	Yes	Yes
FOXK2	protein_coding	yes	yes	Yes	No	Yes	Yes
FOXM1	protein_coding	yes	no	No	No	No	Yes
FOXN2	protein_coding	yes	no	No	No	No	No
FOXP4-AS1	antisense_RNA	no	no	No	No	No	No
FOXRED2	protein_coding	yes	yes	No	No	No	No
FP671120.1	lincRNA	no	no	No	No	No	No
FPGS	protein_coding	yes	yes	Yes	No	No	Yes
FPR1	protein_coding	yes	no	No	No	No	No
FRAT2	protein_coding	yes	no	No	No	No	Yes
FRMD4A	protein_coding	yes	no	Yes	No	No	No
FRMD5	protein_coding	yes	no	Yes	No	Yes	Yes
FRMD8	protein_coding	yes	yes	Yes	No	No	Yes
FSCN1	protein_coding	yes	no	Yes	No	No	Yes
FSTL3	protein_coding	yes	no	No	No	No	No
FTX	lincRNA	yes	no	Yes	No	Yes	Yes
FUK	protein_coding	yes	no	Yes	No	Yes	No
FURIN	protein_coding	yes	no	Yes	No	No	Yes
FUT11	protein_coding	yes	yes	No	No	No	No
FUT2	protein_coding	yes	no	No	No	No	No
FXR2	protein_coding	yes	no	Yes	No	Yes	Yes
FYCO1	protein_coding	yes	yes	Yes	No	No	No
FZD1	protein_coding	no	no	No	No	No	Yes
FZD8	protein_coding	no	no	No	No	No	No
FZR1	protein_coding	yes	no	No	No	No	Yes
GABARAPL1	protein_coding	yes	no	No	No	No	No
GABPB1	protein_coding	yes	yes	Yes	No	Yes	No
GABPB1-AS1	antisense_RNA	no	no	No	yes	No	No
GABPB2	protein_coding	yes	yes	Yes	No	Yes	Yes
GAK	protein_coding	yes	no	Yes	No	Yes	No
GAL3ST2	protein_coding	yes	no	No	No	No	No
GALM	protein_coding	yes	no	Yes	No	No	No
GALNS	protein_coding	yes	no	Yes	No	Yes	No
GALNT2	protein_coding	yes	no	Yes	No	Yes	Yes
GALNT6	protein_coding	yes	no	No	No	No	Yes
GALNT9	protein_coding	yes	no	Yes	No	Yes	Yes
GAS2L1	protein_coding	no	no	Yes	No	No	No
GAS5-AS1	antisense_RNA	yes	no	No	No	No	No
GAS8	protein_coding	yes	no	Yes	No	Yes	Yes
GATAD2A	protein_coding	yes	no	Yes	No	Yes	Yes
GATAD2B	protein_coding	yes	no	Yes	No	Yes	No
GATC	protein_coding	yes	no	No	No	Yes	No
GATD1	protein_coding	no	no	No	No	No	No
GATS	protein_coding	yes	no	Yes	No	No	No
GBAP1	transcribed_unprocessed_pseudogene	no	no	No	No	No	Yes
GBF1	protein_coding	yes	no	Yes	No	Yes	No
GCNT1	protein_coding	yes	no	Yes	No	Yes	Yes
GCNT3	protein_coding	yes	no	No	No	No	No
GFOD2	protein_coding	yes	yes	Yes	No	No	Yes
GGA1	protein_coding	yes	yes	Yes	No	Yes	Yes
GGA2	protein_coding	yes	yes	Yes	No	No	No
GGA3	protein_coding	yes	no	Yes	No	Yes	No
GGN	protein_coding	yes	no	No	No	No	No
GGNBP2	protein_coding	yes	no	Yes	No	Yes	Yes
GGT4P	unprocessed_pseudogene	no	no	No	No	No	No
GGT5	protein_coding	yes	no	No	No	No	No
GGT8P	unprocessed_pseudogene	no	no	No	No	No	No
GIGYF1	protein_coding	no	no	No	No	No	Yes
GINS1	protein_coding	yes	yes	Yes	No	Yes	Yes
GINS4	protein_coding	yes	no	No	No	Yes	No
GIPC1	protein_coding	yes	yes	No	No	No	Yes
GIPC3	protein_coding	yes	no	No	No	No	No
GJC1	protein_coding	yes	yes	Yes	No	Yes	Yes
GK5	protein_coding	yes	yes	Yes	No	No	No
GLB1	protein_coding	yes	no	No	No	No	Yes
GLE1	protein_coding	yes	yes	Yes	No	No	No
GLG1	protein_coding	yes	no	Yes	No	Yes	No
GLIS2	protein_coding	yes	no	Yes	No	No	Yes
GLTP	protein_coding	yes	no	Yes	No	Yes	Yes
GLTPD2	protein_coding	yes	no	No	No	No	No
GLUD1	protein_coding	yes	no	Yes	No	No	No
GLYR1	protein_coding	yes	no	Yes	No	No	Yes
GM2A	protein_coding	yes	yes	No	No	No	No
GMCL1	protein_coding	yes	no	Yes	No	Yes	Yes
GMEB1	protein_coding	yes	no	Yes	No	No	No
GMEB2	protein_coding	yes	no	No	No	No	Yes
GMPPB	protein_coding	no	no	Yes	No	No	No
GNA11	protein_coding	yes	no	No	No	No	Yes
GNA12	protein_coding	yes	no	Yes	No	No	Yes
GNAI2	protein_coding	yes	no	No	No	No	Yes
GNB1	protein_coding	yes	no	Yes	No	Yes	Yes
GNB4	protein_coding	yes	no	Yes	No	No	Yes
GNL3L	protein_coding	yes	yes	Yes	No	No	No
GNPTG	protein_coding	yes	no	Yes	No	No	No
GNS	protein_coding	yes	no	Yes	No	Yes	No
GOLGA2P7	transcribed_unprocessed_pseudogene	no	no	No	No	No	No
GOLGA3	protein_coding	yes	yes	Yes	No	No	Yes
GON4L	protein_coding	yes	yes	Yes	No	Yes	Yes
GORASP1	protein_coding	yes	no	No	No	No	No
GOSR1	protein_coding	yes	no	Yes	No	Yes	No
GP1BA	protein_coding	yes	no	No	No	No	No
GPAA1	protein_coding	yes	no	Yes	No	No	Yes
GPAT3	protein_coding	no	no	Yes	No	No	No
GPATCH2	protein_coding	yes	no	Yes	No	No	No
GPATCH8	protein_coding	yes	no	Yes	No	Yes	No
GPBP1L1	protein_coding	yes	yes	Yes	No	No	Yes
GPC1	protein_coding	yes	no	No	No	No	No
GPHN	protein_coding	yes	no	Yes	No	Yes	No
GPN2	protein_coding	no	yes	No	No	Yes	No
GPR107	protein_coding	yes	no	Yes	No	Yes	Yes
GPR157	protein_coding	yes	yes	No	No	Yes	No
GPR161	protein_coding	yes	no	Yes	No	No	No
GPR173	protein_coding	yes	yes	Yes	No	Yes	Yes
GPR176	protein_coding	yes	no	Yes	No	No	No
GPR68	protein_coding	yes	no	Yes	No	No	No
GPR75-ASB3	protein_coding	no	no	Yes	No	Yes	Yes
GPRIN1	protein_coding	yes	no	Yes	No	No	Yes
GPSM1	protein_coding	yes	no	No	No	No	Yes
GPT2	protein_coding	yes	no	Yes	No	Yes	Yes
GPX3	protein_coding	yes	no	No	No	No	No
GRAMD4	protein_coding	yes	no	Yes	No	No	Yes
GRAPL	protein_coding	yes	no	Yes	No	Yes	No
GREB1L	protein_coding	yes	no	Yes	No	Yes	Yes
GRIPAP1	protein_coding	yes	yes	Yes	No	No	Yes
GRK2	protein_coding	no	no	Yes	No	No	No
GRK5	protein_coding	yes	no	Yes	No	No	Yes
GRK6	protein_coding	yes	no	Yes	No	No	Yes
GRTP1	protein_coding	yes	no	Yes	No	No	No
GSEC	antisense_RNA	no	no	Yes	No	No	No
GSR	protein_coding	yes	no	No	No	Yes	No
GSTT1	protein_coding	yes	yes	No	No	No	No
GTF2F1	protein_coding	yes	no	Yes	No	No	Yes
GTF2H2B	transcribed_unprocessed_pseudogene	yes	no	No	No	Yes	No
GTF2H2C	protein_coding	yes	no	No	No	No	No
GTF2H3	protein_coding	yes	no	Yes	No	No	Yes
GTF2I	protein_coding	yes	no	Yes	No	Yes	Yes
GTF2IP13	transcribed_unprocessed_pseudogene	no	no	No	No	No	No
GTF2IRD1	protein_coding	yes	no	Yes	No	Yes	Yes
GTF2IRD1P1	transcribed_unprocessed_pseudogene	yes	no	No	No	No	No
GTF3C2	protein_coding	yes	yes	Yes	No	Yes	No
GTPBP1	protein_coding	yes	no	No	No	Yes	Yes
GTPBP2	protein_coding	yes	no	Yes	No	No	No
GTPBP6	protein_coding	no	no	Yes	No	No	No
GUCD1	protein_coding	yes	no	Yes	No	No	Yes
GUSB	protein_coding	yes	no	Yes	No	No	Yes
GUSBP1	transcribed_unprocessed_pseudogene	yes	no	No	No	No	Yes
GXYLT2	protein_coding	yes	yes	No	No	Yes	No
GYS1	protein_coding	yes	yes	Yes	No	Yes	Yes
H2AFV	protein_coding	yes	yes	No	No	Yes	No
H6PD	protein_coding	yes	yes	Yes	No	Yes	Yes
HABP4	protein_coding	yes	no	Yes	No	No	No
HARBI1	protein_coding	yes	no	Yes	No	No	No
HAUS8	protein_coding	yes	no	No	No	No	No
HBEGF	protein_coding	yes	no	Yes	No	No	No
HCN2	protein_coding	yes	no	Yes	No	No	Yes
HCP5	sense_overlapping	no	no	No	No	Yes	No
HDAC5	protein_coding	yes	no	Yes	No	Yes	Yes
HDAC7	protein_coding	yes	no	No	No	No	No
HDGF	protein_coding	no	no	No	No	No	Yes
HDGFL2	protein_coding	no	no	No	No	No	No
HDHD5	protein_coding	no	no	No	No	No	No
HDX	protein_coding	yes	no	Yes	No	No	No
HEATR3	protein_coding	yes	yes	Yes	No	Yes	Yes
HEATR4	protein_coding	yes	no	Yes	No	Yes	No
HECTD3	protein_coding	yes	no	Yes	No	Yes	Yes
HECTD4	protein_coding	yes	no	Yes	No	Yes	Yes
HEG1	protein_coding	yes	no	Yes	No	No	No
HELZ2	protein_coding	yes	no	Yes	No	No	Yes
HERC4	protein_coding	yes	yes	Yes	No	No	Yes
HEXDC	protein_coding	yes	no	Yes	No	No	No
HEXIM2	protein_coding	yes	no	No	No	No	Yes
HFE	protein_coding	yes	no	No	No	No	No
HGH1	protein_coding	no	no	No	No	No	No
HGSNAT	protein_coding	yes	no	Yes	No	No	Yes
HIC2	protein_coding	yes	no	Yes	No	Yes	Yes
HIGD1C	protein_coding	yes	no	Yes	No	No	No
HIP1	protein_coding	yes	no	Yes	No	Yes	Yes
HIRA	protein_coding	yes	no	Yes	No	Yes	Yes
HKR1	protein_coding	yes	no	Yes	No	Yes	Yes
HLA-DOA	protein_coding	yes	no	No	No	No	No
HLCS	protein_coding	yes	no	Yes	No	Yes	Yes
HM13	protein_coding	yes	yes	Yes	No	No	Yes
HMCES	protein_coding	no	no	Yes	No	No	Yes
HMGA1P4	antisense_RNA	no	no	No	No	No	No
HMGXB4	protein_coding	yes	no	Yes	No	Yes	Yes
HNRNPAB	protein_coding	no	no	No	No	No	Yes
HOMER2	protein_coding	yes	no	Yes	No	Yes	No
HOOK2	protein_coding	yes	no	Yes	No	No	No
HOOK3	protein_coding	yes	yes	Yes	No	Yes	No
HPCAL1	protein_coding	yes	no	Yes	No	Yes	No
HPS4	protein_coding	yes	no	No	No	No	No
HPS6	protein_coding	no	no	No	No	No	Yes
HPSE	protein_coding	yes	yes	No	No	No	No
HRAT92	lincRNA	no	no	No	No	No	No
HRH1	protein_coding	yes	no	Yes	No	No	No
HS3ST3A1	protein_coding	yes	yes	Yes	No	No	No
HS6ST1P1	processed_pseudogene	no	no	No	No	No	No
HSBP1L1	protein_coding	yes	no	Yes	No	No	No
HSD17B14	protein_coding	yes	no	Yes	No	No	No
HSDL2	protein_coding	yes	no	Yes	No	No	No
HSF1	protein_coding	yes	no	Yes	No	No	No
HSPA4L	protein_coding	yes	no	No	No	No	No
HYAL1	protein_coding	yes	no	Yes	No	No	No
HYPK	protein_coding	yes	no	No	yes	No	No
IBA57	protein_coding	yes	no	No	No	No	Yes
ICE2	protein_coding	no	no	No	No	No	No
ICMT	protein_coding	yes	no	Yes	No	Yes	No
IDE	protein_coding	yes	no	Yes	No	Yes	Yes
IDS	protein_coding	yes	no	Yes	No	No	No
IDUA	protein_coding	yes	yes	No	No	No	Yes
IER5	protein_coding	no	no	No	No	No	Yes
IFFO2	protein_coding	yes	no	Yes	No	Yes	No
IFITM10	protein_coding	no	no	Yes	No	No	No
IFNAR1	protein_coding	yes	yes	Yes	No	Yes	No
IFT52	protein_coding	yes	no	No	No	Yes	No
IFT81	protein_coding	yes	no	Yes	No	No	No
IGF2BP2	protein_coding	yes	no	Yes	No	Yes	Yes
IGF2BP3	protein_coding	yes	no	Yes	No	Yes	No
IGFBP4	protein_coding	yes	no	No	No	No	No
IGHMBP2	protein_coding	yes	no	No	No	No	Yes
IGKV1OR2-108	IG_V_gene	no	no	No	No	No	No
IGSF8	protein_coding	yes	no	Yes	No	No	No
IKBKG	protein_coding	yes	no	No	No	No	Yes
IL11	protein_coding	yes	no	Yes	No	No	No
IL17RA	protein_coding	yes	yes	Yes	No	No	Yes
IL17RB	protein_coding	yes	no	No	No	No	No
IL17RC	protein_coding	yes	no	Yes	No	No	No
IL31RA	protein_coding	yes	no	Yes	No	No	No
IL3RA	protein_coding	no	no	Yes	No	No	No
IL4R	protein_coding	yes	no	Yes	No	Yes	No
IL6R	protein_coding	yes	no	Yes	No	Yes	Yes
IL9RP3	unprocessed_pseudogene	no	no	No	No	Yes	No
IMPA1	protein_coding	yes	no	Yes	No	No	No
IMPDH1	protein_coding	yes	no	Yes	No	No	No
INCA1	protein_coding	yes	no	No	No	No	No
INCENP	protein_coding	yes	no	No	No	No	Yes
INF2	protein_coding	no	yes	No	No	No	No
ING5	protein_coding	yes	yes	No	No	No	No
INIP	protein_coding	yes	no	Yes	No	No	No
INO80	protein_coding	yes	no	Yes	No	No	No
INO80D	protein_coding	yes	no	Yes	No	Yes	No
INPP5B	protein_coding	yes	no	Yes	No	No	No
INPP5E	protein_coding	yes	no	No	No	No	Yes
INPP5K	protein_coding	yes	no	Yes	No	No	No
INPPL1	protein_coding	yes	no	No	No	No	Yes
INSR	protein_coding	yes	no	Yes	No	Yes	Yes
INTS1	protein_coding	yes	yes	Yes	No	Yes	Yes
INTS12	protein_coding	yes	no	No	No	No	No
INTS4	protein_coding	yes	no	Yes	yes	No	Yes
INTS9	protein_coding	yes	no	Yes	No	No	No
IP6K1	protein_coding	yes	no	No	No	Yes	Yes
IP6K2	protein_coding	yes	no	Yes	No	Yes	No
IPP	protein_coding	yes	no	Yes	No	Yes	Yes
IQCD	protein_coding	yes	no	Yes	No	No	No
IQCE	protein_coding	yes	no	Yes	No	Yes	Yes
IQCK	protein_coding	yes	no	Yes	No	No	No
IRAK1	protein_coding	yes	no	No	No	No	Yes
IRAK2	protein_coding	yes	no	Yes	No	No	No
IRAK4	protein_coding	yes	yes	Yes	No	No	Yes
IRF2BP1	protein_coding	no	no	No	No	No	Yes
IRF2BP2	protein_coding	no	no	No	No	No	Yes
IRF2BPL	protein_coding	no	no	Yes	No	No	Yes
IRS1	protein_coding	yes	no	Yes	No	Yes	Yes
IRS2	protein_coding	yes	no	No	yes	No	No
IRX3	protein_coding	no	no	No	No	No	Yes
IST1	protein_coding	yes	no	Yes	No	Yes	Yes
ISY1-RAB43	protein_coding	yes	no	No	No	No	No
ITCH	protein_coding	yes	no	Yes	No	Yes	No
ITGA3	protein_coding	yes	yes	Yes	No	No	No
ITGA7	protein_coding	yes	no	Yes	No	No	No
ITGAL	protein_coding	yes	no	Yes	No	Yes	Yes
ITGB5	protein_coding	yes	no	Yes	No	No	No
ITGB7	protein_coding	yes	no	No	No	No	No
ITGBL1	protein_coding	yes	no	Yes	No	No	No
ITPK1	protein_coding	yes	no	Yes	No	No	No
ITPKA	protein_coding	yes	yes	No	No	No	No
ITPKC	protein_coding	yes	no	Yes	No	No	Yes
ITPRIP	protein_coding	yes	no	No	No	No	Yes
ITPRIPL1	protein_coding	yes	no	Yes	No	No	No
IVD	protein_coding	yes	yes	No	yes	No	Yes
JADE2	protein_coding	no	no	Yes	No	No	No
JARID2	protein_coding	yes	no	Yes	No	Yes	Yes
JMJD1C	protein_coding	yes	no	Yes	No	Yes	Yes
JMJD6	protein_coding	yes	no	No	No	Yes	No
JOSD1	protein_coding	yes	no	Yes	No	Yes	No
JRK	protein_coding	no	no	No	No	No	Yes
JUND	protein_coding	no	no	No	No	No	Yes
KANK2	protein_coding	yes	no	Yes	No	Yes	Yes
KANK3	protein_coding	yes	no	Yes	No	No	No
KANSL1	protein_coding	yes	no	Yes	No	Yes	Yes
KANSL2	protein_coding	yes	no	No	No	Yes	Yes
KANSL3	protein_coding	yes	no	Yes	No	No	Yes
KANTR	protein_coding	no	no	No	No	No	No
KAT2B	protein_coding	yes	no	Yes	No	No	No
KAT6A	protein_coding	yes	no	Yes	No	No	Yes
KAT7	protein_coding	yes	no	Yes	No	No	Yes
KAT8	protein_coding	yes	no	No	No	No	Yes
KATNA1	protein_coding	yes	no	Yes	No	No	No
KB-226F1.1	antisense_RNA	no	no	No	No	No	No
KCMF1	protein_coding	yes	yes	Yes	No	No	No
KCNAB2	protein_coding	yes	no	Yes	No	Yes	Yes
KCNC4	protein_coding	no	no	Yes	No	No	Yes
KCNG1	protein_coding	yes	no	Yes	No	No	No
KCNIP2-AS1	antisense_RNA	no	no	Yes	No	No	No
KCNJ14	protein_coding	yes	no	Yes	No	No	Yes
KCNN1	protein_coding	yes	no	Yes	No	No	No
KCNQ3	protein_coding	yes	no	Yes	No	No	No
KCNV2	protein_coding	yes	no	No	No	No	No
KCP	protein_coding	yes	no	Yes	No	No	No
KCTD17	protein_coding	no	no	No	No	No	No
KCTD20	protein_coding	yes	no	Yes	No	Yes	Yes
KCTD21	protein_coding	yes	no	No	No	No	No
KCTD5	protein_coding	yes	no	No	No	Yes	Yes
KDM2A	protein_coding	yes	no	Yes	No	Yes	Yes
KDM2B	protein_coding	yes	no	Yes	No	No	No
KDM3B	protein_coding	yes	no	Yes	No	Yes	Yes
KDM4B	protein_coding	yes	no	Yes	No	Yes	Yes
KDM5C	protein_coding	yes	no	Yes	No	Yes	Yes
KDSR	protein_coding	yes	no	No	No	No	No
KEAP1	protein_coding	yes	no	Yes	No	No	No
KHDC1	protein_coding	yes	no	No	No	Yes	No
KHDRBS1	protein_coding	yes	no	No	No	No	Yes
KHNYN	protein_coding	no	no	No	No	No	Yes
KIAA0232	protein_coding	yes	no	Yes	No	Yes	Yes
KIAA0355	protein_coding	yes	no	Yes	No	Yes	Yes
KIAA0513	protein_coding	yes	no	Yes	No	No	Yes
KIAA0556	protein_coding	yes	no	Yes	No	Yes	No
KIAA0930	protein_coding	yes	no	Yes	No	No	No
KIAA1143	protein_coding	yes	no	No	No	No	No
KIAA1324	protein_coding	yes	no	Yes	No	No	Yes
KIAA1522	protein_coding	yes	no	Yes	No	No	Yes
KIAA1524	protein_coding	yes	no	No	No	No	No
KIAA1551	protein_coding	yes	no	Yes	No	Yes	Yes
KIAA1644	protein_coding	yes	no	Yes	No	No	No
KIAA1683	protein_coding	yes	no	No	No	Yes	No
KIAA1841	protein_coding	yes	yes	Yes	No	Yes	No
KIAA2013	protein_coding	yes	no	No	No	No	No
KIAA2026	protein_coding	yes	no	Yes	No	Yes	Yes
KIF13A	protein_coding	yes	no	Yes	No	No	Yes
KIF13B	protein_coding	yes	no	Yes	No	No	No
KIF18B	protein_coding	yes	no	No	No	No	No
KIF1B	protein_coding	yes	no	Yes	No	Yes	No
KIF1C	protein_coding	yes	yes	Yes	No	Yes	Yes
KIF3B	protein_coding	yes	yes	Yes	No	No	Yes
KIF3C	protein_coding	yes	no	Yes	No	No	Yes
KIF7	protein_coding	no	no	Yes	No	No	Yes
KIF9-AS1	antisense_RNA	yes	no	No	No	Yes	No
KIFC2	protein_coding	no	no	No	No	No	No
KIFC3	protein_coding	yes	yes	Yes	No	Yes	Yes
KIRREL1	protein_coding	no	no	Yes	No	No	No
KLC1	protein_coding	yes	no	Yes	No	Yes	Yes
KLC2	protein_coding	yes	no	Yes	No	Yes	Yes
KLC4	protein_coding	yes	no	Yes	No	Yes	No
KLF13	protein_coding	yes	yes	Yes	No	Yes	No
KLF16	protein_coding	no	no	No	No	No	No
KLF2	protein_coding	yes	no	No	No	Yes	No
KLHDC1	protein_coding	yes	no	Yes	No	No	Yes
KLHDC3	protein_coding	yes	no	No	No	Yes	No
KLHDC7B	protein_coding	no	no	No	No	No	No
KLHL13	protein_coding	yes	no	Yes	No	No	Yes
KLHL15	protein_coding	yes	no	No	No	Yes	No
KLHL18	protein_coding	yes	no	Yes	No	No	Yes
KLHL21	protein_coding	yes	no	Yes	No	Yes	No
KLHL22	protein_coding	yes	no	Yes	No	No	Yes
KLHL23	protein_coding	no	yes	Yes	No	Yes	Yes
KLHL25	protein_coding	yes	no	No	No	No	No
KLHL30	protein_coding	yes	no	No	No	No	No
KLHL36	protein_coding	yes	no	No	No	Yes	Yes
KLHL42	protein_coding	yes	no	No	No	No	No
KLHL5	protein_coding	yes	yes	Yes	No	No	No
KM-PA-2	protein_coding	no	no	No	No	No	No
KMT2E	protein_coding	yes	no	No	No	No	No
KMT5A	protein_coding	no	no	No	No	No	No
KMT5B	protein_coding	no	no	Yes	No	No	No
KNL1	protein_coding	no	no	Yes	No	No	No
KNSTRN	protein_coding	yes	no	No	No	No	No
KPNA6	protein_coding	yes	no	Yes	No	Yes	Yes
KRBOX4	protein_coding	yes	no	Yes	No	No	No
KRCC1	protein_coding	yes	no	No	No	No	No
KREMEN1	protein_coding	yes	no	Yes	No	No	No
KRT8P12	transcribed_processed_pseudogene	no	no	No	No	No	No
KTN1-AS1	antisense_RNA	yes	no	No	No	Yes	No
KYAT1	protein_coding	no	no	Yes	No	No	No
L2HGDH	protein_coding	yes	yes	Yes	No	Yes	No
L34079.1	protein_coding	no	no	No	No	No	No
L3MBTL2	protein_coding	yes	no	Yes	No	Yes	Yes
LAMP1	protein_coding	yes	no	No	yes	Yes	No
LAMTOR5-AS1	processed_transcript	yes	no	No	No	No	No
LARGE1	protein_coding	no	no	Yes	No	No	No
LASP1	protein_coding	yes	yes	No	No	Yes	Yes
LAT2	protein_coding	yes	no	Yes	No	No	No
LATS1	protein_coding	yes	no	Yes	No	Yes	No
LATS2	protein_coding	yes	no	Yes	yes	No	Yes
LBHD1	protein_coding	no	no	Yes	No	No	No
LCOR	protein_coding	yes	no	Yes	No	No	Yes
LDLR	protein_coding	yes	no	Yes	No	Yes	No
LDLRAP1	protein_coding	yes	no	Yes	No	No	No
LEMD2	protein_coding	yes	no	Yes	No	No	Yes
LENG8-AS1	antisense_RNA	no	no	No	No	No	No
LENG9	protein_coding	no	no	No	No	No	No
LETM1	protein_coding	yes	no	Yes	No	No	Yes
LETM2	protein_coding	yes	no	No	No	No	No
LETMD1	protein_coding	yes	no	No	No	Yes	No
LGALS2	protein_coding	yes	no	Yes	No	No	No
LGR4	protein_coding	yes	no	Yes	No	Yes	No
LHB	protein_coding	no	no	No	No	No	No
LIF	protein_coding	yes	no	Yes	No	No	No
LIF-AS1	antisense_RNA	no	no	No	No	No	No
LIMA1	protein_coding	yes	no	Yes	No	No	Yes
LIMD1	protein_coding	yes	no	Yes	No	Yes	Yes
LIMK1	protein_coding	yes	no	Yes	No	Yes	Yes
LIMK2	protein_coding	yes	no	Yes	No	No	No
LIMS1	protein_coding	yes	no	Yes	No	Yes	No
LIN52	protein_coding	yes	no	Yes	No	No	No
LIN54	protein_coding	yes	no	Yes	No	Yes	Yes
LINC-PINT	antisense_RNA	no	no	Yes	No	No	No
LINC00174	processed_transcript	yes	no	Yes	No	No	No
LINC00265	lincRNA	yes	no	Yes	No	No	Yes
LINC00339	transcribed_processed_pseudogene	yes	no	No	No	No	No
LINC00511	lincRNA	yes	no	Yes	No	Yes	Yes
LINC00623	lincRNA	no	no	No	No	No	No
LINC00843	lincRNA	no	no	No	No	No	No
LINC00847	lincRNA	yes	no	No	No	No	No
LINC00854	processed_transcript	yes	no	No	No	No	No
LINC00894	antisense_RNA	yes	no	No	No	Yes	No
LINC00922	lincRNA	yes	no	Yes	No	No	No
LINC00963	processed_transcript	no	no	No	No	Yes	Yes
LINC01001	lincRNA	no	no	Yes	No	No	No
LINC01002	processed_transcript	no	no	No	No	No	No
LINC01004	antisense_RNA	no	no	No	No	Yes	Yes
LINC01290	lincRNA	no	no	No	No	No	No
LINC01347	transcribed_unprocessed_pseudogene	no	no	No	No	No	No
LINC01411	lincRNA	no	no	No	No	No	No
LINC01619	processed_transcript	no	no	Yes	No	No	No
LINC01637	lincRNA	no	no	No	No	No	No
LINC01772	lincRNA	no	no	No	No	No	No
LINC01786	lincRNA	no	no	No	No	No	No
LINC01963	lincRNA	no	no	No	No	No	No
LINC02062	lincRNA	no	no	No	No	No	No
LINC02256	lincRNA	no	no	No	No	No	No
LINC02362	lincRNA	no	no	No	No	No	No
LIPE-AS1	antisense_RNA	yes	no	Yes	No	No	No
LMAN2L	protein_coding	yes	no	Yes	No	No	No
LMNA	protein_coding	yes	no	Yes	No	No	Yes
LMNB1	protein_coding	yes	no	Yes	No	No	Yes
LMNB2	protein_coding	yes	no	Yes	No	Yes	Yes
LNPK	protein_coding	no	no	No	No	No	No
LONP1	protein_coding	yes	yes	Yes	No	Yes	Yes
LONP2	protein_coding	no	no	Yes	No	Yes	Yes
LOXL1	protein_coding	yes	no	Yes	No	Yes	No
LOXL3	protein_coding	yes	no	Yes	No	No	No
LPIN2	protein_coding	yes	no	Yes	No	Yes	No
LPXN	protein_coding	yes	no	No	No	No	No
LRCH3	protein_coding	yes	yes	Yes	No	Yes	No
LRFN3	protein_coding	yes	no	No	No	No	No
LRIG2	protein_coding	yes	no	Yes	No	Yes	No
LRP10	protein_coding	yes	no	Yes	No	Yes	Yes
LRP11	protein_coding	yes	yes	Yes	No	No	Yes
LRP12	protein_coding	yes	no	Yes	No	No	No
LRP5L	protein_coding	yes	no	No	No	No	No
LRP8	protein_coding	yes	no	Yes	No	No	Yes
LRPAP1	protein_coding	yes	no	Yes	No	No	Yes
LRRC14	protein_coding	yes	no	No	No	No	No
LRRC20	protein_coding	yes	no	Yes	No	No	No
LRRC23	protein_coding	yes	yes	No	No	No	No
LRRC24	protein_coding	no	no	No	No	No	No
LRRC29	protein_coding	yes	no	No	No	No	No
LRRC34	protein_coding	yes	no	No	No	No	No
LRRC41	protein_coding	yes	no	No	No	Yes	Yes
LRRC45	protein_coding	no	no	No	No	No	No
LRRC47	protein_coding	yes	yes	Yes	No	No	Yes
LRRC8A	protein_coding	yes	no	No	No	No	Yes
LRRC8E	protein_coding	yes	no	Yes	No	Yes	No
LRRN4CL	protein_coding	yes	yes	No	No	No	No
LRSAM1	protein_coding	yes	no	Yes	No	No	Yes
LSG1	protein_coding	yes	yes	Yes	No	Yes	No
LSM11	protein_coding	yes	no	No	No	No	No
LSM12	protein_coding	yes	no	Yes	No	Yes	No
LSM14A	protein_coding	yes	no	Yes	No	Yes	Yes
LSM14B	protein_coding	yes	yes	Yes	No	Yes	Yes
LSS	protein_coding	yes	no	Yes	No	Yes	Yes
LTBP2	protein_coding	yes	no	Yes	No	No	No
LTBP4	protein_coding	yes	yes	Yes	No	Yes	Yes
LUC7L	protein_coding	yes	no	No	No	No	Yes
LUC7L3	protein_coding	yes	no	Yes	No	No	Yes
LUZP1	protein_coding	yes	no	Yes	No	Yes	Yes
LYRM7	protein_coding	yes	yes	Yes	No	Yes	Yes
LZIC	protein_coding	yes	yes	Yes	No	No	No
LZTS2	protein_coding	yes	no	No	No	No	Yes
LZTS3	protein_coding	yes	no	No	No	No	Yes
MAD1L1	protein_coding	yes	no	Yes	No	Yes	Yes
MAFB	protein_coding	no	no	Yes	No	No	No
MAFF	protein_coding	yes	no	No	No	No	Yes
MAFG	protein_coding	yes	no	Yes	No	No	Yes
MAFG-AS1	antisense_RNA	no	no	No	No	No	Yes
MAFK	protein_coding	yes	no	No	No	Yes	Yes
MAGI1	protein_coding	yes	yes	Yes	No	Yes	Yes
MAGT1	protein_coding	yes	no	Yes	No	Yes	Yes
MAMDC4	protein_coding	no	no	No	No	No	No
MAML1	protein_coding	yes	no	Yes	No	Yes	Yes
MAMLD1	protein_coding	yes	no	Yes	No	No	No
MAN2B1	protein_coding	yes	no	Yes	No	Yes	Yes
MAP1A	protein_coding	yes	no	Yes	No	No	No
MAP1S	protein_coding	yes	no	Yes	No	Yes	Yes
MAP2K1	protein_coding	yes	no	Yes	No	Yes	No
MAP2K2	protein_coding	yes	yes	Yes	No	Yes	Yes
MAP2K3	protein_coding	yes	no	Yes	No	No	Yes
MAP2K5	protein_coding	yes	no	Yes	No	No	No
MAP2K7	protein_coding	yes	no	No	No	No	Yes
MAP3K10	protein_coding	yes	no	No	No	Yes	Yes
MAP3K11	protein_coding	yes	no	Yes	No	No	No
MAP3K12	protein_coding	yes	no	No	No	Yes	No
MAP3K13	protein_coding	yes	no	Yes	No	No	No
MAP3K14	protein_coding	yes	no	Yes	No	No	No
MAP3K3	protein_coding	yes	no	Yes	No	Yes	Yes
MAP3K9	protein_coding	yes	no	Yes	No	No	No
MAP4	protein_coding	yes	no	Yes	No	Yes	Yes
MAP4K2	protein_coding	yes	no	No	No	No	No
MAP4K4	protein_coding	yes	no	Yes	No	Yes	Yes
MAP7D1	protein_coding	yes	no	Yes	No	Yes	Yes
MAPK1	protein_coding	yes	no	Yes	No	Yes	Yes
MAPK11	protein_coding	yes	no	No	No	No	Yes
MAPK1IP1L	protein_coding	yes	yes	No	No	No	No
MAPK6	protein_coding	yes	no	Yes	No	No	Yes
MAPK8IP1	protein_coding	yes	no	No	No	No	Yes
MAPK8IP3	protein_coding	yes	yes	Yes	No	No	Yes
MAPKAP1	protein_coding	yes	no	Yes	No	Yes	No
MAPKAPK2	protein_coding	yes	no	Yes	No	No	Yes
MAPKAPK3	protein_coding	yes	no	Yes	No	No	Yes
MAPKAPK5	protein_coding	yes	no	No	No	Yes	Yes
MAPKBP1	protein_coding	yes	no	Yes	No	Yes	No
MARCH4	protein_coding	no	no	No	No	No	No
MARCH5	protein_coding	no	no	No	No	No	No
MARCH9	protein_coding	no	no	No	No	No	No
MARK2	protein_coding	yes	no	Yes	No	Yes	Yes
MARK3	protein_coding	yes	yes	Yes	No	Yes	Yes
MARK4	protein_coding	yes	no	Yes	No	Yes	Yes
MARS	protein_coding	yes	no	Yes	No	Yes	Yes
MARVELD1	protein_coding	yes	no	No	No	No	No
MAST2	protein_coding	yes	yes	Yes	No	Yes	Yes
MAST3	protein_coding	yes	no	Yes	No	Yes	Yes
MASTL	protein_coding	yes	no	Yes	No	Yes	No
MAU2	protein_coding	yes	no	Yes	No	Yes	Yes
MAVS	protein_coding	yes	no	Yes	No	Yes	Yes
MAZ	protein_coding	yes	no	No	No	No	Yes
MBD3	protein_coding	yes	yes	No	No	Yes	Yes
MBD6	protein_coding	no	no	Yes	No	No	No
MBOAT7	protein_coding	yes	yes	No	No	No	No
MBTD1	protein_coding	yes	no	Yes	No	No	Yes
MCM3AP	protein_coding	yes	yes	Yes	No	Yes	Yes
MCM8	protein_coding	yes	no	Yes	No	No	No
MCM8-AS1	antisense_RNA	no	no	No	No	No	No
MCU	protein_coding	yes	no	Yes	No	No	No
MCUB	protein_coding	no	no	Yes	No	No	No
MDM2	protein_coding	yes	yes	Yes	No	Yes	Yes
MDM4	protein_coding	yes	yes	Yes	No	Yes	No
MECP2	protein_coding	yes	no	Yes	No	Yes	No
MECR	protein_coding	yes	no	Yes	No	No	No
MED13	protein_coding	yes	no	Yes	No	Yes	No
MED13L	protein_coding	yes	no	Yes	No	Yes	Yes
MED15	protein_coding	yes	no	Yes	No	Yes	Yes
MED16	protein_coding	yes	no	Yes	No	No	No
MED18	protein_coding	yes	yes	Yes	No	No	No
MED22	protein_coding	yes	no	No	No	No	Yes
MED25	protein_coding	yes	yes	No	No	Yes	Yes
MEF2D	protein_coding	yes	no	No	No	Yes	Yes
MEGF8	protein_coding	yes	no	Yes	No	Yes	Yes
MEIS3	protein_coding	yes	yes	No	No	Yes	No
MELK	protein_coding	yes	no	Yes	No	Yes	Yes
METAP1D	protein_coding	yes	no	Yes	No	No	No
METRNL	protein_coding	no	no	No	No	No	Yes
METTL14	protein_coding	yes	no	No	No	No	No
METTL16	protein_coding	yes	no	Yes	No	Yes	Yes
METTL27	protein_coding	no	no	No	No	No	No
METTL2A	protein_coding	yes	yes	No	No	Yes	No
METTL2B	protein_coding	yes	yes	No	No	Yes	No
METTL6	protein_coding	yes	yes	Yes	No	Yes	No
METTL8	protein_coding	yes	no	Yes	No	No	No
MEX3C	protein_coding	yes	no	No	No	No	Yes
MEX3D	protein_coding	yes	no	Yes	No	Yes	Yes
MFHAS1	protein_coding	yes	no	Yes	No	No	Yes
MFN2	protein_coding	yes	no	Yes	No	Yes	Yes
MFSD11	protein_coding	yes	no	No	No	Yes	Yes
MFSD12	protein_coding	yes	no	Yes	No	Yes	Yes
MFSD14C	protein_coding	no	no	No	No	No	No
MFSD3	protein_coding	no	no	No	No	No	Yes
MFSD4B	protein_coding	no	no	Yes	No	No	No
MGAT1	protein_coding	yes	no	No	No	No	Yes
MGAT4B	protein_coding	yes	no	Yes	No	No	Yes
MGLL	protein_coding	yes	no	Yes	No	No	No
MGRN1	protein_coding	yes	no	Yes	No	Yes	Yes
MIB1	protein_coding	yes	no	Yes	No	Yes	Yes
MIB2	protein_coding	yes	no	Yes	No	No	Yes
MICAL3	protein_coding	yes	no	Yes	No	Yes	Yes
MICALL1	protein_coding	yes	no	No	No	Yes	Yes
MICU1	protein_coding	yes	no	Yes	No	Yes	No
MIDN	protein_coding	yes	no	No	No	Yes	Yes
MIEF1	protein_coding	no	no	No	No	Yes	No
MIEF2	protein_coding	no	no	No	No	No	No
MIER2	protein_coding	yes	no	Yes	No	No	No
MIF-AS1	antisense_RNA	no	no	No	No	No	No
MIGA2	protein_coding	no	no	Yes	No	No	No
MIIP	protein_coding	yes	no	Yes	No	Yes	Yes
MINDY1	protein_coding	no	no	No	No	No	No
MINDY2	protein_coding	no	no	Yes	No	No	No
MIR130B	processed_transcript	no	no	No	No	No	No
MIR193BHG	lincRNA	no	no	No	No	No	No
MIR34AHG	lincRNA	no	no	No	No	No	No
MIR3648	miRNA	no	no	No	No	No	No
MIR3687	miRNA	no	no	No	No	No	No
MIR5695	miRNA	no	no	No	No	No	No
MIR621	miRNA	no	no	No	No	No	No
MIR663AHG	processed_transcript	no	no	No	No	No	No
MIRLET7BHG	lincRNA	yes	no	Yes	No	No	No
MIS18A-AS1	antisense_RNA	no	no	No	No	No	No
MKL1	protein_coding	yes	no	Yes	No	Yes	Yes
MKLN1	protein_coding	yes	no	Yes	No	Yes	Yes
MKNK2	protein_coding	yes	no	No	No	Yes	Yes
MKRN1	protein_coding	yes	no	No	No	Yes	No
MKRN2OS	protein_coding	no	no	No	No	No	No
MLEC	protein_coding	yes	no	No	No	No	Yes
MLKL	protein_coding	yes	no	No	No	No	No
MLLT1	protein_coding	yes	no	Yes	No	Yes	Yes
MLLT10	protein_coding	yes	no	Yes	No	Yes	Yes
MLLT6	protein_coding	yes	no	No	No	Yes	Yes
MLXIP	protein_coding	yes	yes	Yes	No	Yes	Yes
MMACHC	protein_coding	yes	yes	No	No	No	No
MMP17	protein_coding	yes	yes	Yes	No	No	No
MMS19	protein_coding	yes	no	Yes	No	No	No
MOB1B	protein_coding	yes	no	Yes	No	No	No
MOB3A	protein_coding	yes	no	No	No	No	No
MON1A	protein_coding	yes	no	No	No	No	No
MON1B	protein_coding	yes	no	Yes	No	No	No
MON2	protein_coding	yes	yes	Yes	No	Yes	No
MORC2	protein_coding	yes	no	No	No	No	Yes
MORN3	protein_coding	yes	no	No	No	No	No
MPHOSPH8	protein_coding	yes	yes	Yes	yes	Yes	No
MPI	protein_coding	yes	yes	No	No	Yes	No
MPND	protein_coding	yes	yes	No	No	No	No
MPP2	protein_coding	yes	no	Yes	No	No	No
MPP3	protein_coding	yes	no	No	No	No	Yes
MPRIP	protein_coding	yes	no	Yes	No	Yes	Yes
MPV17	protein_coding	yes	yes	No	No	Yes	No
MRAP	protein_coding	yes	no	No	No	No	No
MRC2	protein_coding	yes	no	Yes	No	Yes	Yes
MREG	protein_coding	yes	yes	Yes	No	No	No
MRI1	protein_coding	yes	yes	No	No	Yes	Yes
MRM1	protein_coding	yes	no	No	No	Yes	No
MRNIP	protein_coding	no	no	No	No	No	No
MROH1	protein_coding	yes	no	Yes	No	No	Yes
MRPL45P2	transcribed_unprocessed_pseudogene	yes	no	No	No	No	No
MRTO4	protein_coding	yes	yes	No	No	No	Yes
MSANTD3-TMEFF1	protein_coding	yes	no	Yes	No	No	No
MSH2	protein_coding	yes	no	Yes	No	Yes	Yes
MSL1	protein_coding	yes	no	No	No	No	Yes
MSL2	protein_coding	yes	no	Yes	No	No	No
MST1	protein_coding	no	no	No	No	No	Yes
MT-CO1	protein_coding	no	no	No	No	Yes	Yes
MT-CYB	protein_coding	no	no	No	No	No	No
MT-ND4	protein_coding	no	no	No	No	No	Yes
MT-ND4L	protein_coding	no	no	No	No	No	Yes
MT-ND5	protein_coding	no	no	No	No	Yes	Yes
MT-ND6	protein_coding	no	no	No	No	No	No
MT-TG	Mt_tRNA	no	no	No	No	No	No
MT-TK	Mt_tRNA	no	no	No	No	No	No
MT-TL2	Mt_tRNA	no	no	No	No	No	No
MTA1	protein_coding	yes	yes	No	No	Yes	Yes
MTDH	protein_coding	yes	no	Yes	No	Yes	Yes
MTFR1	protein_coding	yes	no	Yes	No	Yes	No
MTG2	protein_coding	yes	no	No	No	No	No
MTHFD1	protein_coding	yes	no	Yes	No	No	No
MTHFD1L	protein_coding	yes	no	Yes	No	Yes	Yes
MTHFR	protein_coding	yes	no	No	No	No	No
MTHFSD	protein_coding	yes	yes	No	No	No	No
MTMR12	protein_coding	yes	no	Yes	No	No	Yes
MTMR14	protein_coding	yes	no	Yes	No	Yes	No
MTMR3	protein_coding	yes	no	Yes	No	Yes	Yes
MTMR9	protein_coding	yes	no	No	No	Yes	No
MTMR9LP	transcribed_unprocessed_pseudogene	yes	no	No	No	No	No
MTO1	protein_coding	yes	no	Yes	No	No	No
MTSS1	protein_coding	yes	no	Yes	No	No	Yes
MTSS1L	protein_coding	yes	no	Yes	No	No	No
MTX1P1	unprocessed_pseudogene	no	yes	No	No	No	No
MVB12A	protein_coding	yes	no	No	No	Yes	Yes
MVP	protein_coding	yes	no	Yes	No	Yes	Yes
MXRA7	protein_coding	yes	yes	Yes	No	No	Yes
MXRA8	protein_coding	no	no	No	No	No	No
MYBL2	protein_coding	yes	no	Yes	No	Yes	Yes
MYD88	protein_coding	no	no	Yes	No	No	No
MYH7B	protein_coding	yes	no	No	No	No	No
MYLK-AS1	antisense_RNA	yes	no	Yes	No	No	No
MYO18A	protein_coding	yes	no	Yes	No	No	Yes
MYO19	protein_coding	yes	no	Yes	No	No	Yes
MYO1D	protein_coding	yes	no	Yes	No	No	Yes
MYO1E	protein_coding	yes	no	Yes	No	Yes	No
MYO1F	protein_coding	yes	no	Yes	No	No	Yes
MYO9B	protein_coding	yes	yes	Yes	No	No	Yes
MYPOP	protein_coding	yes	yes	Yes	No	No	No
MZF1-AS1	antisense_RNA	no	no	Yes	No	No	No
N4BP2L2	protein_coding	yes	yes	Yes	yes	Yes	No
NACC1	protein_coding	yes	no	No	No	No	Yes
NACC2	protein_coding	yes	no	Yes	No	Yes	Yes
NADK	protein_coding	yes	no	No	No	No	Yes
NAGS	protein_coding	yes	yes	No	No	No	No
NANOS1	protein_coding	yes	no	No	No	No	No
NARFL	protein_coding	yes	no	Yes	No	No	Yes
NASP	protein_coding	yes	yes	Yes	No	No	Yes
NATD1	protein_coding	no	no	No	No	No	No
NAV1	protein_coding	yes	no	Yes	No	No	Yes
NBPF15	protein_coding	yes	no	Yes	No	No	No
NBPF20	protein_coding	no	no	No	No	No	No
NCAPD2	protein_coding	yes	no	Yes	No	Yes	Yes
NCAPH2	protein_coding	yes	no	Yes	No	No	Yes
NCKAP5L	protein_coding	yes	no	Yes	No	No	No
NCKIPSD	protein_coding	yes	yes	No	No	No	Yes
NCLN	protein_coding	yes	yes	Yes	No	Yes	Yes
NCOA3	protein_coding	yes	no	Yes	No	No	No
NCOA6	protein_coding	yes	no	Yes	No	Yes	Yes
NCOR2	protein_coding	yes	no	Yes	No	Yes	Yes
NCR1	protein_coding	yes	no	No	No	No	No
NCS1	protein_coding	yes	no	Yes	No	Yes	Yes
NDE1	protein_coding	yes	yes	Yes	No	Yes	No
NDOR1	protein_coding	yes	no	Yes	No	Yes	Yes
NDRG3	protein_coding	yes	no	Yes	No	No	No
NDST1	protein_coding	yes	no	Yes	No	Yes	Yes
NDUFAF1	protein_coding	yes	yes	No	No	Yes	Yes
NDUFS1	protein_coding	yes	no	Yes	No	Yes	Yes
NDUFV3	protein_coding	yes	yes	No	No	Yes	Yes
NECAB3	protein_coding	yes	no	Yes	No	No	No
NECTIN2	protein_coding	no	no	Yes	No	No	No
NEIL1	protein_coding	yes	no	Yes	No	No	No
NELFB	protein_coding	yes	no	No	No	Yes	Yes
NEMP1	protein_coding	no	no	Yes	No	No	No
NES	protein_coding	no	no	Yes	No	No	No
NEU4	protein_coding	yes	no	No	No	No	No
NEXN-AS1	antisense_RNA	no	no	No	No	No	No
NF2	protein_coding	yes	yes	Yes	No	No	Yes
NFAT5	protein_coding	yes	yes	Yes	No	Yes	Yes
NFATC2IP	protein_coding	yes	no	No	No	Yes	Yes
NFATC3	protein_coding	yes	no	Yes	No	Yes	No
NFE2L1	protein_coding	yes	yes	No	No	No	Yes
NFE2L2	protein_coding	yes	no	Yes	No	No	No
NFIC	protein_coding	yes	no	Yes	No	Yes	Yes
NFIX	protein_coding	yes	no	Yes	No	Yes	Yes
NFKBIL1	protein_coding	yes	no	No	No	No	No
NFX1	protein_coding	yes	no	Yes	No	Yes	Yes
NIFK-AS1	antisense_RNA	no	no	Yes	No	Yes	No
NIPA2	protein_coding	yes	no	Yes	No	Yes	No
NIPAL3	protein_coding	yes	no	Yes	No	No	Yes
NKAP	protein_coding	yes	no	Yes	No	No	No
NKIRAS2	protein_coding	yes	no	No	No	No	Yes
NKRF	protein_coding	yes	no	No	No	No	No
NLGN2	protein_coding	yes	no	No	No	No	Yes
NLRC4	protein_coding	yes	no	Yes	No	No	No
NMNAT1	protein_coding	yes	no	Yes	No	Yes	Yes
NMT1	protein_coding	yes	yes	Yes	No	Yes	Yes
NOA1	protein_coding	yes	no	Yes	No	No	No
NOCT	protein_coding	no	no	No	No	No	No
NOL10	protein_coding	yes	no	Yes	No	Yes	No
NOL4L	protein_coding	no	no	Yes	No	No	No
NOL6	protein_coding	yes	no	No	No	No	No
NOL9	protein_coding	yes	no	No	No	Yes	Yes
NOM1	protein_coding	yes	yes	Yes	No	Yes	Yes
NOP14	protein_coding	yes	no	No	No	Yes	No
NOP58	protein_coding	yes	no	No	No	Yes	Yes
NOTCH1	protein_coding	yes	no	Yes	No	Yes	Yes
NOTCH3	protein_coding	yes	no	No	No	No	Yes
NOXO1	protein_coding	no	no	No	No	No	No
NPDC1	protein_coding	yes	no	Yes	No	No	Yes
NPEPPS	protein_coding	yes	no	Yes	No	Yes	Yes
NPIPB13	protein_coding	no	no	Yes	No	No	No
NPIPB2	protein_coding	no	no	No	No	No	No
NPIPB4	protein_coding	no	no	No	No	Yes	Yes
NPIPB5	protein_coding	no	no	Yes	No	Yes	Yes
NPLOC4	protein_coding	yes	yes	Yes	No	No	Yes
NPRL3	protein_coding	yes	no	Yes	No	Yes	No
NPTXR	protein_coding	yes	no	Yes	No	No	Yes
NPW	protein_coding	yes	no	No	No	Yes	No
NQO2	protein_coding	yes	no	Yes	No	No	No
NR2F6	protein_coding	yes	no	Yes	No	No	Yes
NRDC	protein_coding	no	no	Yes	No	No	No
NRDE2	protein_coding	yes	no	Yes	No	Yes	No
NRF1	protein_coding	yes	no	Yes	No	Yes	Yes
NRG2	protein_coding	yes	no	Yes	No	No	No
NRIP3	protein_coding	yes	no	No	No	No	No
NRSN2	protein_coding	yes	no	No	No	No	Yes
NRSN2-AS1	antisense_RNA	no	no	No	No	No	No
NSD1	protein_coding	yes	no	Yes	No	Yes	Yes
NSD2	protein_coding	no	no	Yes	No	No	No
NSD3	protein_coding	no	no	Yes	No	No	No
NSMCE2	protein_coding	yes	no	Yes	No	Yes	No
NSMF	protein_coding	yes	no	No	No	No	Yes
NT5C2	protein_coding	yes	yes	Yes	No	Yes	No
NT5DC2	protein_coding	yes	no	Yes	No	No	Yes
NTNG2	protein_coding	yes	no	Yes	No	No	No
NUCB1	protein_coding	yes	yes	Yes	No	Yes	Yes
NUCKS1	protein_coding	yes	no	Yes	No	Yes	Yes
NUDT13	protein_coding	yes	no	Yes	No	Yes	No
NUDT16	protein_coding	no	no	No	No	Yes	No
NUDT16L1	protein_coding	yes	no	No	No	No	No
NUDT19	protein_coding	yes	no	No	No	Yes	Yes
NUDT4	protein_coding	yes	no	No	No	No	Yes
NUFIP2	protein_coding	yes	no	Yes	No	Yes	Yes
NUMA1	protein_coding	yes	no	No	No	No	Yes
NUMB	protein_coding	yes	yes	Yes	No	Yes	No
NUMBL	protein_coding	yes	no	No	No	No	No
NUP155	protein_coding	yes	yes	Yes	No	Yes	Yes
NUP160	protein_coding	yes	no	Yes	No	Yes	Yes
NUP210L	protein_coding	yes	no	Yes	No	No	No
NUP43	protein_coding	yes	yes	No	No	Yes	No
NUP50	protein_coding	yes	no	Yes	No	Yes	No
NUP50-AS1	lincRNA	no	no	Yes	No	No	No
NUP98	protein_coding	yes	no	Yes	No	Yes	No
NUS1	protein_coding	yes	no	Yes	No	No	Yes
NVL	protein_coding	yes	no	Yes	No	Yes	Yes
OAF	protein_coding	yes	no	No	No	No	Yes
OASL	protein_coding	yes	no	Yes	No	No	No
OAZ2	protein_coding	yes	no	Yes	No	Yes	Yes
ODF2	protein_coding	yes	no	Yes	No	Yes	No
OGDH	protein_coding	yes	no	Yes	No	Yes	No
OGFOD3	protein_coding	yes	no	Yes	No	No	No
OGFR	protein_coding	yes	no	No	No	No	Yes
OIP5	protein_coding	yes	no	No	No	Yes	No
OIP5-AS1	processed_transcript	yes	no	No	yes	No	Yes
OPA3	protein_coding	yes	yes	Yes	No	Yes	No
OPTN	protein_coding	yes	no	Yes	No	No	Yes
ORAI1	protein_coding	yes	no	Yes	No	Yes	Yes
ORAI2	protein_coding	yes	yes	Yes	No	No	Yes
ORC1	protein_coding	yes	no	No	No	No	Yes
ORC3	protein_coding	yes	no	Yes	No	No	No
ORMDL3	protein_coding	yes	yes	No	No	No	Yes
OSBP2	protein_coding	yes	no	Yes	No	Yes	Yes
[truncated: 1,318 more rows]

## Sheet: S1b
Table S1b: ADAR3 bound transcripts identified with DESeq2. Transcripts that exhibit differential enrichment (P < 0.05 and log2 [fold change] > 0.5) between ADAR3 immunoprecipitated RNA from control and ADAR3-expressing U87 cells are listed by gene name (column A) and transcript annotation according to Gencode (column B). DESeq2 values for ((IP U87+ADAR3/Input U87+ADAR3)/(IP U87control/Input U87co…
Gene	Annotation	log2(Fold Change)	P-adj	BaseMean	lfcSE	Stat	P Value	Control Biological Replicate #1 IP	Control Biological Replicate #2 IP	Control Biological Replicate #3 IP	ADAR3 Biological Replicate #1 IP	ADAR3 Biological Replicate #2 IP	ADAR3 Biological Replicate #3 IP	Control Biological Replicate #1 Input	Control Biological Replicate #2 Input	Control Biological Replicate #3 Input	ADAR3 Biological Replicate #1 Input	ADAR3 Biological Replicate #2 Input	ADAR3 Biological Replicate #3 Input
SH2B1	protein_coding	2.98716	7.08634e-52	1455.85	0.213801	17.6842	2.6078e-05	1238.32	1159.38	1109.95	2201.81	2227	1857.15	1270.35	1351.9	1293.66	1341.56	1359.77	1059.36
MFSD12	protein_coding	3.4741	1.35184e-50	61.5682	0.681546	8.27948	0.00400956	35.62	52.042	53.6407	140.524	129.596	162.995	24.667	19.3851	47.4013	17.828	11.8797	43.2394
CICP14	processed_pseudogene	4.55662	1.51085e-39	85.7845	0.701833	8.62099	0.00332311	52.3823	0	36.777	244.913	276.244	155.586	29.6004	38.7703	28.6383	70.1979	48.4327	47.8722
GATD1	protein_coding	3.27871	1.97224e-34	27.5644	1.36561	7.60951	0.00580614	2.09529	2.89122	18.4782	80.2994	90.3761	97.9615	1.23335	6.74265	14.8129	0	12.7935	3.08853
TTYH3	protein_coding	2.74986	2.23957e-33	25.2726	1.01923	8.47971	0.0035913	2.09529	5.78244	12.7374	65.8455	74.1766	74.0886	8.63344	14.3281	8.88775	20.0566	2.74147	13.8984
MMACHC	protein_coding	3.64735	5.23162e-32	627.036	0.348167	44.4391	2.62396e-11	419.059	205.277	240.934	1356.26	1425.56	1669.46	362.604	347.247	385.136	350.99	312.528	449.381
MAVS	protein_coding	2.88936	6.87781e-32	787.277	0.265312	22.7628	1.83281e-06	442.107	370.076	449.577	1106.53	1160.4	1020.78	933.645	749.277	681.394	898.088	946.722	688.741
PEX26	protein_coding	3.34982	1.59818e-31	237.443	0.357321	44.8737	2.10159e-11	121.527	63.6069	71.9395	630.35	630.075	542.493	123.335	113.782	100.728	125.911	152.609	172.957
QPCTL	protein_coding	3.33239	1.6386e-31	352.797	0.336629	11.6498	0.000642102	324.77	190.821	266.23	748.39	711.072	723.598	149.235	174.466	238.982	217.279	213.835	274.879
CDK13	protein_coding	2.39035	4.22358e-31	384.641	0.274363	36.2698	1.71806e-09	169.719	268.884	225.685	775.692	673.558	623.167	297.237	331.233	314.034	323.133	290.596	322.751
VHL	protein_coding	3.00948	6.18506e-31	505.729	0.357438	23.4188	1.303e-06	182.291	205.277	332.608	725.104	705.957	906.35	519.24	455.129	567.829	483.586	389.289	596.086
GPN2	protein_coding	3.07785	1.67435e-30	735.886	0.268853	13.0015	0.000311244	513.347	534.876	373.332	772.48	820.206	999.372	871.977	756.02	852.237	811.176	696.334	829.269
NACC1	protein_coding	2.54643	1.86313e-30	47.9287	0.64458	7.59664	0.00584772	33.5247	57.8244	21.1692	115.631	125.333	114.426	20.9669	16.0138	16.788	14.4853	17.3627	21.6197
H6PD	protein_coding	2.78019	8.04062e-30	76.5027	0.731433	16.0338	6.22207e-05	27.2388	8.67367	52.3849	194.325	190.131	296.354	18.5002	36.2418	22.7131	12.2568	28.3285	30.8853
NCLN	protein_coding	2.99807	8.46567e-30	327.148	0.307498	36.2794	1.70959e-09	127.813	104.084	151.773	521.143	486.837	467.581	399.605	294.991	325.884	408.931	334.46	302.676
RAB11FIP3	protein_coding	2.92218	2.64257e-28	1203.91	0.265373	9.63119	0.00191301	718.686	1168.05	1162.87	2173.7	2124.69	1876.91	830.043	777.091	832.486	959.372	921.134	901.85
TMEM44	protein_coding	2.60227	1.07667e-27	27.6985	0.874929	38.3815	5.81807e-10	0	2.89122	2.8704	83.5114	82.7027	81.4974	19.7336	8.42832	15.8004	12.2568	11.8797	10.8098
SLC35E3	protein_coding	2.92422	1.3065e-27	1811.78	0.327895	27.0455	1.98721e-07	530.109	852.911	429.663	2270.87	2135.78	2361.78	2398.86	1962.96	1764.71	2499.27	1980.26	2554.21
PIP5K1A	protein_coding	2.06237	1.37427e-26	576.522	0.274174	18.4473	1.74671e-05	289.15	445.248	416.029	1055.13	998.4	863.543	411.938	421.416	513.515	532.613	492.551	478.722
SKI	protein_coding	2.5563	2.03804e-26	267.619	0.529554	18.3083	1.87888e-05	146.671	37.5859	198.417	650.425	578.919	447.001	215.836	172.781	228.119	174.938	155.35	205.387
GABPB2	protein_coding	3.2953	3.10273e-26	10.6304	1.48762	9.13285	0.00251061	0	0	2.8704	26.4988	33.2516	24.6962	8.63344	4.21416	9.87528	3.34276	1.82765	12.3541
AC139887.2	antisense_RNA	3.50858	5.49361e-26	134.687	0.429413	13.0504	0.000303219	75.4306	124.323	147.467	276.23	300.97	349.039	48.1006	65.7409	67.1519	62.3982	48.4327	50.9607
AC090114.2	lincRNA	4.03673	6.97262e-26	45.0015	0.777386	6.00316	0.0142802	18.8576	63.6069	26.5512	105.995	144.09	88.0831	6.16674	19.3851	23.7007	12.2568	12.7935	18.5312
CTSB	protein_coding	2.18539	1.70807e-25	738.783	0.242978	11.4053	0.00073235	450.488	459.704	499.809	847.159	774.165	787.808	944.745	823.447	805.823	947.115	862.65	662.489
ZNF814	protein_coding	3.9088	3.88876e-25	45.4326	1.07328	7.00808	0.00811427	0	0	26.91	114.025	114.249	61.7405	25.9003	41.2988	37.5261	60.1697	40.2083	23.1639
SLC35E4	protein_coding	2.51522	1.60233e-24	1191.72	0.265283	6.8037	0.0090969	1016.22	1127.58	1088.6	1903.9	1827.98	1453.78	774.543	1057.75	1119.86	962.715	1107.55	860.155
RILPL2	protein_coding	2.51298	1.63523e-24	167.135	0.481859	7.40712	0.00649662	81.7164	40.4771	69.2485	158.993	205.478	129.243	303.404	199.751	153.067	286.363	211.093	166.78
MICALL1	protein_coding	3.28811	2.50803e-24	9.17283	1.41064	6.18776	0.0128637	0	0	6.81721	17.6659	25.5781	18.1105	9.86679	8.42832	8.88775	3.34276	3.6553	7.72132
RABGEF1	protein_coding	2.13071	7.28498e-24	2504.34	0.240484	19.0261	1.28943e-05	1240.41	1873.51	1401.12	2747.85	2694.23	3046.69	2603.6	3228.89	3092.94	2654.15	2692.13	2776.59
MRNIP	protein_coding	3.02762	7.3265e-24	228.12	0.366284	21.0488	4.47739e-06	73.3353	147.452	139.215	406.315	369.178	280.713	247.903	231.779	215.281	230.65	201.041	194.577
OPA3	protein_coding	2.93883	9.13977e-24	282.72	0.32626	46.0888	1.13011e-11	94.2882	95.4103	135.447	590.201	600.234	451.94	262.703	237.679	198.493	241.793	231.197	253.259
FBRSL1	protein_coding	2.85512	1.52509e-23	273.939	0.323527	55.8142	7.96547e-14	115.241	124.323	92.7499	827.084	833.848	769.698	70.3008	67.4265	80.9773	81.3405	106.917	117.364
ORAI2	protein_coding	2.69947	1.92857e-23	501.973	0.225075	47.0323	6.98262e-12	278.674	292.013	302.828	652.031	636.896	710.427	641.341	514.127	617.205	453.501	470.619	454.013
TOM1L2	protein_coding	1.90975	6.12479e-23	3266.23	0.196971	19.9582	7.91536e-06	2338.35	2272.5	1977.53	3450.46	3143.55	3940.69	4018.25	3812.13	3972.82	3570.07	3143.55	3554.89
DFFA	protein_coding	2.36542	8.27477e-23	271.647	0.361453	11.4254	0.000724473	129.908	231.298	271.612	350.908	358.947	355.625	282.437	283.191	348.597	213.937	244.905	188.4
UGDH-AS1	antisense_RNA	3.43623	1.22339e-22	150.276	0.534105	8.67289	0.00322979	117.336	176.365	60.8167	492.235	321.432	342.454	37.0004	48.0414	52.339	43.4559	63.9677	47.8722
FAM193A	protein_coding	1.95193	1.38822e-22	1664.59	0.271963	94.1824	2.8775e-22	616.016	835.563	719.395	4885.41	4041.35	4161.31	704.242	917.844	805.823	719.807	932.1	636.236
GPR157	protein_coding	3.81364	1.52227e-22	313.543	0.381545	12.0067	0.000530098	257.721	121.431	304.083	627.138	615.581	554.018	185.002	229.25	219.231	203.908	236.68	208.476
FAM222B	protein_coding	2.47973	1.66e-22	469.158	0.321496	43.2917	4.71585e-11	354.105	216.842	306.057	1229.38	1331.77	997.726	186.236	207.337	227.131	153.767	190.989	228.551
CRK	protein_coding	1.84024	4.35462e-22	113.156	0.591569	20.8801	4.88936e-06	88.0023	37.5859	25.8336	305.941	386.23	214.034	51.8006	47.1986	56.2891	59.0554	41.1221	44.7836
FBXL18	protein_coding	2.6369	5.00497e-22	43.2383	0.888828	7.37471	0.00661475	37.7153	14.4561	4.3056	115.631	127.038	81.4974	24.667	15.171	24.6882	32.3133	22.8456	18.5312
FBXO17	protein_coding	2.77709	5.75064e-22	109.575	0.466492	7.36783	0.00664012	92.1929	26.021	43.4148	146.145	131.301	146.531	115.935	129.796	101.715	121.454	130.677	129.718
CPT1A	protein_coding	2.86717	7.73137e-22	65.6904	0.778301	10.4397	0.00123338	37.7153	5.78244	19.5546	201.551	279.654	120.188	11.1001	11.7996	24.6882	30.0848	33.8115	12.3541
RPL7L1	protein_coding	2.80851	1.21151e-21	682.587	0.293289	29.2897	6.23254e-08	333.152	413.445	391.81	1500.8	2073.54	1361.58	255.303	307.634	306.134	374.389	477.93	395.331
CCDC84	protein_coding	2.24778	1.26884e-21	95.5836	0.511974	16.2034	5.6892e-05	23.0482	89.6279	57.9463	126.873	172.226	160.525	120.868	94.3972	97.7653	61.2839	62.14	80.3017
RCC1	protein_coding	2.53269	1.63045e-21	1071.49	0.267334	12.7878	0.000348894	947.073	1046.62	1144.39	1778.63	1639.56	1983.93	632.708	711.35	945.064	630.667	619.573	778.309
DNAJC11	protein_coding	1.97425	2.37763e-21	3787.92	0.257286	13.0286	0.000306769	1125.17	1462.96	1029.22	2516.58	2324.2	2619.44	6394.91	5216.29	4862.59	6617.55	6268.83	5017.31
ZNF609	protein_coding	2.05718	3.82561e-21	586.425	0.216625	41.894	9.63566e-11	440.012	436.575	406.88	933.882	1041.88	1129.44	466.206	431.53	484.876	444.587	421.273	399.964
SH2B3	protein_coding	2.18094	4.81083e-21	2315.85	0.281251	14.5184	0.0001388	1391.27	1107.34	797.075	2319.85	2058.19	2458.92	3215.34	3126.06	2531.03	3048.6	2820.97	2915.57
MIR3687	miRNA	4.89577	5.48019e-21	25.4229	1.04108	6.68804	0.0097062	6.28588	0	25.4748	61.0275	78.4396	64.2101	16.0335	8.42832	13.8254	5.57127	11.8797	13.8984
SIPA1L3	protein_coding	2.0631	7.1292e-21	512.097	0.501017	10.2226	0.0013873	431.63	101.193	153.746	825.478	741.766	755.703	499.506	515.813	470.063	616.182	529.104	504.974
CEP170B	protein_coding	2.28185	7.41016e-21	150.711	0.487651	6.11371	0.0134137	111.051	57.8244	196.264	289.881	276.244	232.967	111.001	117.996	108.628	113.654	89.5547	103.466
ITGA3	protein_coding	1.90063	7.72751e-21	374.917	0.239982	47.1173	6.68641e-12	234.673	228.407	217.074	699.408	761.376	705.488	284.903	245.264	288.358	259.621	268.664	305.764
GTF2IRD1	protein_coding	2.25196	1.73565e-20	153.472	0.445587	7.77437	0.00529927	119.432	72.2806	105.308	447.268	413.513	328.459	25.9003	57.3126	49.3764	75.7692	86.8133	60.2263
PRR12	protein_coding	1.97432	1.85443e-20	101.759	0.654198	8.28103	0.00400615	12.5718	37.5859	80.7301	207.975	195.247	240.376	60.4341	54.7841	83.9399	85.7975	56.6571	105.01
CUX1	protein_coding	2.13517	2.01577e-20	390.487	0.294867	34.2706	4.79577e-09	232.578	219.733	194.829	749.193	603.644	681.615	347.804	345.561	334.772	388.874	346.339	240.905
ECE1	protein_coding	1.86233	2.69193e-20	1045.88	0.257027	11.1716	0.000830569	343.628	589.809	443.118	791.752	768.197	866.836	1587.32	1392.36	1443.77	1428.47	1517.86	1377.48
MTMR12	protein_coding	2.1822	3.07644e-20	54.5911	0.735009	12.0936	0.000505957	4.19059	20.2386	24.219	74.6784	85.2605	119.365	50.5673	51.4127	69.127	41.2274	28.3285	86.4787
DENR	protein_coding	2.67886	3.21987e-20	719.532	0.227652	26.7182	2.3539e-07	469.346	503.073	417.285	977.244	1175.74	926.93	742.476	649.823	705.095	722.036	689.023	656.312
PDCD7	protein_coding	2.78095	3.67697e-20	1514.98	0.194495	44.3158	2.79448e-11	1087.46	1121.79	1013.43	3330.02	3518.7	2886.16	743.709	810.804	784.097	953.801	907.427	1022.3
LRFN3	protein_coding	3.12792	3.76443e-20	3.37353	2.55769	7.92557	0.00487409	0	0	0	10.4389	12.7891	9.05527	1.23335	0	4.93764	1.11425	0.913824	0
AP3S2	protein_coding	2.48464	5.35598e-20	655.45	0.390509	17.2167	3.33489e-05	446.297	190.821	220.662	860.809	901.203	973.853	860.877	602.625	635.968	712.008	618.659	841.623
NPLOC4	protein_coding	2.06486	6.1268e-20	1684.29	0.28314	21.2164	4.10235e-06	601.349	569.571	499.988	1444.59	1239.69	1629.95	2810.8	2082.64	2059	2557.21	1915.37	2801.29
AC018638.2	processed_pseudogene	4.62015	7.93514e-20	121.241	0.471986	30.2335	3.8303e-08	94.2882	31.8034	62.4313	316.38	268.571	321.05	57.9674	68.2694	77.0272	69.0837	44.7774	43.2394
NDE1	protein_coding	2.76059	1.1192e-19	709.608	0.48271	33.3445	7.71943e-09	73.3353	271.775	201.466	2880.34	2535.65	1453.78	123.335	139.067	134.304	218.394	252.215	231.639
POLRMT	protein_coding	2.2172	1.5865e-19	972.65	0.240283	14.1052	0.000172866	557.348	717.023	756.531	1612.41	1583.29	1302.31	769.609	817.547	774.222	979.428	980.533	821.548
TAF13	protein_coding	2.63926	1.64536e-19	157.508	0.438938	31.6242	1.87087e-08	29.3341	80.9542	57.9463	448.071	477.459	354.802	61.6674	61.5267	62.2143	84.6832	64.8815	106.554
C19orf47	protein_coding	2.53732	1.66775e-19	2097.39	0.221357	16.5968	4.62285e-05	1259.27	1627.76	1638.46	3048.16	2722.37	2765.15	2118.89	1796.92	2116.27	2137.14	1810.29	2127.99
KLHL22	protein_coding	2.58891	1.68813e-19	2340.86	0.292434	9.63778	0.00190616	1575.66	1439.83	912.788	2759.89	2527.12	2416.93	3090.77	2574.85	2366.12	3129.94	2507.53	2788.94
ZC3H7B	protein_coding	2.20679	2.1503e-19	1221.26	0.21111	69.6136	7.21373e-17	735.448	821.107	775.906	2848.22	2794.84	2518.19	598.174	673.423	781.135	664.095	701.817	742.791
AC068533.4	protein_coding	3.06898	2.4311e-19	469.169	0.290388	5.84348	0.0156348	301.722	477.052	386.787	732.33	723.009	595.178	407.005	400.345	351.56	432.33	470.619	352.092
AC018638.5	processed_pseudogene	5.62832	2.75944e-19	2051.03	0.231644	32.1348	1.43836e-08	1313.75	1769.43	1247.37	4014.97	4184.58	3394.9	1426.98	1375.5	1376.61	1565.53	1420.08	1522.64
METTL2B	protein_coding	3.62552	2.91824e-19	368.369	0.324499	26.1372	3.17998e-07	188.576	234.189	283.99	859.203	911.435	785.339	133.202	189.637	221.206	219.508	196.472	197.666
ZNF586	protein_coding	2.76725	4.21484e-19	96.2539	0.630151	42.002	9.11817e-11	0	28.9122	25.8336	320.395	307.79	321.05	28.367	20.228	29.6258	23.3993	20.1041	29.341
PXMP4	protein_coding	3.55373	5.02576e-19	261.487	0.362117	121.086	3.66009e-28	56.5729	46.2596	56.5111	904.171	904.614	721.952	87.5677	58.9982	84.9274	83.569	74.0197	58.682
C11orf80	protein_coding	2.18868	5.05364e-19	288.261	0.353486	54.3803	1.65213e-13	129.908	115.649	148.723	749.996	900.351	761.466	81.401	103.668	146.154	112.54	119.711	89.5673
TECPR2	protein_coding	2.02564	5.15146e-19	574.42	0.485467	22.1799	2.48264e-06	427.44	141.67	479.357	1413.27	947.244	1457.9	436.605	340.504	396.986	320.905	203.783	327.384
SAE1	protein_coding	2.21653	5.25607e-19	252.305	0.396573	15.5773	7.92012e-05	50.287	130.105	78.5773	241.701	276.244	277.42	379.871	283.191	294.283	365.475	261.354	389.154
ATG14	protein_coding	2.241	5.31318e-19	1377.76	0.230075	15.4951	8.27182e-05	693.542	974.342	867.041	1798.71	2031.76	1621.72	1357.92	1233.91	1386.49	1543.24	1424.65	1599.86
MIR3648	miRNA	4.00933	8.76001e-19	298.15	0.581954	89.6705	2.81318e-21	23.0482	0	28.8834	1080.03	1232.87	1002.67	30.8337	43.8273	26.6633	20.0566	45.6912	43.2394
MBOAT7	protein_coding	2.21481	1.02252e-18	412.534	0.262473	14.7697	0.000121471	301.722	251.536	297.266	658.455	520.942	511.211	427.972	354.832	435.5	403.36	418.531	369.079
OSBP2	protein_coding	1.84544	1.02853e-18	1470.66	0.185907	15.915	6.62524e-05	1139.84	994.58	1075.15	1973.76	1832.25	1869.5	1436.85	1359.49	1467.47	1662.47	1417.34	1419.18
PAFAH1B1	protein_coding	1.73414	1.04487e-18	1301.97	0.206353	11.3511	0.000754039	735.448	829.781	675.621	1416.48	1387.19	1353.35	1502.22	1375.5	1409.2	1768.32	1743.58	1426.9
PITPNC1	protein_coding	1.87988	1.11297e-18	4872.57	0.253887	46.2873	1.02124e-11	1378.7	1350.2	1095.6	4733.65	4992	5613.44	7358.16	5249.16	5222.05	6823.69	6622.48	8031.71
MEX3C	protein_coding	2.12204	1.33294e-18	6.28797	1.77396	15.8055	7.01994e-05	0	0	0	13.6509	28.136	13.1713	3.70004	3.37133	4.93764	1.11425	2.74147	4.63279
TICAM1	protein_coding	2.52475	1.34145e-18	3666.47	0.330706	17.5299	2.8283e-05	1984.24	1257.68	966.608	2972.68	2932.11	4065.82	5573.5	5266.86	4805.31	4732.23	4464.94	4975.62
ST3GAL2	protein_coding	3.1554	1.75101e-18	26.0617	1.22292	18.9474	1.34371e-05	0	0	6.27901	70.6635	102.313	88.0831	4.93339	15.171	7.90022	3.34276	10.9659	3.08853
GSR	protein_coding	2.31106	2.58661e-18	53.7896	0.966989	6.08197	0.0136568	0	78.063	27.6276	151.766	151.764	136.652	13.5668	19.3851	21.7256	11.1425	13.7074	20.0754
PRR11	protein_coding	2.79119	3.70039e-18	39.1511	1.10531	33.8753	5.87596e-09	4.19059	0	17.2224	121.252	153.469	130.89	9.86679	14.3281	11.8503	0	3.6553	3.08853
COG8	protein_coding	2.89774	4.08893e-18	868.586	0.216753	20.1931	7.00041e-06	655.827	841.346	667.548	1426.12	1353.08	1284.2	748.642	718.936	673.494	693.065	733.801	626.971
ENOSF1	protein_coding	1.79397	5.46299e-18	726.886	0.328585	15.6525	7.61116e-05	379.248	355.62	632.206	1308.88	1226.9	1236.46	620.374	451.758	633.993	576.069	603.124	698.007
CLMP	protein_coding	2.03171	6.90946e-18	1014.92	0.227207	10.3918	0.00126576	884.214	815.325	690.153	1336.98	1276.35	1447.2	825.11	951.557	1045.79	934.858	922.962	1048.55
C22orf23	protein_coding	3.09756	8.77399e-18	387.23	0.37787	8.5323	0.00348899	220.006	170.582	98.8495	348.499	417.776	385.26	551.307	455.972	407.849	590.554	529.104	471
LSM12	protein_coding	2.13935	2.06649e-17	321.888	0.298316	10.6986	0.00107217	310.103	196.603	236.988	440.844	471.49	487.338	309.57	240.207	329.834	274.106	261.354	304.22
LINC00854	processed_transcript	3.25331	2.40104e-17	55.4574	0.838247	16.9421	3.85373e-05	4.19059	0	22.9632	171.038	176.489	139.122	27.1337	20.228	20.7381	32.3133	21.9318	29.341
ANKRD9	protein_coding	2.31141	2.42494e-17	981.865	0.201236	28.9565	7.40231e-08	810.878	641.851	753.84	1877.4	1960.99	1718.03	608.041	632.967	600.417	763.263	698.161	716.538
AC006547.1	antisense_RNA	3.82219	2.77372e-17	52.2077	0.705225	7.12965	0.00758196	39.8106	17.3473	37.8534	129.282	168.816	107.017	13.5668	19.3851	26.6633	37.8846	11.8797	16.9869
TIMM29	protein_coding	4.11488	2.82656e-17	40.378	1.10955	8.58182	0.00339536	35.62	0	5.92021	121.252	136.417	125.127	16.0335	11.7996	2.96258	3.34276	13.7074	12.3541
AC022167.2	antisense_RNA	3.56367	3.36809e-17	202.52	0.376116	8.01709	0.00463379	159.242	190.821	121.992	362.15	422.892	271.658	171.435	129.796	129.366	153.767	137.987	179.135
AP003900.1	lincRNA	4.18034	3.45741e-17	57.1966	0.739764	17.6517	2.65279e-05	12.5718	31.8034	7.53481	188.704	171.374	174.52	18.5002	8.42832	15.8004	14.4853	21.0179	21.6197
STYXL1	protein_coding	2.44449	3.80099e-17	491.977	0.309018	31.2534	2.26451e-08	192.767	251.536	188.55	717.074	695.726	854.488	452.639	443.33	540.178	457.958	437.722	671.755
ZBTB7A	protein_coding	2.24124	4.7761e-17	168.347	0.344167	10.9137	0.000954562	90.0976	118.54	136.524	328.425	363.21	343.277	77.7009	89.3402	106.653	127.025	109.659	129.718
KIF1C	protein_coding	2.32428	5.13035e-17	712.752	0.246114	9.51022	0.00204331	641.16	520.42	611.934	971.623	993.285	945.864	611.741	568.069	787.06	621.753	582.106	698.007
UNK	protein_coding	2.26002	5.68128e-17	232.868	0.404629	43.5745	4.08119e-11	127.813	52.042	123.786	573.338	695.726	492.277	130.735	136.539	124.429	131.482	115.142	91.1115
GATAD2A	protein_coding	1.70629	5.7184e-17	727.849	0.283705	12.9204	0.000325013	385.534	283.34	503.038	732.33	760.524	794.394	948.445	799.847	966.79	853.518	796.854	909.571
RNPEPL1	protein_coding	2.37599	1.05401e-16	1640.48	0.270278	11.9611	0.000543232	775.258	627.395	553.988	1366.7	1083.66	1291.61	2735.57	2112.98	2131.09	2531.58	1966.55	2509.43
FBXL19	protein_coding	2.60255	1.05579e-16	341.905	0.352957	29.5714	5.38935e-08	155.052	190.821	148.185	948.336	1235.42	862.72	55.5007	62.3696	94.8027	124.796	110.573	114.275
DVL1	protein_coding	2.42847	1.0725e-16	324.37	0.483358	5.89354	0.0151965	211.625	451.031	125.221	549.248	474.901	572.128	281.203	267.178	238.982	250.707	233.939	236.272
NCS1	protein_coding	2.14451	1.12702e-16	33.2551	0.704344	10.3966	0.00126245	8.38117	14.4561	15.4284	74.6784	69.9136	60.094	28.367	14.3281	33.5759	35.6561	21.0179	23.1639
AC009120.2	processed_transcript	3.39675	1.21779e-16	55.6298	0.672374	7.32308	0.00680745	62.8588	23.1298	22.425	129.282	151.764	125.951	28.367	17.6995	26.6633	34.5418	15.535	29.341
SPC24	protein_coding	2.41608	1.58763e-16	1896.82	0.280402	27.885	1.28742e-07	762.687	1037.95	623.416	2282.11	2258.55	2186.44	2759	2091.07	1965.18	2388.96	2230.64	2175.87
DOT1L	protein_coding	1.64938	1.68263e-16	4005.03	0.289496	17.1135	3.52118e-05	1504.42	1471.63	951	2747.85	2773.52	3740.65	6650.21	5261.8	5264.51	6003.6	5569.76	6121.46
DNAJC5	protein_coding	2.56353	1.82414e-16	267.658	0.571067	7.17107	0.00740887	123.622	63.6069	45.5676	295.502	322.285	215.68	431.672	316.905	201.456	473.558	513.569	208.476
UBE2G1	protein_coding	1.99175	1.90896e-16	931.829	0.330892	68.5088	1.26312e-16	352.009	546.441	475.231	2594.47	2452.09	2602.15	309.57	359.046	522.402	260.735	317.097	390.699
MGAT4B	protein_coding	1.92432	2.32242e-16	487.686	0.350237	11.1906	0.000822134	578.301	318.034	437.557	917.019	752.85	986.201	340.404	305.105	343.66	250.707	239.422	382.977
SPPL2A	protein_coding	2.28833	2.32242e-16	670.875	0.228181	6.90496	0.0085957	540.586	398.989	543.583	805.403	801.449	779.576	637.641	673.423	728.796	742.093	741.111	657.856
BCR	protein_coding	1.84713	2.66259e-16	1706.55	0.209332	33.8973	5.8099e-09	1234.13	959.886	1157.13	2811.28	2632.84	2272.87	1589.79	1595.48	1559.31	1549.93	1665.9	1450.06
RUSC2	protein_coding	2.1028	2.91046e-16	404.536	0.410646	37.1693	1.08306e-09	117.336	28.9122	95.0821	480.19	405.84	392.669	695.608	539.412	535.24	619.525	455.084	489.531
STAG3L2	pseudogene	3.2346	3.07824e-16	128.9	0.554643	21.0883	4.38594e-06	58.6682	31.8034	103.335	391.861	433.976	321.874	23.4336	39.6131	42.4637	37.8846	35.6391	26.2525
DESI1	protein_coding	2.71749	3.81394e-16	1657.43	0.248827	58.0697	2.5299e-14	708.209	1095.77	898.077	3488.21	3636.36	3252.49	1203.75	1061.97	1100.11	1296.99	1015.26	1131.94
PRKAR2A	protein_coding	2.2833	4.62667e-16	500.773	0.294735	22.7314	1.86296e-06	190.672	106.975	196.084	444.056	395.609	527.675	707.942	694.493	659.669	694.18	670.747	721.171
TMEM120B	protein_coding	2.64965	4.71083e-16	653.249	0.464149	31.3964	2.10367e-08	301.722	72.2806	154.822	1199.67	1059.79	1051.23	828.81	577.34	592.517	737.636	557.433	705.728
BTBD2	protein_coding	2.25748	5.65304e-16	82.5795	0.543599	7.15139	0.00749059	48.1917	14.4561	69.6073	166.22	144.09	127.597	67.8342	60.6839	71.102	75.7692	71.2783	74.1246
C16orf45	protein_coding	1.78964	6.77686e-16	234.095	0.461773	21.7267	3.1438e-06	127.813	86.7367	148.364	498.659	601.939	637.985	76.4676	114.625	153.067	93.5973	92.2962	177.59
RILPL1	protein_coding	2.28689	6.96671e-16	17.5743	0.907462	10.4877	0.00120173	2.09529	0	2.3322	16.8629	17.0521	18.1105	22.2003	26.9706	22.7131	30.0848	24.6732	27.7967
CLIP2	protein_coding	2.47021	7.70858e-16	394.562	0.408881	7.67628	0.00559515	192.767	182.147	88.8031	390.255	388.788	406.664	616.674	396.974	389.086	639.581	487.068	555.935
MFSD11	protein_coding	2.19183	8.68144e-16	193.336	0.463034	15.8984	6.68345e-05	77.5258	23.1298	94.3645	240.898	307.79	281.536	240.503	174.466	200.468	244.021	188.248	247.082
ICMT	protein_coding	2.58323	8.7897e-16	1234.45	0.274439	33.6974	6.43859e-09	691.447	372.968	574.439	1679.86	1633.59	1521.28	1577.45	1340.1	1325.26	1401.73	1333.27	1362.04
AC087294.1	antisense_RNA	3.07056	8.83937e-16	193.015	0.377392	45.6672	1.40147e-11	58.6682	49.1508	58.1257	517.128	487.69	393.493	136.902	76.6977	101.715	158.224	147.126	131.262
EARS2	protein_coding	2.1049	8.83937e-16	2172.87	0.186361	7.40083	0.00651939	1812.43	1809.91	2054.49	2830.55	3193.01	3037.63	1635.42	1919.97	1789.4	1957.74	1908.98	2124.91
HIP1	protein_coding	2.08573	1.14277e-15	187.308	0.449313	6.09234	0.0135769	167.623	118.54	209.898	267.397	245.55	393.493	154.169	123.896	182.693	140.396	84.9856	159.059
AFMID	protein_coding	2.61587	1.36308e-15	103.843	0.638521	28.865	7.76039e-08	37.7153	54.9332	68.3515	386.24	319.727	190.161	34.5337	43.8273	47.4013	6.68552	21.0179	35.5181
PROSER3	protein_coding	3.18804	1.6033e-15	104.574	0.747729	13.5053	0.000237896	69.1447	49.1508	42.6972	420.769	332.516	97.1383	48.1006	64.0552	25.6757	35.6561	53.0018	16.9869
EVA1C	protein_coding	1.52038	1.70018e-15	8.56666	1.44874	11.6653	0.00063675	0	0	1.9734	13.6509	15.3469	18.1105	13.5668	6.74265	17.7755	3.34276	4.56912	7.72132
TIPIN	protein_coding	2.17944	1.77737e-15	402.45	0.368497	8.84146	0.00294464	247.245	364.294	414.594	731.527	736.651	641.278	191.169	311.848	363.41	249.593	315.269	262.525
MBD3	protein_coding	3.92561	1.99328e-15	649.949	0.341009	38.5395	5.36553e-10	343.628	511.746	270.535	1685.48	2001.06	1519.64	199.802	240.207	269.595	268.535	271.406	217.741
TOR4A	protein_coding	3.35849	2.09209e-15	90.1978	0.462854	9.40116	0.00216848	50.287	80.9542	71.2219	174.25	260.044	164.641	40.7005	48.0414	44.4388	40.1131	52.088	55.5935
DAGLB	protein_coding	2.32767	2.19074e-15	739.121	0.259947	73.8771	8.31365e-18	345.723	242.863	248.828	1198.87	1164.66	1227.4	847.31	698.708	787.06	746.55	593.986	767.499
TANGO2	protein_coding	2.18125	2.31195e-15	594.469	0.222375	100.897	9.6879e-24	303.818	292.013	324.535	1607.59	1493.76	1452.14	284.903	257.064	273.545	271.878	260.44	311.941
DNM1L	protein_coding	1.89006	2.31339e-15	3831.88	0.189965	94.5659	2.37066e-22	1313.75	1679.8	1369.18	5575.19	5969.94	5425.75	4118.15	3876.18	3891.85	4498.24	4305.02	3959.49
PRICKLE3	protein_coding	3.14292	2.36627e-15	100.225	0.622058	14.7387	0.000123486	50.287	141.67	41.6208	191.916	288.18	181.105	70.3008	69.1122	59.2517	31.1991	50.2603	27.7967
XPNPEP3	protein_coding	2.27954	2.69779e-15	391.392	0.264182	90.7353	1.64236e-21	165.528	109.866	139.215	820.66	808.269	763.935	334.237	327.019	290.333	350.99	277.802	308.853
ARL17B	protein_coding	2.8588	2.8034e-15	9.59678	2.22654	13.7866	0.000204791	0	0	0	37.7407	40.925	33.7515	0	0.842832	0.987528	0	0.913824	0
KCMF1	protein_coding	1.60595	2.88645e-15	527.95	0.263832	18.7451	1.49405e-05	159.242	182.147	130.783	350.908	299.264	384.437	873.211	747.592	767.309	853.518	768.526	818.46
NUP155	protein_coding	1.56145	3.04621e-15	194.731	0.346512	10.5959	0.00113341	123.622	182.147	138.497	339.666	432.271	294.708	150.468	127.268	113.566	141.51	137.074	155.971
GJC1	protein_coding	3.39348	3.26947e-15	15.625	1.35063	9.4163	0.00215065	0	0	3.2292	48.9826	46.8933	26.3426	9.86679	2.5285	15.8004	16.7138	10.9659	6.17705
ZNF3	protein_coding	2.78814	3.51294e-15	29.8906	1.37817	6.51174	0.0107164	58.6682	0	6.45841	108.404	83.5553	75.735	3.70004	3.37133	11.8503	1.11425	2.74147	3.08853
ZBTB3	protein_coding	3.33378	3.57982e-15	23.473	0.97522	11.026	0.000898443	6.28588	0	7.71421	69.0575	72.4714	70.7957	8.63344	7.58549	7.90022	18.9423	4.56912	7.72132
PDP2	protein_coding	2.50358	3.94496e-15	236.999	0.401075	16.4771	4.92421e-05	171.814	98.3016	82.1653	403.906	416.071	441.238	191.169	160.138	213.306	239.564	169.971	256.348
CBFA2T2	protein_coding	1.77197	4.25278e-15	252.624	0.585314	8.4287	0.00369345	39.8106	213.95	148.005	630.35	663.327	477.46	154.169	139.067	72.0895	179.395	171.799	142.072
LINC00963	processed_transcript	2.42267	5.13291e-15	104.799	0.439001	27.2015	1.8332e-07	44.0012	31.8034	30.498	207.172	155.174	165.464	99.9012	112.097	95.7902	116.997	126.108	72.5804
CRTC1	protein_coding	2.10469	5.77378e-15	359.322	0.377562	14.974	0.000109	171.814	320.926	137.779	592.61	557.604	516.973	373.705	324.49	316.996	304.191	342.684	352.092
ARHGAP35	protein_coding	1.30188	5.78191e-15	1056.17	0.313078	21.1097	4.33728e-06	680.97	771.956	378.893	1426.92	1473.3	1483.42	1169.21	1144.57	1103.07	1005.06	1014.34	1022.3
LIMK1	protein_coding	2.48458	6.79852e-15	2300.22	0.163421	40.5412	1.92516e-10	1359.85	1575.72	1526.87	3022.47	3193.86	3285.42	2202.76	2225.08	2279.21	2279.76	2282.73	2368.9
PDS5A	protein_coding	1.4857	7.07028e-15	51.1334	0.671202	8.83592	0.00295358	10.4765	34.6947	35.3418	174.25	145.795	124.304	12.3335	16.0138	9.87528	15.5995	21.0179	13.8984
XRCC2	protein_coding	2.53776	7.07875e-15	746.207	0.241616	66.0351	4.42956e-16	349.914	485.725	374.588	1567.44	1346.26	1441.43	643.808	528.456	592.517	523.699	584.847	515.784
CYP20A1	protein_coding	2.78177	7.26089e-15	1531.53	0.253451	49.9267	1.59599e-12	823.45	783.521	1080.71	3663.26	3759.99	3785.1	577.207	660.78	809.773	790.005	756.646	887.951
IRF2BPL	protein_coding	2.25921	8.07918e-15	318.336	0.296668	47.5628	5.32686e-12	106.86	89.6279	91.8529	367.771	416.924	465.935	407.005	305.105	402.911	417.845	343.598	404.597
AC093668.2	pseudogene	3.91505	9.33931e-15	656.546	0.484881	11.6642	0.00063716	494.489	398.989	304.622	1802.72	2216.77	783.692	307.104	262.121	259.72	359.904	466.05	222.374
RIPOR3	protein_coding	2.13672	1.10623e-14	964.434	0.315516	7.29578	0.00691168	771.068	1176.73	970.914	1770.6	1544.92	1787.18	514.306	609.367	677.444	543.755	448.688	758.233
NUP43	protein_coding	2.12221	1.43953e-14	918.785	0.21104	21.7732	3.06857e-06	909.357	743.044	855.38	1567.44	1749.55	1550.92	548.84	627.067	669.544	626.21	591.244	586.82
R3HDM2	protein_coding	2.08443	1.68756e-14	618.033	0.318636	34.8512	3.55899e-09	201.148	121.431	187.114	588.595	552.488	707.134	1059.45	766.977	753.484	821.204	704.558	952.81
PRR14L	protein_coding	2.02909	1.70259e-14	375.329	0.48544	31.6925	1.80623e-08	60.7635	263.101	161.64	1066.38	1092.19	879.184	178.835	134.01	197.506	162.681	151.695	155.971
SCRIB	protein_coding	2.30579	1.7037e-14	73.916	0.854585	7.20451	0.00727206	0	66.4981	51.4879	207.172	219.119	139.122	27.1337	37.0846	39.5011	25.6278	35.6391	38.6066
COQ5	protein_coding	1.96761	1.72119e-14	107.628	0.379628	9.35731	0.00222098	52.3823	72.2806	44.85	106.798	103.165	100.431	139.368	132.325	163.93	123.682	133.418	118.908
TGFB1	protein_coding	1.96703	1.88549e-14	1915.51	0.308078	17.3576	3.09655e-05	930.31	1740.52	1333.3	3124.45	2847.7	2995.65	1595.95	1902.27	1723.24	1506.47	1942.79	1343.51
VEGFA	protein_coding	2.02212	1.98678e-14	17.9165	1.08016	13.9077	0.000192008	0	2.89122	4.1262	40.1497	56.2719	60.094	9.86679	4.21416	10.8628	11.1425	4.56912	10.8098
IPP	protein_coding	3.3093	2.07481e-14	45.743	0.678114	9.98048	0.00158208	35.62	8.67367	22.0662	135.706	95.4917	124.304	23.4336	14.3281	20.7381	32.3133	14.6212	21.6197
TMEM41B	protein_coding	1.90591	2.10973e-14	404.412	0.359759	23.6975	1.12726e-06	230.482	179.256	375.664	831.099	821.911	986.201	240.503	223.35	261.695	239.564	203.783	259.436
GNB1	protein_coding	1.66727	2.13692e-14	140.125	0.374747	16.531	4.78614e-05	77.5258	127.214	89.1619	269.003	239.582	274.951	99.9012	98.6113	112.578	76.8835	118.797	97.2886
ARFGAP3	protein_coding	1.97932	2.40815e-14	2465.78	0.308719	11.4411	0.000718362	854.88	1107.34	585.024	2348.76	2134.07	1981.46	3601.38	2774.6	2816.43	4169.53	3870.96	3344.87
BORCS8-MEF2B	protein_coding	3.55068	2.41472e-14	529.377	0.319625	39.347	3.54803e-10	282.865	358.512	290.09	1442.98	1488.65	1202.7	155.402	189.637	265.645	197.223	214.749	264.069
OIP5	protein_coding	2.74823	2.47725e-14	266.798	0.319245	13.2828	0.000267847	125.718	98.3016	151.234	273.821	239.582	296.354	388.505	335.447	321.934	343.19	361.874	265.613
ZSWIM4	protein_coding	2.92404	2.48667e-14	1293.79	0.330028	10.7626	0.00103572	613.921	341.164	377.458	1012.58	991.579	1140.96	2142.33	1523.84	1558.32	2039.08	1583.66	2200.58
GATAD2B	protein_coding	1.62572	2.75328e-14	1563.82	0.291616	8.69973	0.00318258	789.926	552.223	641.535	1034.26	711.925	1218.35	2463	2676.83	2444.13	1881.97	2151.14	2200.58
DAP3	protein_coding	1.61983	3.12827e-14	3329.58	0.173512	50.0612	1.49021e-12	2269.2	2648.36	2540.67	5856.23	5753.38	5563.23	2442.03	2498.15	2795.69	2527.13	2412.5	2648.41
NOL9	protein_coding	2.49886	3.13661e-14	645.316	0.231221	38.6381	5.10126e-10	421.154	482.834	537.304	1189.23	1295.96	1367.35	424.272	439.115	376.248	372.161	425.842	412.318
CRLF3	protein_coding	2.8071	3.58182e-14	146.458	0.759833	22.5994	1.99548e-06	79.6211	0	30.3186	475.372	506.447	512.034	13.5668	35.3989	25.6757	27.8563	26.5009	24.7082
CCNYL1	protein_coding	2.64736	3.68978e-14	179.719	0.618693	6.42885	0.0112281	92.1929	11.5649	123.786	247.322	208.888	281.536	175.135	195.537	213.306	232.879	144.384	230.095
WDR83	protein_coding	2.56814	4.17232e-14	427.579	0.44331	50.9238	9.60228e-13	58.6682	179.256	70.5043	969.214	978.79	992.787	346.571	284.877	282.433	407.817	260.44	299.587
CBX6	protein_coding	2.1594	4.43004e-14	1618.8	0.199615	17.9264	2.29616e-05	1334.7	1136.25	1022.58	2259.62	2171.58	2290.98	1385.05	1492.66	1561.28	1681.41	1549.85	1539.63
SAPCD2	protein_coding	3.28905	5.22604e-14	15.1253	1.11208	14.3234	0.000153938	6.28588	0	1.4352	46.5736	23.0203	18.9337	19.7336	16.8566	13.8254	7.79977	10.0521	16.9869
USP4	protein_coding	1.74911	5.86463e-14	96.2549	0.414369	38.6067	5.18413e-10	29.3341	20.2386	31.9332	191.113	164.553	134.183	108.535	99.4542	92.8276	95.8258	95.9515	91.1115
PPP1R12C	protein_coding	2.29067	6.04293e-14	1378.7	0.228397	58.5593	1.97253e-14	848.594	563.788	778.059	2567.97	2739.42	2721.52	1080.41	945.657	1020.12	1036.26	1107.55	1135.03
MFSD4B	protein_coding	2.24273	6.51576e-14	32.4478	0.9858	6.80892	0.00907037	4.19059	26.021	19.5546	111.616	134.712	55.1548	11.1001	5.05699	2.96258	3.34276	6.39677	9.26558
ZNF526	protein_coding	2.60861	6.86238e-14	95.1476	0.535525	8.11177	0.00439788	58.6682	11.5649	30.1392	126.873	133.006	123.481	67.8342	93.5543	122.453	124.796	99.6068	149.794
PPM1F	protein_coding	2.19146	7.12565e-14	22.8291	0.880162	18.7414	1.49701e-05	10.4765	0	6.09961	48.1796	65.6506	83.967	14.8002	10.114	8.88775	8.91402	9.13824	7.72132
CC2D1B	protein_coding	1.87274	7.14842e-14	1604.64	0.270978	17.5892	2.74147e-05	1083.27	653.416	798.69	1792.28	1781.94	2048.96	2162.06	1758.99	1612.63	1875.29	1855.06	1833.04
YIPF4	protein_coding	2.10005	7.14842e-14	681.696	0.254089	9.52579	0.00202604	433.726	578.244	653.375	973.229	987.316	854.488	629.008	639.709	607.33	612.839	659.781	551.302
GNL3L	protein_coding	2.63799	7.16649e-14	101.853	0.564674	9.22058	0.00239309	10.4765	66.4981	41.6208	188.704	286.475	189.337	43.1672	56.4697	61.2267	102.511	87.7271	88.023
SH3GL1	protein_coding	1.84321	7.75806e-14	51.2425	0.593744	13.456	0.000244227	35.62	31.8034	48.2587	142.933	114.249	80.6742	24.667	39.6131	34.5635	22.2851	15.535	24.7082
FAM129B	protein_coding	1.89092	7.75948e-14	692.139	0.244783	72.9149	1.35365e-17	270.293	225.515	267.127	1100.1	1169.77	1092.39	768.376	616.953	688.307	720.922	592.158	793.751
REXO1	protein_coding	2.81269	8.11605e-14	107.867	0.462565	6.49168	0.0108381	75.4306	104.084	92.3911	207.975	225.088	144.061	49.3339	88.4973	90.8526	56.8269	74.9336	84.9345
FOXRED2	protein_coding	2.9193	8.40599e-14	777.894	0.213845	20.4072	6.25923e-06	563.634	531.985	476.128	1184.42	1208.14	1065.23	606.807	704.607	706.082	816.747	717.352	753.6
ZNF621	protein_coding	2.15686	1.04849e-13	209.035	0.506344	10.5482	0.00116303	81.7164	23.1298	108.178	199.945	185.868	254.371	362.604	243.578	263.67	308.648	211.093	265.613
SEPT9	protein_coding	1.57635	1.06182e-13	89.2659	0.574232	35.5503	2.48544e-09	23.0482	37.5859	51.8467	290.684	263.455	223.912	54.2673	35.3989	23.7007	16.7138	27.4147	23.1639
FITM2	protein_coding	2.90565	1.06558e-13	449.135	0.393235	6.12416	0.0133346	274.483	326.708	289.193	921.034	1054.67	481.576	296.004	278.977	274.533	391.103	497.12	304.22
FGD1	protein_coding	1.91165	1.09811e-13	578.18	0.222908	70.9024	3.75344e-17	341.533	416.336	325.432	1125.8	1166.36	1085.81	479.772	431.53	425.625	401.131	372.84	365.99
TOP3A	protein_coding	1.86333	1.19787e-13	105.642	0.461871	8.76122	0.00307704	60.7635	92.5191	106.384	173.447	229.351	181.929	98.6679	73.3264	57.2766	79.112	63.9677	50.9607
METRNL	protein_coding	3.42365	1.29417e-13	51.7369	0.759136	19.1605	1.20173e-05	6.28588	8.67367	25.4748	122.858	75.0292	118.542	82.6343	40.4559	36.5385	44.5701	31.9838	27.7967
PSPH	protein_coding	2.16948	1.34494e-13	783.457	0.30404	11.925	0.000553863	406.487	271.775	306.057	642.395	510.71	816.62	1240.75	998.756	1040.85	1105.34	942.152	1119.59
CHAF1B	protein_coding	2.09978	1.39852e-13	738.743	0.289277	6.66637	0.0098249	440.012	433.683	288.655	625.532	667.59	671.736	1140.85	888.345	808.785	1045.17	915.652	938.912
MGLL	protein_coding	1.44268	1.52994e-13	1894.01	0.290368	23.7706	1.08525e-06	1366.13	997.472	840.131	3305.12	3798.35	2653.19	1587.32	1519.63	1458.58	1851.89	1867.86	1482.49
TRIM56	protein_coding	2.40509	1.59694e-13	5.20799	1.78125	6.19333	0.0128233	0	0	0.3588	16.8629	5.11563	4.93924	7.40009	5.89982	3.95011	10.0283	6.39677	1.54426
CDCA4	protein_coding	2.75941	1.59761e-13	5.3618	2.08366	7.81205	0.0051899	0	0	0	13.6509	14.4943	4.93924	12.3335	0	3.95011	6.68552	3.6553	4.63279
PPTC7	protein_coding	1.97464	1.66442e-13	299.175	0.401606	11.4314	0.000722114	220.006	222.624	369.564	676.121	587.445	548.255	139.368	163.509	219.231	157.11	181.851	105.01
PRKCSH	protein_coding	2.47697	1.66442e-13	1079	0.408109	11.4729	0.000706165	372.962	757.5	357.724	1485.54	1450.28	1292.43	1463.98	1139.51	849.274	1479.73	1352.46	946.633
CAPN15	protein_coding	3.00887	1.6711e-13	428.497	0.425568	6.66218	0.00984801	243.054	72.2806	222.277	496.25	490.248	502.979	546.373	463.557	366.373	620.639	562.002	555.935
AC008267.3	unprocessed_pseudogene	3.66695	1.80039e-13	474.491	0.250624	11.3435	0.000757107	402.296	517.529	492.633	794.161	787.807	842.963	302.17	297.52	348.597	323.133	257.698	327.384
PPP1R9B	protein_coding	2.4834	1.8367e-13	434.416	0.288736	17.8395	2.40336e-05	291.246	297.796	451.909	731.527	699.989	663.504	373.705	346.404	405.874	333.162	319.838	298.043
BSDC1	protein_coding	1.686	1.84244e-13	1307.99	0.28181	7.61473	0.00578934	955.454	699.676	1212.39	1601.17	1439.2	1749.31	1381.35	1211.99	1496.1	1426.24	1222.7	1300.27
NMNAT1	protein_coding	2.79905	1.92799e-13	57.0328	0.616476	9.95181	0.00160691	35.62	34.6947	37.4946	153.372	171.374	168.757	7.40009	10.9568	19.7506	22.2851	11.8797	10.8098
IRAK1	protein_coding	2.24794	1.97407e-13	551.65	0.291286	17.8489	2.39154e-05	450.488	320.926	290.449	898.55	826.174	936.809	518.006	445.858	434.512	545.984	542.811	409.23
XIAP	protein_coding	1.9985	1.97454e-13	358.424	0.295354	18.3856	1.80412e-05	228.387	124.323	200.211	460.919	497.069	394.316	424.272	370.003	405.874	401.131	383.806	410.774
KLC1	protein_coding	1.91746	2.01076e-13	212.949	0.31015	10.719	0.00106043	79.6211	132.996	87.1885	210.384	185.868	200.862	278.737	289.091	253.795	284.135	297.907	254.803
FRMD8	protein_coding	2.51576	2.04322e-13	616.882	0.391391	31.1753	2.35744e-08	291.246	309.361	172.942	1486.34	1824.57	917.875	372.471	390.231	327.859	425.645	502.603	381.433
NPRL3	protein_coding	2.34256	2.10261e-13	606.785	0.335466	10.6921	0.00107594	377.153	653.416	340.86	920.231	931.897	926.107	530.34	579.025	490.801	592.783	517.224	421.584
ZNF346	protein_coding	2.21931	2.33046e-13	4639.99	0.206214	9.8833	0.00166785	2868.46	2836.29	2901.98	4068.77	3958.64	4754.84	6265.41	5453.96	5891.59	5762.92	4724.47	6192.5
H2AFV	protein_coding	1.77828	2.33951e-13	193.196	0.330964	28.4259	9.73538e-08	88.0023	101.193	79.8331	386.24	392.198	304.586	141.835	139.067	157.017	208.365	151.695	168.325
C21orf58	protein_coding	2.54438	2.95073e-13	669.181	0.257166	22.6209	1.9733e-06	349.914	352.729	397.371	784.525	826.174	931.869	764.676	666.68	781.135	668.552	623.228	883.319
UBE2K	protein_coding	1.59421	2.96401e-13	305.401	0.353377	6.7512	0.00936848	138.289	216.842	167.201	358.938	270.276	391.846	334.237	390.231	312.059	354.332	279.63	450.925
ZSWIM3	protein_coding	2.71823	3.22419e-13	981.384	0.363948	16.5685	4.69238e-05	473.536	332.491	355.751	1325.74	1337.74	1002.67	1441.78	983.585	846.311	1502.01	1304.03	870.964
EVI5L	protein_coding	2.29597	3.57713e-13	39.0453	0.718235	7.95505	0.00479534	16.7623	17.3473	46.644	81.9054	86.9657	75.735	39.4671	22.7565	23.7007	15.5995	24.6732	16.9869
AC009053.1	transcribed_unprocessed_pseudogene	2.18273	3.83047e-13	1228.14	0.235958	42.9803	5.52944e-11	748.02	800.869	830.443	2143.19	2402.64	2313.21	847.31	822.604	1106.03	841.261	844.373	1037.74
PGPEP1	protein_coding	2.29397	3.86984e-13	350.275	0.3274	11.9988	0.000532349	178.1	185.038	118.404	342.878	377.704	422.305	464.972	437.43	318.972	482.472	439.549	435.482
MT-ND5	protein_coding	2.34074	4.32337e-13	1098.7	0.245689	38.3073	6.04353e-10	477.727	604.265	461.417	2158.45	1922.62	1648.88	832.51	842.832	895.688	1222.34	964.084	1153.56
LRRC23	protein_coding	2.84705	5.30989e-13	38.0599	0.693746	12.5495	0.000396315	10.4765	8.67367	25.8336	73.0724	87.8183	87.2598	33.3004	26.1278	28.6383	32.3133	24.6732	18.5312
AC018638.1	processed_pseudogene	6.80899	5.3466e-13	193.426	0.337568	10.4432	0.00123105	127.813	170.582	149.082	326.016	301.822	335.868	123.335	136.539	190.593	151.538	133.418	174.502
IP6K1	protein_coding	1.83244	5.37045e-13	2016.84	0.219155	9.54122	0.00200909	1424.8	1257.68	1188.71	1746.51	1637	1957.58	3059.94	2581.59	2401.67	2478.1	2366.8	2101.74
SUZ12P1	transcribed_unprocessed_pseudogene	2.42007	5.9392e-13	571.015	0.248769	11.1736	0.000829684	398.106	465.487	553.45	770.071	752.85	766.405	503.206	554.583	600.417	472.443	556.519	458.646
NIPA2	protein_coding	2.24929	6.04449e-13	137.179	0.495608	18.2258	1.96198e-05	75.4306	26.021	88.9825	334.045	354.684	317.758	82.6343	75.012	52.339	99.1685	76.7612	63.3148
ZNF557	protein_coding	2.28417	6.13434e-13	322.064	0.331891	35.0009	3.29557e-09	148.766	161.908	139.753	457.707	633.485	512.034	379.871	300.891	265.645	265.192	241.25	358.269
KLF13	protein_coding	1.50524	6.39383e-13	2165.97	0.297129	27.6516	1.45253e-07	1030.88	1410.92	792.411	3118.03	2985.82	3537.32	2565.36	2139.11	1823.96	2362.22	2134.69	2090.93
LIMD1	protein_coding	1.90978	6.93005e-13	727.589	0.20212	25.5388	4.33569e-07	515.442	610.048	586.997	1226.97	1269.53	1255.39	489.639	509.07	572.766	579.412	538.242	577.554
NFIC	protein_coding	2.02795	7.38195e-13	244.536	0.276109	8.75941	0.00308008	264.007	205.277	227.479	414.345	445.06	437.122	151.702	155.081	150.104	167.138	137.987	179.135
SELENOO	protein_coding	2.45912	7.57144e-13	411.289	0.275331	22.2843	2.35117e-06	146.671	222.624	192.496	480.19	536.288	516.973	531.573	393.602	423.649	501.414	523.621	466.368
ZFP64	protein_coding	1.685	8.44443e-13	825.468	0.381003	39.5644	3.17418e-10	377.153	130.105	223.891	1120.18	1096.45	1253.74	1213.61	937.229	883.837	943.772	836.149	889.496
C16orf62	protein_coding	1.7577	8.49883e-13	307.348	0.477985	8.36567	0.00382376	100.574	265.992	274.123	662.47	544.815	772.991	131.968	146.653	211.331	179.395	150.781	247.082
BCL2L1	protein_coding	2.24151	8.68067e-13	74.7111	0.640395	9.87105	0.00167899	85.907	11.5649	39.468	192.719	174.784	158.056	45.6339	30.3419	45.4263	37.8846	43.8635	30.8853
SMYD4	protein_coding	2.22266	8.68067e-13	111.89	0.656857	11.0107	0.000905853	94.2882	5.78244	42.3384	265.791	237.024	225.558	64.1341	65.7409	94.8027	102.511	76.7612	67.9476
MSL1	protein_coding	1.94848	8.96484e-13	287.685	0.366117	7.84946	0.0050836	88.0023	170.582	80.9095	228.853	267.718	288.122	379.871	316.905	366.373	441.244	381.978	441.659
KDM2A	protein_coding	1.63551	9.25946e-13	8483.02	0.257091	6.14376	0.0131876	5607	7690.65	7214.22	10919.9	12101	13155.7	5844.84	6788.17	8508.54	7278.3	7871.68	8816.2
MIR34AHG	lincRNA	2.51056	1.06909e-12	304.915	0.338541	70.492	4.62146e-17	96.3835	104.084	148.005	970.017	936.16	827.322	81.401	92.7115	108.628	111.425	88.6409	94.2001
AMBRA1	protein_coding	1.91171	1.072e-12	1888.89	0.235698	38.2281	6.29408e-10	699.828	994.58	852.51	2320.65	2490.46	2845.82	2150.96	1785.96	2021.47	2304.28	1970.2	2229.92
AGAP3	protein_coding	2.03314	1.2109e-12	344.379	0.51434	18.5837	1.62605e-05	108.955	8.67367	56.8699	343.681	329.958	351.509	497.039	470.3	353.535	493.614	505.345	613.073
ZNF142	protein_coding	2.10206	1.26388e-12	498.635	0.311526	35.4659	2.59556e-09	266.102	187.929	212.948	875.263	993.285	784.515	520.473	385.174	371.31	529.27	489.81	367.535
METTL16	protein_coding	1.68706	1.29312e-12	42.609	0.71081	15.4767	8.35292e-05	8.38117	28.9122	19.3752	119.646	125.333	86.4366	11.1001	26.1278	29.6258	21.1708	22.8456	12.3541
PNPLA3	protein_coding	2.65294	1.41028e-12	332.652	0.422672	5.78523	0.0161614	186.481	422.118	177.965	591.807	716.188	605.056	223.236	197.223	160.967	215.051	264.095	231.639
SLC35F5	protein_coding	1.65745	1.51905e-12	524.002	0.305024	9.32772	0.00225713	450.488	413.445	564.752	1005.35	1006.07	974.676	247.903	287.406	361.435	257.392	325.321	393.787
TNK2	protein_coding	1.82197	1.56951e-12	1154.9	0.195793	17.483	2.89895e-05	911.453	731.479	941.313	1487.14	1561.12	1559.15	1101.38	1067.87	1159.36	1118.71	1075.57	1144.3
PGS1	protein_coding	1.99749	1.58076e-12	458.458	0.25297	6.29828	0.0120855	360.39	303.578	269.638	404.709	448.47	424.774	606.807	568.069	566.841	492.5	593.986	461.735
AFG3L1P	transcribed_unitary_pseudogene	2.57106	1.92991e-12	347.09	0.542424	29.4662	5.6901e-08	157.147	34.6947	62.7901	965.199	713.63	484.045	351.504	231.779	262.682	356.561	293.337	251.715
AP5Z1	protein_coding	2.12749	1.96135e-12	414.168	0.306482	7.16715	0.00742506	368.772	245.754	296.907	422.375	465.522	559.78	527.873	403.716	444.388	405.588	349.081	480.266
THRA	protein_coding	2.1667	2.13984e-12	485.293	0.255709	10.4578	0.00122131	322.675	404.771	431.816	929.867	1007.78	788.631	284.903	284.034	268.608	393.331	367.357	339.738
IRAK2	protein_coding	1.81052	2.40847e-12	422.308	0.316302	20.3805	6.34749e-06	215.815	263.101	141.906	553.263	580.624	541.67	488.406	469.457	406.861	510.328	466.964	429.305
KDM2B	protein_coding	1.83228	2.45157e-12	252.089	0.326585	6.74923	0.00937882	176.005	190.821	146.032	313.168	267.718	309.526	251.603	287.406	281.445	293.049	315.269	193.033
PHKG1	protein_coding	4.17982	2.77367e-12	61.9894	0.672278	13.8302	0.000200099	44.0012	49.1508	17.5812	158.993	173.079	181.105	17.2669	14.3281	32.5884	15.5995	20.1041	20.0754
RNF215	protein_coding	2.45273	2.77367e-12	1132.88	0.241012	6.22278	0.0126117	1041.36	1087.1	1144.39	1755.34	2082.91	1442.26	754.809	848.732	842.361	907.002	923.876	764.41
ITPKA	protein_coding	2.11093	2.95058e-12	595.21	0.325792	12.6394	0.000377711	245.149	335.382	392.348	910.595	941.276	760.642	535.273	589.139	501.664	708.665	757.56	464.823
CCM2	protein_coding	1.62875	3.12993e-12	32.1926	1.0218	8.53059	0.00349226	18.8576	0	4.84381	105.192	114.249	95.4919	1.23335	5.05699	10.8628	11.1425	5.48294	13.8984
AL035458.2	sense_overlapping	2.44217	3.17119e-12	5003.01	0.202205	24.9479	5.89002e-07	2464.06	2584.75	2114.41	4680.65	5187.25	5809.37	5610.5	6162.79	6042.68	5895.51	6545.72	6938.37
PPP6R2	protein_coding	1.99755	3.18247e-12	4990.09	0.216626	95.1779	1.74022e-22	2795.12	2263.83	2710.74	13565	12567.4	10823.5	2269.36	2374.26	2636.7	2801.23	2322.03	2751.88
MTDH	protein_coding	1.45029	3.29482e-12	311.727	0.432494	33.6108	6.73168e-09	75.4306	130.105	182.45	1079.22	920.813	810.035	71.5342	64.898	107.641	96.94	90.4686	111.187
DNAJC24	protein_coding	2.49217	3.2956e-12	1816.07	0.315392	6.47003	0.0109709	1533.75	699.676	1054.51	1873.38	1944.79	2123.87	2171.93	1933.46	2071.83	2214.02	2089.92	2081.67
ARFRP1	protein_coding	1.55899	3.41068e-12	70.3917	0.516021	12.1274	0.000496864	37.7153	72.2806	62.9695	186.295	190.983	183.575	17.2669	19.3851	20.7381	20.0566	16.4488	16.9869
TRAF2	protein_coding	2.34027	3.82836e-12	624.529	0.285399	30.5809	3.20228e-08	356.2	329.599	281.299	788.54	783.544	970.56	805.376	630.438	679.419	641.81	497.12	730.437
SH3D19	protein_coding	1.37948	3.98929e-12	946.151	0.293461	32.089	1.47272e-08	437.916	332.491	252.775	1364.29	1182.56	1125.32	1203.75	986.113	920.376	1247.96	1135.88	1164.37
ST6GALNAC4	protein_coding	2.20354	4.61409e-12	948.464	0.266305	64.7564	8.47533e-16	345.723	283.34	396.116	1552.99	1300.22	1752.61	996.545	847.889	1043.82	978.314	841.632	1042.38
ZNF397	protein_coding	2.16797	4.91828e-12	93.888	0.520746	7.76096	0.00533875	41.9059	52.042	92.9293	227.247	229.351	215.68	27.1337	49.7271	41.4762	60.1697	41.1221	47.8722
RIN3	protein_coding	1.75188	5.15184e-12	346.051	0.331758	21.1292	4.29344e-06	102.669	104.084	139.035	437.632	441.649	465.935	407.005	328.704	328.847	462.415	350.908	583.732
ATXN2	protein_coding	1.26012	5.25349e-12	100.76	0.633012	7.20926	0.00725286	8.38117	63.6069	81.6271	164.614	134.712	163.818	98.6679	100.297	114.553	100.283	85.8994	92.6558
VSIG10	protein_coding	1.78125	5.94492e-12	1087.38	0.258027	30.1115	4.07895e-08	657.922	852.911	750.431	2120.71	2148.56	1933.71	621.607	788.891	853.224	736.521	909.255	674.843
AC005077.4	processed_pseudogene	3.18836	6.21342e-12	59.2965	0.527185	9.96401	0.0015963	31.4294	63.6069	32.292	84.3144	99.7548	116.895	48.1006	49.7271	60.2392	36.7703	37.4668	50.9607
CCDC125	protein_coding	2.62395	6.31562e-12	458.566	0.622506	12.359	0.00043887	314.294	83.8454	134.371	1630.88	1886.81	663.504	93.7345	123.053	76.0396	158.224	233.025	105.01
SCO1	protein_coding	2.03086	7.48395e-12	416.562	0.34358	65.1932	6.7904e-16	113.146	225.515	201.825	1176.39	1180.86	1125.32	135.668	167.724	204.418	145.967	148.953	172.957
SENP5	protein_coding	1.58883	7.48395e-12	1099.46	0.209935	9.0509	0.00262566	856.975	1081.32	1035.32	1669.42	1704.36	1705.68	742.476	798.162	903.588	851.289	878.185	966.709
MAP4	protein_coding	1.22035	7.88076e-12	794.96	0.285852	11.8806	0.000567214	689.351	771.956	513.443	1589.12	1694.98	1281.73	468.672	448.387	462.163	584.983	593.072	441.659
TFDP2	protein_coding	2.17833	8.11329e-12	359.752	0.323194	12.6175	0.000382157	165.528	80.9542	175.453	333.242	295.854	321.05	506.906	536.041	446.363	479.129	471.533	504.974
SLC25A16	protein_coding	2.64486	8.68943e-12	686.454	0.350905	31.391	2.10961e-08	410.677	190.821	399.345	1314.5	1212.4	1314.66	704.242	468.614	560.916	598.354	520.88	542.036
UBE2O	protein_coding	1.56853	8.88157e-12	1797.45	0.220219	33.714	6.38412e-09	804.593	864.475	913.685	2058.07	1845.89	2478.67	1991.86	2214.96	2052.08	2179.48	1897.1	2268.52
CSNK1G2	protein_coding	1.84014	9.25208e-12	928.473	0.265176	13.9939	0.000183402	695.637	445.248	673.827	1308.88	1254.18	1399.45	854.71	862.217	851.249	968.286	784.061	1043.92
MAP3K10	protein_coding	2.35162	1.00025e-11	156.572	0.429327	66.0251	4.45211e-16	60.7635	46.2596	35.88	451.283	496.216	459.349	65.3675	61.5267	46.4138	53.4841	37.4668	64.8591
AGPAT3	protein_coding	1.6855	1.0029e-11	1316.9	0.332436	16.5516	4.73431e-05	521.728	1222.99	884.084	2229.91	2245.76	2184.79	1063.15	1079.67	1129.73	1103.11	1149.59	988.328
CBX1	protein_coding	2.28643	1.01419e-11	107.919	0.486742	6.6443	0.00994735	77.5258	40.4771	73.3747	146.948	161.995	181.105	118.401	98.6113	84.9274	112.54	138.901	60.2263
ZMIZ2	protein_coding	1.52975	1.06155e-11	585.834	0.243437	61.5533	4.30921e-15	303.818	263.101	342.475	1333.77	1295.11	1173.07	329.304	367.475	413.774	418.959	418.531	370.623
SBF1	protein_coding	2.47538	1.07226e-11	921.007	0.400957	6.68201	0.00973907	425.345	584.027	222.456	852.78	852.605	829.792	1535.52	1129.39	947.039	1295.88	1129.49	1247.76
WIPF2	protein_coding	1.68518	1.12501e-11	866.485	0.252081	8.69584	0.00318937	519.633	751.718	657.86	1331.36	1306.19	1094.04	733.842	713.879	750.521	899.202	918.393	721.171
PKD1	protein_coding	2.1534	1.1277e-11	281.723	0.318639	5.8704	0.0153976	224.196	179.256	289.014	368.574	379.409	369.62	244.203	302.577	270.583	231.765	300.648	220.83
C12orf49	protein_coding	1.78136	1.18739e-11	2205.91	0.264394	7.15855	0.00746075	1609.19	2278.28	2376.16	3684.14	3837.57	4050.17	1130.98	1345.16	1577.08	1444.07	1425.57	1712.59
CERCAM	protein_coding	2.03966	1.27945e-11	2319.02	0.196644	49.7407	1.75467e-12	1336.8	1471.63	1464.62	3457.69	3837.57	4237.87	1837.69	2052.3	2037.27	1883.09	1980.26	2231.46
TNRC18	protein_coding	1.92424	1.30185e-11	109.635	0.500399	10.1822	0.00141805	56.5729	150.344	67.6339	174.25	201.215	190.984	66.6008	101.14	110.603	63.5124	69.4506	63.3148
SLC35E2B	protein_coding	2.16317	1.30898e-11	487.502	0.345078	62.0546	3.34064e-15	140.385	257.319	190.523	1006.15	1005.22	1442.26	346.571	279.82	336.747	260.735	247.646	336.649
BICD2	protein_coding	1.61623	1.34083e-11	423.493	0.397148	9.37168	0.00220364	255.626	135.887	314.668	769.268	665.884	584.476	292.304	407.088	370.323	435.673	521.793	328.928
APOLD1	protein_coding	2.03367	1.42825e-11	2205.65	0.279125	101.924	5.76893e-24	517.537	806.651	877.267	5347.94	4856.44	5866.17	1381.35	1337.57	1386.49	1315.93	1196.2	1578.24
SYNC	protein_coding	2.64984	1.62307e-11	2068.74	0.257945	18.4456	1.74824e-05	1431.09	1014.82	1279.12	2668.35	2574.01	3069.74	2083.13	1948.63	2262.43	2241.88	1745.4	2506.34
EIF2AK2	protein_coding	2.22176	1.68003e-11	749.582	0.249524	45.6315	1.4273e-11	362.486	248.645	309.465	884.096	962.591	1072.64	987.912	788.048	835.449	888.06	787.716	867.876
AK3	protein_coding	1.89207	1.6999e-11	126.695	0.442851	11.0272	0.000897832	96.3835	40.4771	96.6967	166.22	161.995	220.619	146.768	121.368	138.254	118.111	86.8133	126.63
MED15	protein_coding	1.50357	1.87954e-11	1355.46	0.243858	15.8972	6.68783e-05	1001.55	1208.53	1242.17	2292.55	2296.92	2184.79	804.143	995.384	1222.56	988.342	996.982	1031.57
MKL1	protein_coding	1.53772	1.89073e-11	544.743	0.272528	27.5433	1.5362e-07	173.909	141.67	126.836	408.724	470.638	420.658	902.811	679.322	694.232	802.262	807.82	908.027
PPP1R26	protein_coding	2.99129	1.99587e-11	4156.34	0.233159	7.09401	0.00773421	2357.2	2659.92	2205.55	4013.36	3368.64	3859.19	5928.7	5265.17	4411.29	5871	5369.63	4566.39
ZCCHC14	protein_coding	1.81333	2.03159e-11	45.0542	0.8154	7.01732	0.00807252	14.6671	0	41.0826	77.8904	81.8501	57.6244	57.9674	48.8842	46.4138	34.5418	41.1221	38.6066
CTDSPL2	protein_coding	1.43876	2.06832e-11	238.781	0.308691	15.3924	8.73373e-05	81.7164	92.5191	84.1387	174.25	231.056	214.034	358.904	341.347	273.545	365.475	302.476	345.915
RNF4	protein_coding	1.50093	2.0779e-11	1622.66	0.258408	25.3934	4.67522e-07	877.928	714.132	629.515	1849.29	1654.05	1987.22	2285.39	1941.88	1644.23	2185.05	1857.8	1845.39
ULK1	protein_coding	1.77211	2.259e-11	639.654	0.331339	43.2692	4.77031e-11	381.343	176.365	364.182	1657.38	1357.35	1513.88	365.071	387.703	330.822	364.361	397.513	379.889
SREBF2	protein_coding	1.90562	2.29213e-11	412.043	0.333746	6.77299	0.00925479	442.107	393.206	263.718	766.859	703.399	605.056	279.97	328.704	256.757	276.335	362.788	265.613
RSPH3	protein_coding	2.25875	2.34359e-11	25.2479	0.811238	10.6838	0.00108076	10.4765	14.4561	24.5778	68.2545	41.7776	57.6244	13.5668	23.5993	19.7506	5.57127	10.9659	12.3541
GFOD2	protein_coding	2.24531	2.47901e-11	295.215	0.331344	25.8094	3.76847e-07	314.294	193.712	198.237	688.166	665.032	744.178	106.068	129.796	147.142	125.911	114.228	115.82
CIC	protein_coding	1.92017	2.52458e-11	1212.44	0.247053	6.93822	0.00843731	1005.74	954.103	817.885	1756.95	1625.92	1428.26	1258.02	1125.18	922.351	1275.82	1310.42	1068.63
ALG1L6P	unprocessed_pseudogene	2.67833	2.54546e-11	725.864	0.276299	15.1888	9.72788e-05	352.009	604.265	583.051	1138.65	1152.72	1043.83	627.774	616.11	652.756	678.58	605.865	654.768
KLF16	protein_coding	3.04631	2.77115e-11	1941.34	0.343817	28.5876	8.95521e-08	590.873	1260.57	687.641	4090.45	3771.07	3292	1582.39	1433.66	1304.52	2013.46	1664.99	1604.49
RAD9A	protein_coding	1.8299	2.78637e-11	9407.32	0.246668	12.887	0.000330874	6206.26	6993.87	8773.03	15354.8	18267.9	16157.9	5151.7	6113.06	7230.68	7176.9	7871.68	7590.05
GTF2I	protein_coding	2.42475	2.82013e-11	207.649	0.350775	8.26449	0.00404281	88.0023	147.452	157.334	343.681	307.79	304.586	180.069	157.61	185.655	239.564	210.179	169.869
AVL9	protein_coding	1.45852	2.85473e-11	1217.83	0.319051	18.7489	1.49113e-05	714.495	1006.15	517.211	2110.27	2249.17	1873.62	1097.68	875.702	987.528	1084.17	911.996	1185.99
C11orf95	protein_coding	3.95965	2.88168e-11	21.5613	0.784521	7.06093	0.00787833	6.28588	5.78244	7.71421	36.9377	41.7776	46.9227	9.86679	20.228	16.788	18.9423	27.4147	20.0754
SMPD4	protein_coding	1.92306	2.91794e-11	650.159	0.355287	19.5126	9.99374e-06	324.77	173.473	247.752	756.42	634.338	796.864	986.679	721.464	752.496	787.777	602.21	1017.67
ERFE	protein_coding	2.39536	2.97397e-11	293.089	0.370469	39.2245	3.77764e-10	205.339	101.193	150.337	788.54	902.909	744.178	96.2012	88.4973	119.491	101.397	87.7271	131.262
APOOL	protein_coding	1.89104	3.0319e-11	130.19	0.426396	15.9022	6.67006e-05	113.146	52.042	124.145	224.035	214.004	242.846	139.368	95.24	115.541	82.4547	82.2442	77.2132
STK11	protein_coding	2.28086	3.08356e-11	429.867	0.359193	35.5937	2.43078e-09	207.434	98.3016	104.052	669.697	650.538	628.106	501.973	432.373	413.774	523.699	395.686	532.771
SPRY4-AS1	antisense_RNA	1.90694	3.09118e-11	280.118	0.395267	8.72968	0.00313072	199.053	121.431	123.427	389.452	305.233	321.874	418.105	305.105	216.269	366.589	286.027	308.853
NDST1	protein_coding	1.43006	3.24136e-11	887.145	0.311659	12.3891	0.00043185	662.113	821.107	442.401	1328.95	1478.42	1349.23	779.476	657.409	823.598	785.548	658.867	858.61
MREG	protein_coding	2.74651	3.29034e-11	81.9223	0.466559	8.64102	0.00328678	35.62	40.4771	58.1257	126.07	132.154	142.415	61.6674	75.8549	77.0272	73.5407	101.434	58.682
APC2	protein_coding	3.24172	3.29378e-11	32.326	0.717466	27.1485	1.88409e-07	14.6671	11.5649	9.86701	88.3293	89.5235	62.5637	32.0671	18.5423	23.7007	8.91402	17.3627	10.8098
GATS	protein_coding	2.88828	3.35473e-11	199.065	0.495929	11.9792	0.000537965	169.719	43.3683	106.564	250.534	396.461	446.178	175.135	141.596	165.905	152.653	155.35	185.312
GOLGA3	protein_coding	1.69557	3.51706e-11	1336.55	0.225135	13.379	0.000254456	748.02	771.956	909.738	1471.08	1380.37	1597.84	1483.72	1624.98	1409.2	1645.75	1683.26	1312.62
PIP5K1C	protein_coding	1.78963	3.53828e-11	113.724	0.41262	23.4921	1.25426e-06	60.7635	57.8244	65.1223	192.719	194.394	223.912	99.9012	98.6113	113.566	83.569	58.4847	115.82
ZNF865	protein_coding	1.91184	3.53828e-11	5734.81	0.169761	9.68104	0.00186179	4500.69	4510.31	4711.05	7227.75	7323.02	8167.85	5252.83	4652.43	5174.65	6203.05	5533.2	5560.89
TBC1D13	protein_coding	2.17896	3.73813e-11	449.499	0.264219	12.9836	0.000314236	217.91	260.21	311.08	433.617	429.713	488.984	527.873	627.91	583.629	524.813	537.328	450.925
DEAF1	protein_coding	1.89597	3.79514e-11	2194.69	0.272388	77.3808	1.40977e-18	492.394	491.508	411.185	3174.23	2636.25	2945.43	3141.34	2284.92	2019.49	3232.45	2551.4	2955.72
LUC7L	protein_coding	2.11927	3.86008e-11	1108.82	0.245054	48.1493	3.94961e-12	645.35	445.248	579.642	1434.95	1412.77	1694.98	1248.15	1361.17	1272.92	925.944	1169.69	1114.96
RCC1L	protein_coding	1.89712	4.52846e-11	157.054	0.47578	8.41135	0.00372885	129.908	185.038	66.1987	324.41	305.233	232.967	109.768	124.739	102.703	95.8258	110.573	97.2886
HS3ST3A1	protein_coding	1.23181	5.00012e-11	516.749	0.289735	14.1182	0.000171672	364.581	534.876	446.168	1014.98	821.059	767.228	321.904	425.63	429.575	382.189	329.89	362.902
ZSWIM1	protein_coding	3.29217	5.0375e-11	24.9992	1.07594	6.02062	0.0141397	8.38117	0	30.6774	63.4365	93.7865	55.1548	8.63344	9.27115	9.87528	10.0283	4.56912	6.17705
AL359915.2	antisense_RNA	1.80148	5.3395e-11	558.893	0.319807	15.2921	9.2099e-05	274.483	144.561	203.44	586.186	469.785	566.366	841.143	707.136	591.529	855.746	782.233	684.109
CORO2B	protein_coding	1.39265	5.86189e-11	1750.44	0.285882	17.6445	2.66285e-05	850.689	485.725	555.244	1422.91	1423	1591.26	2759	2243.62	2267.36	2534.93	2196.83	2674.66
BRI3BP	protein_coding	3.01477	5.98433e-11	216.338	0.364888	22.8746	1.72919e-06	83.8117	78.063	100.464	367.771	295.001	400.901	229.403	195.537	158.004	221.736	182.765	282.6
CXorf56	protein_coding	1.96223	6.0914e-11	208.709	0.271509	13.2604	0.000271069	138.289	124.323	137.062	253.746	244.698	230.498	266.403	232.622	221.206	226.193	210.179	219.285
MARK3	protein_coding	1.80765	6.60063e-11	404.35	0.382276	10.7179	0.00106106	222.101	144.561	105.667	365.362	333.369	475.813	557.473	566.383	429.575	582.754	605.865	463.279
CHMP1A	protein_coding	2.39241	7.12779e-11	1666.31	0.211246	75.4467	3.75403e-18	613.921	673.655	705.043	2364.82	2656.72	2706.7	1784.65	1518.78	1649.17	1878.63	1537.97	1905.62
ZCCHC8	protein_coding	1.71998	7.14229e-11	107.794	0.427665	7.88123	0.00499504	50.287	63.6069	60.2785	146.145	142.385	201.685	94.9678	86.8117	100.728	88.026	104.176	154.426
MED18	protein_coding	2.70017	7.41299e-11	485.689	0.275175	12.4206	0.000424615	201.148	211.059	180.118	364.559	366.62	445.355	769.609	614.424	620.168	729.836	570.226	755.145
CENPB	protein_coding	1.94379	7.41401e-11	787.359	0.261178	24.2706	8.37052e-07	525.919	320.926	451.73	1290.41	1018.01	1124.5	744.942	736.635	793.972	866.889	786.802	787.574
LINC01004	antisense_RNA	2.11208	7.45627e-11	540.333	0.470324	33.974	5.58535e-09	142.48	28.9122	133.653	795.767	684.642	712.897	757.276	593.354	631.03	730.95	491.637	781.397
ZDHHC7	protein_coding	1.52534	7.46933e-11	5.16436	1.78531	11.5463	0.000678837	0	0	0.538201	16.8629	7.67344	5.76244	9.86679	8.42832	5.92517	4.45701	0.913824	1.54426
RBM15B	protein_coding	1.72788	7.9282e-11	229.054	0.3592	10.1997	0.00140463	142.48	176.365	129.886	247.322	293.296	317.758	226.936	258.749	283.421	171.595	296.993	203.843
FBXL16	protein_coding	3.78161	8.37059e-11	21.7975	0.876085	9.53136	0.00201991	8.38117	5.78244	6.27901	54.6036	43.4828	45.2763	17.2669	18.5423	11.8503	15.5995	28.3285	6.17705
EIF2B3	protein_coding	1.53193	8.62569e-11	1073.99	0.372563	8.24098	0.0040955	456.774	589.809	320.588	1320.92	1178.3	1073.46	1380.12	1302.18	842.361	1697.01	1657.68	1068.63
FJX1	protein_coding	1.89199	8.67339e-11	1068.97	0.324171	7.78169	0.00527784	674.684	453.922	346.422	884.096	764.787	1014.19	1663.79	1357.8	1385.5	1563.3	1307.68	1411.46
SYMPK	protein_coding	1.58009	8.67625e-11	317.13	0.471202	11.5044	0.000694325	136.194	109.866	48.4381	282.654	242.14	362.211	545.14	414.673	332.797	441.244	392.944	497.253
ABCB8	protein_coding	1.70033	9.18045e-11	425.83	0.337238	38.7119	4.91196e-10	345.723	193.712	189.447	924.246	951.507	931.046	255.303	260.435	314.034	283.02	217.49	243.994
SELENON	protein_coding	1.86377	9.24688e-11	1030.29	0.267801	12.0301	0.000523489	919.834	610.048	578.386	1447.8	1480.12	1287.49	1044.65	913.63	983.578	1116.48	982.361	999.138
PACSIN2	protein_coding	1.25728	9.39502e-11	1862.03	0.182876	11.2055	0.000815557	1443.66	1665.34	1778.75	2529.43	2527.12	2462.21	1671.19	1551.65	1739.04	1707.04	1681.44	1587.5
TRAF3	protein_coding	1.57597	1.02811e-10	1115.9	0.359052	8.09716	0.00443347	877.928	806.651	1268.18	2447.53	1574.76	1594.55	797.976	726.521	970.74	776.634	585.761	963.62
MAU2	protein_coding	2.01395	1.06338e-10	55.5512	0.620886	30.6452	3.09787e-08	27.2388	14.4561	37.3152	162.205	177.342	133.359	29.6004	24.4421	22.7131	15.5995	14.6212	7.72132
RNFT2	protein_coding	2.09793	1.09634e-10	574.476	0.327176	185.281	3.40827e-42	79.6211	78.063	61.1755	2117.49	2267.93	1723.79	64.1341	89.3402	98.7528	109.197	106.917	97.2886
AC008443.1	processed_transcript	3.47854	1.105e-10	110.402	0.482434	34.5308	4.19558e-09	39.8106	28.9122	56.3317	339.666	346.158	285.653	27.1337	43.8273	42.4637	31.1991	46.605	37.0623
FBXL20	protein_coding	1.81	1.13432e-10	22.9367	1.10438	12.2872	0.000456066	6.28588	0	3.0498	73.8754	112.544	42.8067	8.63344	5.05699	0.987528	6.68552	9.13824	6.17705
SMG6	protein_coding	1.72245	1.13435e-10	223.755	0.33004	21.6126	3.33657e-06	142.48	92.5191	155.54	413.542	416.924	464.288	176.369	158.452	139.241	167.138	156.264	202.298
TNKS1BP1	protein_coding	1.6905	1.19317e-10	253.671	0.352101	13.2504	0.000272518	117.336	106.975	78.7567	211.187	173.079	264.249	436.605	334.604	326.872	334.276	303.39	356.725
CHAF1A	protein_coding	1.70949	1.23531e-10	213.833	0.450532	10.2315	0.00138064	90.0976	179.256	245.778	404.709	329.105	491.454	136.902	155.924	151.092	113.654	115.142	152.882
C9orf172	protein_coding	2.3102	1.32108e-10	86.0146	0.510609	9.35439	0.00222452	50.287	37.5859	70.6837	158.993	131.301	142.415	57.9674	86.8117	89.865	47.9129	95.0377	63.3148
GUCD1	protein_coding	1.94189	1.33645e-10	432.853	0.314535	19.3708	1.07638e-05	385.534	216.842	271.612	803.797	761.376	710.427	335.471	370.846	317.984	293.049	313.442	413.863
ZBTB43	protein_coding	1.5276	1.33645e-10	243.228	0.369354	19.4903	1.01113e-05	102.669	72.2806	69.6073	334.848	232.761	235.437	376.171	274.763	252.807	366.589	304.303	296.499
MAPK6	protein_coding	1.47328	1.43023e-10	708.511	0.208499	15.748	7.23655e-05	502.87	592.701	521.516	1103.31	1019.72	976.322	603.107	627.91	584.617	718.693	605.865	645.502
MYLK-AS1	antisense_RNA	2.45963	1.44273e-10	245.722	0.481294	20.9892	4.6187e-06	71.24	98.3016	215.46	636.774	664.179	703.841	90.0344	101.983	77.0272	80.2262	96.8653	112.731
ZNF398	protein_coding	2.01171	1.4442e-10	1028.61	0.31435	23.2268	1.43976e-06	783.64	413.445	424.461	1772.21	1469.89	1628.3	969.412	952.4	933.214	981.657	972.309	1042.38
GGT4P	unprocessed_pseudogene	2.00605	1.56599e-10	270.268	0.33216	6.54017	0.0105466	375.057	332.491	226.582	437.632	480.017	382.791	204.736	187.951	172.817	164.909	136.16	142.072
TSSK6	protein_coding	4.03614	1.56599e-10	23.1538	0.895551	6.80806	0.00907474	8.38117	0	9.50821	39.3467	28.136	34.5747	39.4671	27.8134	13.8254	21.1708	20.1041	35.5181
TBC1D2	protein_coding	1.61394	1.57473e-10	436.144	0.25455	10.8967	0.000963352	442.107	390.315	412.082	847.159	642.864	693.14	282.437	329.547	301.196	287.477	328.977	276.423
PARVB	protein_coding	1.71442	1.60027e-10	30.5756	0.880272	13.6138	0.000224528	6.28588	0	19.3752	65.8455	40.0724	64.2101	34.5337	33.7133	42.4637	24.5136	17.3627	18.5312
OIP5-AS1	processed_transcript	2.0202	1.62076e-10	1005.24	0.250064	53.5945	2.46444e-13	389.725	297.796	420.335	1250.26	1402.54	1359.94	1362.85	1051.85	1062.58	1179.99	1057.29	1227.69
C3orf18	protein_coding	2.0605	1.63067e-10	50.0867	0.680363	18.5787	1.63029e-05	0	28.9122	12.558	80.2994	90.3761	78.2046	71.5342	57.3126	41.4762	53.4841	37.4668	49.4164
MYH7B	protein_coding	2.48961	1.64705e-10	461.397	0.294561	37.3356	9.945e-10	165.528	167.691	210.975	509.098	451.881	689.847	625.308	603.468	576.716	534.841	457.826	543.581
DNM2	protein_coding	1.60138	1.92559e-10	384.401	0.362092	45.8987	1.24527e-11	136.194	205.277	237.167	1015.79	1008.63	1068.52	139.368	139.067	203.431	135.939	128.849	194.577
DUS2	protein_coding	1.65504	2.02801e-10	1655.19	0.225762	61.2314	5.07463e-15	1045.55	1168.05	1138.29	3691.36	3485.45	3707.72	848.544	905.201	1134.67	791.12	934.842	1011.49
SMCR8	protein_coding	1.62324	2.03912e-10	470.17	0.304901	6.49565	0.0108139	203.243	254.428	304.622	420.769	416.071	456.879	640.108	586.611	586.592	657.409	440.463	674.843
PLCD4	protein_coding	2.12276	2.06614e-10	509.662	0.38764	14.1152	0.000171951	383.439	208.168	476.128	896.944	865.394	956.566	353.971	436.587	429.575	386.646	456.912	265.613
TPT1-AS1	processed_transcript	1.79235	2.06831e-10	2879.51	0.3213	7.93877	0.00483866	1280.22	1497.65	1159.1	2308.61	2113.61	3016.23	4192.15	3247.43	4092.32	3726.06	2820.06	5100.7
ANAPC7	protein_coding	1.5485	2.10102e-10	1993.03	0.192506	12.207	0.000476115	900.976	1043.73	932.163	1618.03	1668.55	1647.24	2870	2454.33	2427.34	2998.45	2809.09	2546.49
KIF3C	protein_coding	2.26572	2.10102e-10	43.1336	0.856709	8.35738	0.00384124	33.5247	0	36.777	122.858	95.4917	107.017	14.8002	20.228	33.5759	13.371	13.7074	26.2525
SPIRE1	protein_coding	1.38579	2.11147e-10	116.961	0.54847	19.0331	1.2847e-05	69.1447	40.4771	42.8766	319.592	305.233	373.736	54.2673	22.7565	35.551	32.3133	36.553	71.0361
SLC9A8	protein_coding	1.70294	2.16551e-10	30.4479	0.971348	13.8937	0.000193441	6.28588	0	12.1992	77.8904	90.3761	88.0831	11.1001	10.114	26.6633	5.57127	20.1041	16.9869
MPND	protein_coding	2.16054	2.17737e-10	789.552	0.341142	30.7394	2.95108e-08	536.395	248.645	319.153	1368.3	1226.9	1536.93	725.209	663.309	730.771	667.438	622.314	829.269
PPP3CB	protein_coding	1.56049	2.20594e-10	77.9322	0.654567	8.76908	0.0030638	35.62	8.67367	49.5145	78.6934	86.1131	100.431	175.135	94.3972	74.0646	65.7409	64.8815	101.921
ABHD12	protein_coding	1.3992	2.30045e-10	1837.57	0.292708	16.6524	4.4893e-05	995.264	928.082	671.674	2033.18	1888.52	2078.6	2887.27	2004.25	1794.34	2431.3	2224.25	2114.1
POLA2	protein_coding	1.97383	2.44108e-10	1032.44	0.263062	9.92417	0.00163122	708.209	800.869	527.078	1286.4	1255.03	1174.72	1262.95	959.985	1034.93	1084.17	1071.92	1223.06
NSMF	protein_coding	1.99199	2.54016e-10	475.453	0.403777	17.9874	2.22374e-05	94.2882	289.122	168.995	655.243	666.737	545.786	521.706	514.127	574.741	593.897	456.912	623.882
FAM20B	protein_coding	2.16061	2.56695e-10	300.805	0.440362	6.59197	0.010244	230.482	283.34	390.195	532.385	508.153	707.957	130.735	148.338	230.094	110.311	126.108	211.564
PPP2CB	protein_coding	1.38026	2.58117e-10	1427.47	0.211906	52.1001	5.27413e-13	827.641	1052.4	854.662	2840.19	3068.52	2558.52	1000.25	992.013	869.025	1059.65	1006.12	1000.68
DARS2	protein_coding	2.11105	2.61448e-10	803.257	0.281786	12.6775	0.000370072	366.676	260.21	422.308	617.502	582.329	828.969	1134.68	1131.92	1103.07	1073.03	1088.36	1030.02
SCAF1	protein_coding	2.01953	2.9999e-10	771.234	0.214866	6.09918	0.0135244	649.541	569.571	612.831	984.471	882.446	931.046	744.942	793.948	712.995	837.918	857.167	677.932
EHD1	protein_coding	1.7403	3.00647e-10	1479.63	0.416191	16.3724	5.20362e-05	930.31	346.947	372.076	1432.54	1631.03	1809.41	2068.32	1785.96	2011.59	1669.15	1681.44	2016.81
HCN2	protein_coding	2.40982	3.02522e-10	423.155	0.329954	24.6132	7.00701e-07	249.34	341.164	190.523	1008.56	1048.7	857.781	250.37	193.008	179.73	251.821	241.25	265.613
MRI1	protein_coding	2.50596	3.02803e-10	232.304	0.358047	6.99533	0.00817228	176.005	147.452	94.3645	322.001	364.062	370.443	213.369	180.366	164.917	266.306	261.354	227.007
FANCA	protein_coding	2.185	3.04348e-10	262.732	0.353741	6.29198	0.0121286	201.148	202.386	288.655	474.569	584.887	593.532	101.135	117.154	136.279	128.139	133.418	191.489
FUT11	protein_coding	3.38525	3.05206e-10	371.086	0.459295	44.1922	2.9766e-11	142.48	109.866	160.025	1165.14	1141.64	1189.53	51.8006	69.1122	154.054	74.655	100.521	94.2001
PSEN1	protein_coding	1.26195	3.14008e-10	141.467	0.499927	8.5085	0.00353491	46.0965	28.9122	101.002	152.569	143.238	153.116	198.569	215.765	164.917	144.853	186.42	162.148
SSH2	protein_coding	1.85725	3.19163e-10	322.915	0.320936	5.88976	0.0152292	203.243	260.21	317.538	513.113	537.994	367.973	288.603	273.078	258.732	281.906	311.614	260.98
AGFG2	protein_coding	2.22289	3.28501e-10	146.857	0.391874	18.1202	2.07388e-05	77.5258	104.084	98.8495	261.776	334.221	334.222	83.8677	68.2694	118.503	89.1402	86.8133	105.01
RBSN	protein_coding	2.34158	3.49999e-10	546.627	0.271101	20.8115	5.06774e-06	268.198	208.168	198.955	539.612	459.554	465.935	843.61	724.835	723.858	742.093	589.416	795.296
GPR173	protein_coding	3.06633	3.58396e-10	1570.48	0.317817	18.5347	1.66838e-05	988.978	667.872	557.396	1944.05	2138.33	2360.13	1845.09	1470.74	1473.39	2006.77	1425.57	1967.39
IL3RA	protein_coding	2.47543	3.60159e-10	681.34	0.236883	88.2839	5.67022e-21	328.961	309.361	362.209	1811.55	1719.7	1503.17	390.971	348.09	305.146	369.932	381.065	345.915
PLXNA1	protein_coding	2.03454	3.7031e-10	740.219	0.257197	17.5849	2.74767e-05	310.103	523.311	458.726	848.765	801.449	882.477	917.611	869.802	837.424	840.147	771.267	821.548
TCF3	protein_coding	1.74552	3.76573e-10	416629	0.495841	12.6881	0.000367995	94621.3	59981.3	28742.4	279257	286276	280477	682923	473918	537169	611316	493440	1.17142e+06
ACBD4	protein_coding	2.56966	4.01342e-10	1024.95	0.279588	56.814	4.79041e-14	318.485	370.076	337.99	1658.18	1450.28	1371.46	1397.38	1061.13	936.176	1309.25	938.497	1150.48
CAMKK2	protein_coding	2.03055	4.01342e-10	548.761	0.292634	29.4104	5.85621e-08	419.059	237.08	293.319	981.259	993.285	975.499	472.372	408.773	442.412	479.129	381.065	501.886
CARM1	protein_coding	1.69381	4.07693e-10	3413.17	0.236253	50.7863	1.0299e-12	1437.37	1994.94	1469.47	6160.57	6182.24	5576.4	2601.13	2734.99	3166.01	3056.4	2972.67	3605.85
TMEM250	protein_coding	2.31331	4.08002e-10	36.9773	0.944823	6.67856	0.00975793	29.3341	0	27.4482	121.252	109.133	111.956	3.70004	11.7996	5.92517	7.79977	4.56912	10.8098
GTF3C2	protein_coding	1.54261	4.33037e-10	713.081	0.216714	7.39166	0.00655271	706.114	578.244	739.308	943.518	912.287	935.162	666.008	627.067	666.581	529.27	614.09	639.325
ATG7	protein_coding	1.18366	4.58652e-10	54.7736	0.562865	6.03743	0.0140057	44.0012	78.063	53.8201	83.5114	97.197	89.7295	43.1672	30.3419	59.2517	23.3993	34.7253	20.0754
FOXK1	protein_coding	1.87272	4.73068e-10	4085.86	0.245061	14.9155	0.000112435	2614.93	3972.54	3362.68	7110.51	7050.19	6118.89	2821.9	3111.74	3208.48	3187.88	3601.38	2869.24
EMP2	protein_coding	1.87641	4.99308e-10	1535.94	0.303804	52.3475	4.64995e-13	643.255	1011.93	851.074	4295.21	3778.74	3164.4	608.041	844.517	935.189	769.949	832.494	696.463
AC068533.3	antisense_RNA	4.07073	4.99568e-10	106.84	0.664029	20.6284	5.57636e-06	50.287	2.89122	41.8002	305.941	317.169	292.238	59.2007	32.0276	38.5136	56.8269	26.5009	58.682
NOP14	protein_coding	3.09255	5.12336e-10	802.116	0.257997	16.9676	3.8023e-05	440.012	485.725	595.429	1253.47	1137.37	1221.64	726.442	670.051	715.958	822.319	639.677	917.292
UBASH3B	protein_coding	1.73001	5.237e-10	977.515	0.291977	122.776	1.56139e-28	366.676	315.143	384.993	2984.73	2869.87	2883.69	251.603	368.318	431.55	245.136	313.442	315.03
CD82	protein_coding	1.37494	5.31177e-10	147.023	0.428171	14.3297	0.000153424	106.86	121.431	58.4845	244.11	241.287	257.664	99.9012	144.124	146.154	121.454	102.348	120.453
RBM4B	protein_coding	2.04133	5.45645e-10	543.036	0.239593	66.7394	3.09875e-16	247.245	268.884	284.708	839.129	833.848	931.046	638.874	564.697	503.639	480.243	507.172	416.951
AC108010.1	processed_transcript	2.4188	5.84839e-10	216.133	0.348699	26.1888	3.0962e-07	117.336	135.887	166.663	398.285	454.438	367.15	194.869	184.58	145.167	131.482	177.282	120.453
ZNF785	protein_coding	4.51514	5.84839e-10	330.72	0.490164	48.3813	3.509e-12	148.766	34.6947	69.7867	1176.39	1211.55	789.455	93.7345	83.4403	76.0396	111.425	82.2442	91.1115
SRR	protein_coding	2.46197	6.0316e-10	296.835	0.470262	7.96436	0.00477072	186.481	66.4981	191.958	239.292	210.593	377.852	415.638	425.63	486.851	304.191	258.612	398.42
AC006001.3	transcribed_unprocessed_pseudogene	1.59742	6.35399e-10	93.5692	0.680458	7.77563	0.00529558	12.5718	104.084	47.0028	183.083	242.992	198.393	53.034	75.8549	34.5635	56.8269	55.7433	58.682
MOB3A	protein_coding	2.13785	6.58171e-10	765.374	0.351887	12.9661	0.000317177	534.3	482.834	247.034	1230.99	1124.59	1089.1	790.576	680.165	616.217	859.089	786.802	742.791
GPSM1	protein_coding	1.909	6.67487e-10	2337.26	0.200245	7.70725	0.00549995	1946.53	2055.66	2249.32	4059.13	3894.7	3249.19	1441.78	1628.35	1707.44	1964.43	1897.1	1953.49
ESRRB	protein_coding	2.24151	6.70507e-10	325.756	0.330596	48.0124	4.2353e-12	125.718	63.6069	88.9825	619.911	503.037	489.808	366.304	274.763	292.308	383.303	315.269	386.066
TLK2	protein_coding	1.5336	6.85929e-10	3635.75	0.258412	78.9037	6.52116e-19	1418.51	942.538	959.97	6383	5699.66	5674.36	4179.82	3381.44	3336.86	4145.02	3976.05	3531.73
RUFY1	protein_coding	1.54443	7.1039e-10	317.322	0.336864	24.4864	7.48367e-07	138.289	179.256	247.752	737.148	743.471	604.233	168.969	166.038	209.356	215.051	208.352	189.944
NUDT13	protein_coding	2.52721	7.11433e-10	1529.63	0.297723	40.3065	2.17088e-10	649.541	977.233	563.137	3016.85	2758.18	2837.59	1336.95	1317.35	1014.19	1415.1	1121.26	1348.14
AC073869.1	transcribed_processed_pseudogene	2.34807	7.17496e-10	1915.63	0.283995	9.04414	0.00263538	1353.56	2136.61	1706.1	2902.82	2834.91	2836.77	1206.21	1758.99	1850.63	1386.13	1456.64	1558.16
PLEC	protein_coding	1.85511	7.29892e-10	93.3511	0.392131	8.98411	0.00272338	50.287	37.5859	45.2088	95.5563	102.313	109.486	128.268	118.839	91.8401	122.568	117.883	100.377
CUEDC1	protein_coding	1.90136	7.38455e-10	452.522	0.260112	7.62463	0.00575765	345.723	520.42	475.949	733.133	704.252	740.886	309.57	311.005	340.697	339.847	286.027	322.751
AL365203.1	lincRNA	1.29957	7.61413e-10	986.639	0.350565	6.12674	0.0133152	463.06	1124.69	885.519	1717.6	1668.55	1500.7	670.941	695.336	784.097	773.292	762.129	793.751
TRIP4	protein_coding	1.99066	7.65015e-10	492.072	0.316811	17.6979	2.58919e-05	370.867	216.842	223.533	941.109	964.296	755.703	388.505	322.805	343.66	500.3	413.962	463.279
ING5	protein_coding	1.6794	7.66692e-10	544.045	0.444453	45.9108	1.23762e-11	83.8117	260.21	162.716	1744.91	2108.49	1406.86	117.168	85.9688	135.291	127.025	161.747	134.351
ZNF787	protein_coding	2.11889	7.7886e-10	2841.65	0.189178	23.6996	1.12606e-06	2346.73	2417.06	2428.72	4970.53	4775.44	4243.63	1887.02	2161.86	2327.6	2227.39	2275.42	2038.43
MDM4	protein_coding	2.04679	7.80751e-10	1063.96	0.258325	10.6055	0.00112752	869.547	1023.49	1011.1	1535.32	2195.46	1766.6	633.941	688.594	800.885	664.095	753.905	824.637
TYRO3	protein_coding	2.10279	7.9007e-10	758.629	0.234523	29.8825	4.59033e-08	427.44	375.859	387.504	1070.39	956.623	1059.47	897.877	666.68	777.184	863.546	878.185	742.791
SRSF4	protein_coding	1.57629	7.97783e-10	117.078	0.662654	8.32784	0.0039042	58.6682	141.67	34.8036	353.317	328.253	196.746	64.1341	37.0846	43.4512	66.8552	47.5188	32.4295
AC105036.3	processed_transcript	3.0966	8.02497e-10	1345.21	0.255767	6.92528	0.00849859	1074.89	1014.82	1279.84	1595.55	1663.43	1964.17	1255.55	1146.25	1432.9	1142.11	1087.45	1485.58
MEGF8	protein_coding	1.90776	8.14958e-10	539.117	0.383033	8.60206	0.00335783	328.961	407.662	483.304	709.044	721.304	979.615	382.338	478.728	631.03	346.533	384.72	616.161
TTC9C	protein_coding	1.72507	8.27236e-10	2627.97	0.191142	78.6692	7.34305e-19	1104.22	1451.39	1278.59	4142.65	4162.42	4323.48	2608.53	2477.93	2409.57	2695.38	2524.9	2356.55
ABR	protein_coding	1.79552	8.38472e-10	187.602	0.45397	6.79351	0.00914901	104.765	173.473	208.822	372.589	519.236	278.244	78.9343	97.7685	114.553	105.854	115.142	81.846
TMEM192	protein_coding	2.19383	8.44779e-10	1129.86	0.302971	26.1978	3.08166e-07	580.396	326.708	389.837	1275.15	1406.8	1295.73	1629.25	1246.55	1182.07	1426.24	1233.66	1565.88
MAPKAPK2	protein_coding	1.62214	8.54391e-10	177.82	0.411404	10.774	0.00102937	157.147	83.8454	87.9061	375.801	316.316	298.824	152.935	120.525	98.7528	177.166	137.987	126.63
SLC6A8	protein_coding	2.5421	8.5831e-10	766.894	0.366911	12.7805	0.000350258	331.056	292.013	178.503	721.892	697.431	898.941	897.877	936.386	953.952	853.518	954.032	1487.13
ZER1	protein_coding	2.63368	8.70798e-10	169.068	0.628526	22.5148	2.08528e-06	64.9541	8.67367	107.64	547.642	457.849	490.631	50.5673	59.8411	69.127	63.5124	46.605	61.7705
KIAA1522	protein_coding	1.67808	9.09905e-10	215.995	0.503337	9.83351	0.00171361	161.338	57.8244	147.467	529.173	660.769	530.968	43.1672	69.955	84.9274	69.0837	106.004	131.262
ABCC3	protein_coding	1.82906	9.1518e-10	359.8	0.307038	15.7058	7.39983e-05	196.958	127.214	244.881	468.145	422.892	437.946	420.572	437.43	370.323	392.217	397.513	401.508
AL355574.1	antisense_RNA	3.28052	9.19053e-10	89.6312	0.583218	8.54435	0.00346597	98.4788	106.975	38.7504	218.414	231.909	171.227	40.7005	35.3989	39.5011	21.1708	32.8977	40.1508
KAT8	protein_coding	2.29299	9.22511e-10	583.162	0.427764	6.59787	0.0102101	360.39	104.084	187.114	485.008	503.037	508.741	947.211	715.564	682.382	907.002	795.941	801.473
ZBTB7B	protein_coding	1.7458	9.29922e-10	343.17	0.362298	63.4071	1.68112e-15	155.052	92.5191	161.819	813.433	681.231	814.151	204.736	255.378	349.585	188.309	176.368	225.462
TMEM201	protein_coding	2.0566	9.63091e-10	743.62	0.274034	9.31027	0.00227873	502.87	367.185	309.286	680.939	723.862	788.631	1019.98	820.075	865.074	942.658	928.445	974.43
ZBTB4	protein_coding	2.0995	1.05727e-09	506.359	0.262435	26.5556	2.56065e-07	354.105	208.168	290.808	676.924	639.454	651.979	635.174	538.57	546.103	529.27	500.776	504.974
NFATC2IP	protein_coding	2.20757	1.0708e-09	251.914	0.559707	17.6333	2.67851e-05	159.242	130.105	36.0594	643.198	516.679	423.951	212.136	187.951	165.905	166.024	201.041	180.679
C2orf69	protein_coding	2.69015	1.07392e-09	2565.55	0.162526	38.9618	4.32177e-10	1577.76	1581.5	1524.36	3358.92	3070.23	3198.16	2777.5	2664.19	2724.59	2771.15	2577.9	2960.35
SPRED2	protein_coding	1.1311	1.12407e-09	569.196	0.884514	21.6428	3.28438e-06	98.4788	17.3473	193.573	1818.78	1955.02	2002.86	98.6679	109.568	173.805	99.1685	93.21	169.869
STK40	protein_coding	1.73806	1.15636e-09	92.841	0.470876	14.9695	0.000109263	20.9529	69.3893	50.2321	130.888	129.596	158.879	88.8011	117.996	92.8276	83.569	76.7612	94.2001
FEM1A	protein_coding	3.21925	1.15822e-09	3.62309	2.36594	5.84147	0.0156528	0	0	1.794	8.83293	6.82084	9.87847	6.16674	0.842832	6.9127	2.22851	0	0
PHRF1	protein_coding	1.45846	1.19247e-09	831.54	0.316106	42.7808	6.12318e-11	270.293	578.244	388.043	1777.03	1440.9	1517.17	680.808	745.906	672.507	620.639	646.074	640.869
KMT5A	protein_coding	1.53736	1.20999e-09	322.734	0.374661	7.82362	0.00515677	255.626	182.147	298.343	575.747	506.447	484.868	173.902	258.749	346.622	283.02	274.147	233.184
ATAD5	protein_coding	2.13041	1.22278e-09	375.973	0.314638	16.7421	4.28196e-05	322.675	190.821	324.894	603.851	550.783	563.073	324.371	327.862	418.712	304.191	257.698	322.751
PHAX	protein_coding	2.71142	1.22312e-09	76.6807	0.615684	8.79155	0.00302629	31.4294	40.4771	17.94	76.2844	56.2719	114.426	130.735	102.825	84.9274	88.026	54.8294	121.997
FCF1	protein_coding	2.19607	1.23412e-09	981.549	0.344759	13.0333	0.000305997	559.443	286.231	286.681	928.261	843.226	926.107	1583.62	1221.26	1154.42	1464.13	1217.21	1307.99
DDTL	protein_coding	4.15896	1.26662e-09	7.72218	1.94652	12.236	0.000468753	0	0	0.717601	20.8778	22.1677	41.1603	2.4667	0.842832	1.97506	0	0.913824	1.54426
MLXIP	protein_coding	1.52803	1.26662e-09	341.775	0.415757	51.3073	7.89832e-13	77.5258	138.779	55.9729	764.45	576.361	780.399	337.937	269.706	243.919	323.133	241.25	291.866
PBX4	protein_coding	2.20461	1.27e-09	1411.83	0.251912	5.87725	0.0153377	1324.23	1029.28	1471.8	1838.86	1808.37	1949.35	1055.75	1319.87	1474.38	1230.14	1304.94	1135.03
SLC22A18	protein_coding	2.60895	1.38868e-09	20.0389	0.968441	15.5626	7.98197e-05	0	5.78244	7.35541	57.8156	62.2402	55.978	12.3335	9.27115	6.9127	5.57127	6.39677	10.8098
CCDC57	protein_coding	1.55451	1.41779e-09	443.364	0.289116	31.5105	1.98361e-08	190.672	185.038	294.575	752.405	781.839	795.217	377.405	378.431	355.51	415.616	427.67	365.99
DAZAP1	protein_coding	1.41432	1.43501e-09	479.738	0.337171	19.2695	1.13507e-05	362.486	239.971	482.587	781.313	805.712	989.494	387.271	348.932	406.861	275.22	332.632	344.371
AL109936.8	lincRNA	3.26627	1.45587e-09	15.4705	1.22883	8.97393	0.00273859	6.28588	0	7.71421	46.5736	49.4511	34.5747	4.93339	15.171	4.93764	8.91402	0.913824	6.17705
ESRRA	protein_coding	2.48848	1.46842e-09	2985.35	0.226361	27.7888	1.35304e-07	2273.39	2827.62	2065.61	5887.55	5938.39	4869.26	1784.65	2064.1	2075.78	1897.57	2077.12	2063.14
LSG1	protein_coding	2.0882	1.55335e-09	913.997	0.247374	31.1888	2.34114e-08	481.917	456.813	413.876	1267.93	1294.25	1341.83	994.079	774.562	938.152	991.685	836.149	1176.73
PPARD	protein_coding	2.17028	1.55335e-09	1364.84	0.308459	13.251	0.000272428	632.779	682.328	542.147	1051.12	869.657	1521.28	1993.09	1789.33	2195.27	1680.29	1450.24	1970.48
ZNF319	protein_coding	2.7718	1.55335e-09	7.91851	1.28714	9.99088	0.00157317	4.19059	0	1.794	15.2569	15.3469	20.5802	11.1001	9.27115	4.93764	3.34276	4.56912	4.63279
UBE2R2	protein_coding	1.84133	1.67748e-09	2643.29	0.262992	38.8803	4.50605e-10	997.36	956.995	653.017	3016.85	2972.18	2786.55	3730.88	3294.63	2751.25	3758.38	3538.33	3263.03
SNTB2	protein_coding	1.83256	1.72835e-09	103.374	0.430473	8.64749	0.00327513	115.241	89.6279	90.7765	163.008	211.446	168.757	70.3008	58.1554	99.7403	57.9412	67.623	47.8722
ZNF131	protein_coding	1.43062	1.79171e-09	848.697	0.234626	22.2097	2.44442e-06	450.488	667.872	573.722	1190.04	1281.47	1114.62	897.877	784.676	789.035	793.348	799.596	841.623
MEIS3	protein_coding	1.77279	1.86001e-09	142.058	0.558442	13.6312	0.00022246	56.5729	14.4561	67.2751	203.96	232.761	237.907	193.636	99.4542	134.304	172.709	103.262	188.4
SLC16A1-AS1	antisense_RNA	2.32061	1.93299e-09	119.357	0.607815	7.35266	0.00669637	58.6682	26.021	134.55	238.489	280.507	218.15	60.4341	93.5543	82.9523	99.1685	74.9336	64.8591
SMARCA4	protein_coding	1.29617	1.98558e-09	1807.95	0.231419	22.1897	2.46992e-06	1632.23	1529.46	1733.36	3627.93	3333.69	3270.6	950.911	1060.28	1306.5	960.486	1054.55	1235.41
LATS1	protein_coding	1.53959	1.98841e-09	1293.8	0.382388	12.6636	0.000372837	928.215	500.181	840.31	1838.86	1662.58	2442.45	1163.05	871.488	1598.81	1256.88	1005.21	1417.63
NVL	protein_coding	1.37266	2.04572e-09	546.583	0.233652	41.3923	1.24549e-10	287.055	231.298	216.715	737.951	670.147	816.62	584.607	578.183	570.791	631.781	622.314	611.528
SNX33	protein_coding	1.78384	2.04846e-09	291.331	0.451611	10.6289	0.00111333	190.672	309.361	97.5937	493.841	611.318	529.322	222.003	194.694	212.318	221.736	209.266	203.843
PISD	protein_coding	1.79541	2.08516e-09	835.007	0.255379	7.15064	0.00749371	829.736	650.525	892.337	1029.44	1039.33	1238.93	731.375	754.334	842.361	602.811	625.969	782.941
STK10	protein_coding	1.25608	2.14272e-09	644.828	0.297259	69.777	6.64024e-17	268.198	161.908	318.435	1626.06	1701.8	1540.22	320.671	331.233	351.56	386.646	343.598	387.61
NUMB	protein_coding	1.6052	2.20345e-09	5689.52	0.42613	16.5561	4.72318e-05	3564.09	1685.58	1452.6	7428.5	8011.93	8209.01	8693.87	4718.17	5067.01	6076.02	7377.3	5990.2
AL513497.1	TEC	4.1274	2.2576e-09	81.5609	0.473381	24.0678	9.30032e-07	46.0965	49.1508	41.9796	196.734	214.004	200.862	40.7005	32.0276	47.4013	32.3133	26.5009	50.9607
B4GALT2	protein_coding	2.00407	2.2769e-09	2388.91	0.301098	11.2008	0.0008176	1198.51	922.3	795.819	2027.56	2017.26	1946.06	3647.01	3641.88	2480.67	3712.69	3658.04	2619.07
CNOT10	protein_coding	1.40717	2.37299e-09	649.447	0.285171	44.1575	3.02989e-11	331.056	190.821	248.469	1192.45	994.99	1082.52	682.042	562.169	520.427	686.38	604.038	698.007
SLC25A15	protein_coding	2.54796	2.39784e-09	919.752	0.231775	29.6129	5.27528e-08	733.353	503.073	665.754	1453.42	1488.65	1358.29	786.876	883.288	828.536	823.433	805.079	707.273
AC073107.1	lincRNA	2.38806	2.45634e-09	1069.83	0.220979	52.8183	3.65878e-13	444.202	584.027	434.328	1426.92	1409.36	1610.19	1093.98	1195.14	1167.26	1093.08	1238.23	1141.21
AC046143.1	miRNA	3.82034	2.46411e-09	17.6056	1.1527	9.3929	0.00217828	4.19059	0	7.71421	56.2096	64.798	37.0443	11.1001	4.21416	6.9127	11.1425	6.39677	1.54426
PPIP5K1	protein_coding	2.44862	2.47683e-09	616.285	0.496034	8.64124	0.00328638	100.574	453.922	249.904	726.709	627.517	877.538	843.61	616.11	706.082	729.836	645.16	818.46
TMEM39B	protein_coding	2.43941	2.55823e-09	247.841	0.349453	12.2327	0.000469595	236.768	130.105	251.16	427.996	446.765	390.2	171.435	196.38	220.219	182.737	173.627	146.705
WDYHV1	protein_coding	1.84153	2.6067e-09	370.486	0.342861	10.307	0.00132524	119.432	144.561	135.806	307.547	315.464	301.293	637.641	476.2	390.074	678.58	420.359	518.872
SLC33A1	protein_coding	1.93843	2.70248e-09	1155.04	0.295084	39.8247	2.77803e-10	481.917	757.5	481.869	2107.86	1910.69	2030.85	1143.31	1019.83	934.201	1019.54	802.337	1170.55
DBF4B	protein_coding	2.32355	2.74482e-09	964.61	0.256534	22.0888	2.60327e-06	710.304	763.283	872.064	2014.71	2105.93	1645.59	499.506	513.285	669.544	550.441	651.556	579.099
CTCF	protein_coding	1.47799	2.83949e-09	37.9532	1.00658	6.83107	0.00895858	44.0012	0	24.7572	118.04	106.576	65.0333	27.1337	7.58549	24.6882	12.2568	19.1903	6.17705
SLC30A5	protein_coding	2.02178	2.83979e-09	748.854	0.289574	21.3386	3.84905e-06	431.63	546.441	390.554	1072	778.428	1086.63	817.71	876.545	828.536	747.664	583.933	826.181
C1RL	protein_coding	2.34068	2.84706e-09	2012.1	0.223542	7.92235	0.00488278	1246.7	1809.91	1449.19	2337.52	2309.71	2508.31	1874.69	2161.86	2114.3	2075.85	1999.45	2257.71
MON1B	protein_coding	1.51122	3.00626e-09	419.935	0.285158	19.6637	9.23384e-06	293.341	237.08	288.655	558.081	559.309	443.708	497.039	451.758	542.153	350.99	474.275	342.826
NOM1	protein_coding	1.83408	3.01501e-09	442.222	0.405322	14.7441	0.000123133	180.195	164.8	377.279	790.949	843.226	726.891	303.404	357.361	409.824	346.533	458.74	347.459
LTBP2	protein_coding	1.27961	3.2728e-09	256.385	0.262528	36.2968	1.69442e-09	127.813	124.323	131.5	338.863	302.675	332.575	333.004	297.52	303.171	281.906	233.025	270.246
TBC1D9B	protein_coding	1.38931	3.35048e-09	619.481	0.234965	29.2575	6.33709e-08	295.436	280.449	360.774	802.994	716.188	676.675	810.31	698.708	694.232	716.465	683.54	698.007
METTL2A	protein_coding	1.74126	3.5477e-09	56.3772	0.689021	13.0362	0.00030553	12.5718	0	19.5546	97.9653	58.8297	61.7405	82.6343	58.9982	73.0771	79.112	54.8294	77.2132
WIZ	protein_coding	1.42285	3.6254e-09	1206.12	0.286489	48.4619	3.36762e-12	689.351	505.964	411.544	2386.5	2599.59	2058.84	1028.61	863.903	885.813	1018.43	903.772	1121.14
SZRD1	protein_coding	2.61889	3.81363e-09	11.9477	1.4651	9.57554	0.00197187	0	0	3.588	43.3617	35.8094	37.0443	1.23335	7.58549	3.95011	2.22851	5.48294	3.08853
NFATC3	protein_coding	1.38323	4.09116e-09	1754.9	0.229911	6.84739	0.00887707	1669.95	1798.34	1689.59	2343.94	2719.81	2412.82	1177.85	1407.53	1721.26	1273.59	1421.91	1422.27
RNF115	protein_coding	2.00611	4.3319e-09	1456.41	0.184196	7.56074	0.00596535	1257.18	1144.92	1248.8	1895.07	1987.42	2146.1	1185.25	1166.48	1257.12	1463.01	1269.3	1456.24
TRUB2	protein_coding	2.17144	4.47743e-09	96.3096	0.614783	14.8844	0.000114304	81.7164	17.3473	99.9259	237.686	259.192	204.155	39.4671	56.4697	59.2517	25.6278	34.7253	40.1508
ASXL1	protein_coding	1.04284	4.55615e-09	156.212	0.499295	6.62022	0.0100828	171.814	57.8244	69.4279	179.068	168.816	184.398	239.27	176.152	184.668	139.282	116.969	186.856
SRP72	protein_coding	1.41954	4.61911e-09	1341.61	0.226398	16.8773	3.98755e-05	867.451	644.743	664.139	1512.84	1415.32	1505.64	1714.35	1422.7	1446.73	1593.38	1536.14	1775.9
VAC14	protein_coding	1.43794	4.85837e-09	5242.83	0.322516	9.32692	0.00225811	1810.33	2203.11	1087.52	3582.96	3127.35	3833.67	9178.58	7085.69	6824.81	8551.89	7550.01	8078.04
VOPP1	protein_coding	1.95377	4.99747e-09	327.678	0.286171	25.5319	4.35131e-07	305.913	216.842	290.987	698.605	676.968	696.432	146.768	195.537	200.468	155.995	165.402	182.223
ARHGAP23	protein_coding	1.90775	5.10101e-09	2133.69	0.1875	76.4272	2.28478e-18	1089.55	1110.23	996.389	3519.52	3645.74	3372.68	2099.16	1796.07	1880.25	2053.57	1851.41	2189.77
LMAN2L	protein_coding	1.91375	5.19644e-09	3441.02	0.289068	76.2427	2.50858e-18	1309.56	1338.64	933.419	8127.9	8529.46	6883.65	2723.23	2078.42	1893.09	2934.94	2408.84	2131.08
SNX8	protein_coding	1.96508	5.22774e-09	1203.21	0.247316	11.9544	0.000545184	561.539	569.571	456.932	840.735	769.05	1057	1937.59	1776.69	1547.46	1604.52	1595.54	1721.85
TMCO4	protein_coding	1.77187	5.22957e-09	107.937	0.482651	43.4089	4.44174e-11	62.8588	40.4771	30.8568	342.878	310.348	325.166	29.6004	29.4991	40.4886	27.8563	27.4147	27.7967
JRK	protein_coding	2.06468	5.23317e-09	1689.75	0.201142	14.8976	0.000113506	1315.84	1462.96	1154.8	2563.16	2772.67	2266.29	1425.75	1329.15	1343.04	1551.04	1548.02	1544.26
SREBF1	protein_coding	1.71251	5.71448e-09	31.5216	0.720336	7.77263	0.00530437	23.0482	23.1298	25.6542	75.4814	73.324	39.5139	34.5337	16.0138	21.7256	20.0566	11.8797	13.8984
ZNF839	protein_coding	2.27538	5.89057e-09	27.7558	1.15141	6.27299	0.0122592	54.4776	0	10.764	81.1024	73.324	64.2101	11.1001	5.89982	16.788	5.57127	3.6553	6.17705
SPG11	protein_coding	1.11354	5.99048e-09	585.671	0.298237	36.8422	1.28085e-09	220.006	401.88	241.831	974.835	966.854	1035.59	552.54	521.713	524.377	509.214	481.585	597.63
ITPKC	protein_coding	2.41696	6.10519e-09	109.464	0.456098	11.0461	0.000888752	69.1447	66.4981	35.1624	152.569	187.573	173.696	118.401	97.7685	81.9648	105.854	126.108	98.8328
DLG5	protein_coding	1.47664	6.11927e-09	3294.9	0.322573	38.8582	4.55734e-10	905.167	1619.08	1033.88	4235.79	3699.45	5802.78	4000.98	3724.47	3690.39	3593.47	3167.31	4066.05
DHX34	protein_coding	1.87882	6.41005e-09	587.469	0.284219	12.2649	0.000461554	352.009	179.256	285.246	572.535	610.465	661.858	731.375	643.924	696.207	761.035	795.941	759.778
SRPK2	protein_coding	1.33147	6.67961e-09	1481.4	0.191272	17.8959	2.33323e-05	1414.32	1237.44	1294.19	2389.71	2478.52	2309.92	1034.78	999.599	1231.45	1151.02	1128.57	1107.24
GPC1	protein_coding	2.42588	7.27317e-09	1422.91	0.290989	11.4695	0.000707469	511.252	826.89	546.453	1238.22	1279.76	1322.89	2022.69	2012.68	1541.53	2050.23	2120.99	1601.4
SOGA1	protein_coding	1.96328	7.89855e-09	492.244	0.32881	20.0576	7.51441e-06	276.579	465.487	345.166	964.396	1099.86	955.742	247.903	256.221	394.024	294.163	296.993	310.397
IFNAR1	protein_coding	2.27815	7.907e-09	140.44	0.505283	17.0644	3.61342e-05	73.3353	23.1298	62.4313	348.499	289.886	270.012	128.268	71.6407	71.102	138.167	86.8133	121.997
ALKBH4	protein_coding	2.54586	7.96935e-09	669.741	0.241115	25.2479	5.04135e-07	232.578	335.382	294.396	783.722	786.954	751.587	779.476	736.635	726.821	970.514	749.336	889.496
AC090114.3	unprocessed_pseudogene	2.02092	8.06563e-09	438.765	0.277018	14.5661	0.00013533	222.101	309.361	238.782	641.592	557.604	616.581	463.739	357.361	428.587	518.128	404.824	506.518
ZNF101	protein_coding	2.10897	8.22488e-09	961.773	0.320434	11.6149	0.000654269	448.393	344.055	269.638	749.193	679.526	686.554	1725.45	1451.36	1131.71	1520.96	1441.1	1093.34
CIZ1	protein_coding	1.71568	8.51475e-09	1126.55	0.31837	36.8142	1.2994e-09	672.589	358.512	422.487	1800.31	1910.69	2211.95	1160.58	841.989	983.578	1154.37	942.152	1059.36
BCL7C	protein_coding	2.33905	8.52874e-09	648.813	0.357149	7.99821	0.00468235	444.202	453.922	755.992	997.318	893.53	1161.54	448.939	560.483	604.367	424.53	413.962	626.971
NDUFS1	protein_coding	1.41288	8.56699e-09	2396.04	0.327026	29.8383	4.69626e-08	1558.9	1555.48	1061.69	7354.62	6421.82	4051	1016.28	1060.28	950.989	1348.25	1336.92	1036.2
AL035587.1	antisense_RNA	4.47291	8.68732e-09	9.24729	1.66561	6.0803	0.0136697	0	0	2.691	23.2868	24.7255	23.0498	13.5668	5.05699	0.987528	11.1425	1.82765	4.63279
UBE2H	protein_coding	1.40119	8.97225e-09	586.73	0.263127	31.5596	1.93411e-08	387.629	439.466	507.882	1353.85	1195.35	1320.42	254.07	294.148	355.51	287.477	305.217	339.738
PINK1	protein_coding	1.70615	9.18063e-09	68.0343	0.461693	6.48763	0.0108628	33.5247	17.3473	36.2388	73.8754	70.7662	74.0886	88.8011	85.126	77.0272	72.4264	86.8133	100.377
ANKLE2	protein_coding	1.0169	9.65322e-09	342.691	0.352792	16.5746	4.67724e-05	213.72	338.273	303.007	798.979	823.616	587.769	140.602	204.808	190.593	143.739	201.955	165.236
EPN1	protein_coding	1.65171	1.00551e-08	250.128	0.306666	13.4251	0.000248279	132.003	153.235	163.972	269.003	272.834	347.393	320.671	289.091	265.645	271.878	219.318	296.499
P2RY11	protein_coding	5.52912	1.01259e-08	45.2017	0.583636	14.7425	0.000123238	18.8576	34.6947	28.1658	116.434	121.07	97.1383	20.9669	26.1278	19.7506	15.5995	17.3627	26.2525
LMNB2	protein_coding	2.03131	1.01499e-08	1268.8	0.180123	103.096	3.19262e-24	632.779	771.956	692.305	2621.78	2561.23	2764.33	844.844	849.574	818.661	896.974	895.547	875.597
MT-ND4	protein_coding	1.95744	1.04634e-08	48.4984	0.765825	6.5296	0.0106094	37.7153	43.3683	52.0261	136.509	162.848	79.0278	6.16674	16.8566	17.7755	3.34276	15.535	10.8098
MAP1S	protein_coding	1.88896	1.0481e-08	363.621	0.255459	26.1553	3.15026e-07	245.149	182.147	194.47	501.068	493.658	510.388	416.872	342.19	371.31	403.36	339.942	362.902
TMEM106A	protein_coding	2.96707	1.05675e-08	508.701	0.33706	56.8493	4.70526e-14	167.623	277.557	257.439	1291.21	1191.94	1562.45	204.736	224.193	258.732	192.766	190.075	285.689
POFUT1	protein_coding	1.4899	1.06963e-08	4830.02	0.230816	12.0095	0.000529313	3595.52	4568.13	4002.96	9468.1	9461.36	7221.99	2704.73	2822.64	3264.77	3826.34	3722	3301.63
ST3GAL1	protein_coding	1.20085	1.07799e-08	2091.07	0.282638	64.1093	1.17708e-15	607.635	644.743	543.583	3006.41	2563.78	2963.54	3194.37	2048.92	2229.84	2549.41	1994.88	2745.7
GMEB1	protein_coding	2.11802	1.0835e-08	753.186	0.306009	13.6911	0.000215474	530.109	410.554	287.399	962.79	1055.52	1145.08	751.109	695.336	677.444	940.43	739.284	843.168
RAI1	protein_coding	1.42023	1.0873e-08	543.893	0.410907	20.6875	5.40678e-06	159.242	286.231	402.574	1319.32	1322.39	1339.36	213.369	225.879	312.059	268.535	277.802	399.964
PLIN3	protein_coding	1.63297	1.09265e-08	6467.03	0.271213	5.97356	0.014522	2623.31	3937.84	2680.06	4873.37	4913.56	5340.14	9893.92	9081.51	7183.28	9627.15	9616.17	7834.05
QRICH1	protein_coding	1.52129	1.11037e-08	413.256	0.281132	24.7072	6.6733e-07	230.482	309.361	290.987	887.308	763.934	805.919	247.903	228.407	312.059	316.448	255.871	310.397
ARNTL2	protein_coding	1.44081	1.12096e-08	532.564	0.255488	18.28	1.90697e-05	209.529	277.557	212.23	586.989	496.216	600.94	664.775	657.409	546.103	776.634	684.454	677.932
MAPK11	protein_coding	2.51206	1.12654e-08	150.976	0.56719	9.85345	0.00169513	44.0012	26.021	115.354	294.699	396.461	293.061	72.7675	90.183	101.715	129.253	141.643	106.554
FOXC1	protein_coding	2.57902	1.13593e-08	5029.15	0.239709	19.564	9.72831e-06	2156.06	3035.78	2130.38	5048.42	4850.47	5374.71	7207.69	6050.69	5611.13	6652.09	6027.58	6204.85
SPRYD3	protein_coding	1.8666	1.14931e-08	561.475	0.340167	11.0387	0.000892297	519.633	485.725	265.871	1010.97	1159.54	952.449	381.105	348.09	367.36	441.244	360.96	444.748
AC025171.1	sense_overlapping	2.13876	1.17233e-08	987.364	0.275001	49.2488	2.25466e-12	236.768	346.947	327.047	900.959	873.067	1215.88	1539.22	1369.6	1383.53	1202.28	1095.67	1357.41
SHISA5	protein_coding	1.71501	1.18976e-08	610.796	0.30988	8.45695	0.00363651	264.007	494.399	303.007	649.622	647.127	759.819	730.142	683.537	639.918	805.605	649.729	702.64
SPG7	protein_coding	1.168	1.2104e-08	19.8418	1.12577	7.90488	0.00493017	0	8.67367	6.09961	73.0724	74.1766	38.6907	3.70004	10.114	1.97506	4.45701	10.9659	6.17705
RFX2	protein_coding	1.93135	1.21162e-08	2635.98	0.214364	8.63393	0.00329958	2105.77	2500.91	1860.56	4330.55	4306.51	3588.36	1940.06	2062.41	1812.11	2378.93	2435.34	2310.22
RHBDD3	protein_coding	2.26371	1.21875e-08	392.434	0.3013	17.5171	2.84731e-05	318.485	283.34	328.302	755.617	879.036	621.521	275.037	256.221	229.106	200.566	297.907	264.069
HRH1	protein_coding	1.36774	1.2434e-08	397.4	0.323641	17.1901	3.38199e-05	213.72	173.473	294.934	508.295	547.372	597.648	407.005	416.359	435.5	343.19	341.77	489.531
WASF2	protein_coding	1.54964	1.25212e-08	1206.36	0.242484	56.3545	6.05156e-14	473.536	633.178	619.648	2418.62	2703.61	2182.32	789.343	761.077	940.127	972.743	911.996	1070.17
AP003392.4	lincRNA	5.39627	1.26164e-08	4.04022	2.18621	6.85256	0.00885142	2.09529	0	5.02321	14.4539	7.67344	11.5249	1.23335	2.5285	3.95011	0	0	0
BRD1	protein_coding	1.52951	1.30684e-08	1000.95	0.337363	17.3033	3.18637e-05	398.106	306.47	215.28	782.919	785.249	777.107	1874.69	1421.86	1137.63	1625.7	1375.3	1311.08
STAG3L3	transcribed_unprocessed_pseudogene	2.79004	1.31879e-08	13.9752	1.45653	6.83895	0.00891911	0	0	10.764	27.3018	42.6302	55.978	4.93339	3.37133	10.8628	1.11425	4.56912	6.17705
DNM1	protein_coding	1.46455	1.35467e-08	12.0819	1.08	6.78777	0.00917846	12.5718	8.67367	5.02321	24.8928	34.9568	18.1105	8.63344	9.27115	9.87528	2.22851	4.56912	6.17705
RABEP2	protein_coding	2.47005	1.3628e-08	4313.07	0.175115	45.3863	1.61765e-11	3023.51	3272.86	2972.84	8473.99	9089.62	7864.91	2471.63	2511.64	2737.43	2909.31	3099.69	3329.43
STX5	protein_coding	1.80091	1.45631e-08	1711.16	0.365624	18.3451	1.84291e-05	1024.6	1032.17	837.261	3840.72	4420.76	2295.1	1163.05	1120.12	899.638	1422.9	1577.26	900.305
HOOK2	protein_coding	1.4944	1.49594e-08	1301.13	0.308572	7.1395	0.00754042	961.74	584.027	997.644	1508.02	1341.15	1232.34	1745.19	1549.97	1437.84	1592.27	1545.28	1118.05
KEAP1	protein_coding	1.70328	1.50095e-08	33.9339	0.820323	12.7455	0.000356863	4.19059	11.5649	11.661	105.995	129.596	83.1438	3.70004	10.114	10.8628	16.7138	7.31059	12.3541
FKRP	protein_coding	1.99899	1.55627e-08	1571.74	0.282857	44.3781	2.70702e-11	729.162	1092.88	689.256	2991.96	2973.03	3084.55	1335.72	1088.94	1275.89	1281.39	982.361	1335.79
UBE3A	protein_coding	2.03346	1.62628e-08	666.318	0.402348	6.22264	0.0126127	253.53	595.592	301.931	977.244	974.527	745.002	763.443	552.055	588.567	901.431	715.524	626.971
GMEB2	protein_coding	2.28936	1.62784e-08	347.652	0.327187	9.85695	0.00169191	322.675	153.235	241.293	476.978	451.881	522.736	331.771	348.09	328.847	339.847	286.941	367.535
KLHL23	protein_coding	2.12661	1.72545e-08	1414.46	0.28198	21.9568	2.78864e-06	697.733	491.508	543.044	1676.65	1504	1475.19	2148.49	1590.42	1371.68	2035.74	1728.04	1711.04
MAML1	protein_coding	1.70276	1.78242e-08	941.856	0.26398	8.78027	0.00304505	670.494	367.185	520.799	915.413	898.646	938.455	1119.88	1120.12	1218.61	1212.31	1155.99	1164.37
CEP89	protein_coding	1.35049	1.81078e-08	333.953	0.378269	11.3572	0.000751547	167.623	312.252	323.638	677.727	802.301	624.813	167.735	150.867	211.331	219.508	153.522	196.121
CCDC142	protein_coding	2.26127	1.95365e-08	1469.65	0.205424	22.0396	2.67089e-06	810.878	916.517	1010.02	1946.46	2116.17	2062.95	1286.38	1276.05	1535.61	1554.38	1484.96	1635.37
SERPINF1	protein_coding	3.06751	2.0103e-08	2198.02	0.245459	6.99933	0.00815401	1338.89	1593.06	1066.89	2083.77	1843.33	2068.72	3042.67	2786.4	2526.1	2845.8	2820.97	2359.63
IMPA1	protein_coding	2.00519	2.03161e-08	626.544	0.271076	28.427	9.73009e-08	396.01	318.034	321.126	965.199	1023.98	980.438	680.808	468.614	563.878	679.694	515.397	605.351
ASF1B	protein_coding	1.80638	2.08592e-08	1118.58	0.313478	46.6146	8.64151e-12	450.488	777.739	801.919	2421.03	2353.19	2463.86	612.974	820.075	881.862	566.041	680.799	592.997
NECTIN2	protein_coding	1.63441	2.14178e-08	289.589	0.398107	9.07286	0.00259431	69.1447	208.168	153.387	293.093	275.391	334.222	390.971	359.889	367.36	389.989	310.7	322.751
AC005776.2	lincRNA	4.94185	2.17185e-08	10.6851	2.00437	11.1314	0.000848803	0	0	0.538201	42.5587	43.4828	36.2211	0	0	2.96258	0	0.913824	1.54426
CLIP1	protein_coding	1.38888	2.22927e-08	134.586	0.493391	11.1824	0.000825788	10.4765	60.7157	53.6407	122.055	142.385	114.426	219.536	162.667	191.58	182.737	181.851	172.957
CTSS	protein_coding	1.79563	2.23347e-08	1293.9	0.31788	46.2556	1.0379e-11	657.922	702.567	719.036	2598.49	2435.04	3450.06	838.677	809.961	965.802	699.751	583.933	1065.54
ERGIC1	protein_coding	1.16379	2.24341e-08	604.488	0.261422	15.3836	8.77475e-05	383.439	445.248	544.3	876.066	1051.26	992.787	452.639	450.072	554.003	466.872	529.104	508.063
CHST2	protein_coding	2.52297	2.25525e-08	298.047	0.290957	22.0951	2.59472e-06	129.908	112.758	155.899	450.48	510.71	434.653	210.903	278.977	278.483	327.59	337.201	349.003
KIF9-AS1	antisense_RNA	2.20582	2.2862e-08	704.675	0.293241	11.2836	0.000781949	257.721	280.449	257.08	551.657	399.019	521.089	1343.12	1019.83	833.474	1042.94	1001.55	948.178
CTDSP2	protein_coding	1.7309	2.34189e-08	230.648	0.375257	6.59382	0.0102334	111.051	101.193	93.6469	240.095	267.718	185.221	316.97	283.191	216.269	369.932	355.478	227.007
ZMYM1	protein_coding	1.60755	2.412e-08	2456.94	0.265669	19.2684	1.1357e-05	1625.95	2240.7	2319.82	4544.95	4633.05	4630.53	1298.72	1587.05	1877.29	1563.3	1384.44	1777.45
KANSL1	protein_coding	1.32782	2.42307e-08	814.741	0.284288	91.5955	1.06332e-21	308.008	326.708	327.944	1976.17	1816.05	1973.23	672.175	407.931	539.19	424.53	445.946	559.023
ZNF276	protein_coding	1.84312	2.45153e-08	2309.12	0.241059	28.5197	9.27491e-08	1445.75	1376.22	1597.02	3047.36	2814.45	3622.93	2340.89	2285.76	2735.45	2113.74	1815.77	2514.06
AP2A1	protein_coding	1.33622	2.46689e-08	1164.34	0.301464	6.4402	0.0111566	997.36	705.458	954.05	1174.78	1124.59	1361.58	1169.21	1685.66	1380.56	1148.79	1374.39	895.673
AC087632.1	protein_coding	3.72458	2.47058e-08	12.3526	1.54603	6.69965	0.00964318	0	0	4.84381	39.3467	47.7459	27.1658	2.4667	1.68566	10.8628	8.91402	3.6553	1.54426
TUBD1	protein_coding	2.74499	2.61641e-08	188.064	0.446542	13.7622	0.000207464	39.8106	83.8454	120.916	289.078	277.097	246.962	176.369	191.323	230.094	236.222	178.196	186.856
RHBDF2	protein_coding	1.8261	2.63851e-08	250.063	0.522409	11.6396	0.000645619	159.242	153.235	42.5178	480.993	410.103	441.238	222.003	186.266	210.343	252.935	205.61	236.272
LIF	protein_coding	1.7478	2.65293e-08	1088.32	0.276046	45.3232	1.67055e-11	454.679	717.023	587.894	2357.59	2540.76	2276.99	573.507	631.281	741.633	723.15	616.831	838.535
EML2	protein_coding	2.1513	2.65376e-08	459.333	0.260601	33.1418	8.56768e-09	243.054	260.21	280.223	616.699	684.642	772.991	504.439	436.587	439.45	451.272	468.792	353.636
GGA1	protein_coding	1.94822	2.66717e-08	549.602	0.226731	25.9049	3.58661e-07	308.008	387.424	340.143	782.116	685.494	786.985	577.207	517.499	572.766	554.898	498.948	583.732
RAD51-AS1	processed_transcript	2.8506	2.7219e-08	7.74326	1.82612	5.98874	0.0143975	0	0	2.1528	16.8629	28.9886	17.2873	0	6.74265	8.88775	2.22851	8.22442	1.54426
TEP1	protein_coding	1.70464	2.79196e-08	479.528	0.266708	30.5082	3.32454e-08	232.578	161.908	259.413	582.171	647.98	563.073	603.107	579.868	505.614	529.27	551.95	537.404
SLC25A25	protein_coding	1.6369	2.79918e-08	78.702	0.609448	8.33846	0.00388145	35.62	54.9332	38.571	212.793	241.287	228.851	3.70004	21.9136	24.6882	22.2851	31.9838	27.7967
WDR12	protein_coding	1.63727	2.92103e-08	100.027	0.381041	16.9014	3.93719e-05	60.7635	63.6069	58.8433	177.462	190.983	181.929	96.2012	64.898	71.102	82.4547	79.5027	72.5804
FPGS	protein_coding	1.79974	2.93116e-08	1036.68	0.239836	105.054	1.18823e-24	393.915	410.554	545.018	2996.77	2870.72	2915.8	334.237	362.418	377.236	371.046	433.153	429.305
ZFPM2-AS1	processed_transcript	1.45864	2.93757e-08	17.9508	1.06359	14.2232	0.00016236	0	2.89122	3.9468	49.7856	46.0407	30.4586	25.9003	10.114	7.90022	14.4853	14.6212	9.26558
PALB2	protein_coding	1.88907	3.0167e-08	657.46	0.453262	8.07583	0.00448595	477.727	164.8	191.599	652.031	663.327	712.897	995.312	765.291	756.446	764.378	681.713	1064
SLC22A4	protein_coding	2.18281	3.03902e-08	199.976	0.417907	34.5893	4.07147e-09	73.3353	92.5191	126.118	645.607	573.803	395.962	64.1341	99.4542	85.9149	76.8835	79.5027	86.4787
EXOSC2	protein_coding	1.90581	3.25311e-08	292.733	0.35974	6.19754	0.0127928	224.196	106.975	196.802	326.819	242.992	253.547	416.872	399.502	370.323	357.675	354.564	262.525
INIP	protein_coding	1.59483	3.26059e-08	534.069	0.336469	13.4001	0.000251612	272.388	375.859	539.815	921.034	904.614	904.704	356.438	451.758	459.2	430.102	348.167	444.748
SLC38A7	protein_coding	1.45309	3.26767e-08	475.203	0.295553	50.5834	1.14207e-12	236.768	251.536	238.064	847.962	947.244	1212.58	296.004	316.905	392.049	278.563	307.959	376.8
AP001258.1	lincRNA	3.16213	3.39682e-08	6.44648	2.08859	6.00331	0.014279	0	0	1.6146	20.8778	19.6099	22.2266	6.16674	0	1.97506	3.34276	0	1.54426
ORAI1	protein_coding	1.58594	3.42014e-08	106.284	0.676003	8.58827	0.00338336	41.9059	8.67367	65.1223	232.065	314.611	215.68	37.0004	69.1122	50.3639	108.083	89.5547	43.2394
ADGRB2	protein_coding	1.85629	3.44774e-08	546.707	0.343325	21.5282	3.48664e-06	339.437	176.365	236.449	750.799	769.05	800.156	654.908	520.87	554.991	572.726	445.032	739.702
IGF2BP2	protein_coding	1.42393	3.4527e-08	344.402	0.356187	17.8299	2.41561e-05	96.3835	231.298	182.45	429.602	376.851	498.863	413.172	431.53	374.273	333.162	383.806	381.433
BEGAIN	protein_coding	1.65995	3.45878e-08	1258.6	0.277928	47.9858	4.29325e-12	504.966	341.164	338.887	1519.26	1386.34	1659.58	1853.72	1421.01	1383.53	1733.78	1483.14	1477.86
COQ8B	protein_coding	1.53941	3.49498e-08	117.195	0.566445	11.1183	0.000854807	83.8117	14.4561	45.5676	287.472	277.949	200.039	78.9343	72.4835	55.3016	127.025	72.1921	91.1115
VPS9D1	protein_coding	1.96858	3.51837e-08	2148.71	0.234531	16.3746	5.19781e-05	1783.09	1879.29	1443.81	3631.14	3631.24	2912.5	1704.49	1721.06	1739.04	2001.2	1805.72	1531.91
NF2	protein_coding	1.39513	3.53588e-08	77.8859	0.492638	9.77098	0.00177288	10.4765	26.021	18.1194	77.0874	62.2402	57.6244	98.6679	93.5543	108.628	122.568	95.9515	163.692
RMND5B	protein_coding	1.77619	3.60157e-08	758.631	0.29138	30.4834	3.36741e-08	479.822	422.118	404.727	1690.3	2006.18	1283.38	413.172	418.887	423.649	592.783	554.691	413.863
LONP1	protein_coding	1.64041	3.64903e-08	62.8128	0.574652	11.1857	0.000824316	46.0965	11.5649	23.6808	119.646	138.122	113.602	49.3339	34.5561	53.3265	70.1979	41.1221	52.505
ZNF786	protein_coding	2.45142	3.69908e-08	555.605	0.236368	17.3906	3.04321e-05	305.913	257.319	256.722	619.108	535.436	628.106	686.975	628.753	617.205	746.55	622.314	762.866
TPD52L2	protein_coding	1.57953	3.75081e-08	916.181	0.27076	68.2933	1.40898e-16	255.626	182.147	203.978	1379.54	1239.69	1125.32	1198.81	875.702	904.576	1348.25	1177.92	1102.6
AGO2	protein_coding	1.31445	3.85403e-08	626.766	0.253241	15.9356	6.55347e-05	477.727	370.076	378.893	916.216	862.836	872.598	575.974	680.165	500.677	628.439	690.851	566.745
GOSR1	protein_coding	1.33657	3.91047e-08	11.8956	1.40864	7.3753	0.00661258	0	0	10.0464	17.6659	27.2834	17.2873	27.1337	16.0138	10.8628	6.68552	8.22442	1.54426
RBPMS	protein_coding	1.65274	4.16098e-08	869.439	0.228981	8.54847	0.00345813	494.489	745.935	635.615	875.263	851.752	873.422	1033.55	1131.08	1015.18	909.23	965.912	901.85
NELFB	protein_coding	1.73493	4.26381e-08	968.371	0.35928	10.9304	0.000945992	486.108	384.533	239.858	962.79	855.163	972.206	1484.95	1092.31	1074.43	1425.13	1055.47	1587.5
MAMDC4	protein_coding	2.08087	4.33159e-08	1087.28	0.20113	6.8301	0.00896341	898.881	936.756	869.553	1344.21	1431.52	1375.58	974.345	889.188	1128.74	1046.28	1007.95	1144.3
MTSS1L	protein_coding	1.79943	4.33159e-08	315.846	0.69849	18.6153	1.59933e-05	16.7623	127.214	183.526	1138.65	1197.06	861.074	30.8337	57.3126	35.551	42.3416	61.2262	38.6066
DGKQ	protein_coding	1.9455	4.33787e-08	778.908	0.231331	33.0587	8.94174e-09	421.154	396.097	477.922	1095.28	1062.35	1279.26	848.544	720.621	690.282	806.719	725.576	823.092
SFXN5	protein_coding	1.15509	4.3621e-08	888.656	0.269659	147.69	5.5447e-34	186.481	164.8	213.845	2110.27	2357.45	2597.22	556.24	406.245	407.849	591.668	503.517	568.289
KIF3B	protein_coding	1.37236	4.41352e-08	1055.28	0.220592	14.7228	0.000124533	781.544	777.739	866.324	1761.77	1669.4	1385.46	878.144	809.961	892.725	932.63	854.425	1053.19
PCGF6	protein_coding	1.70648	4.48063e-08	513.12	0.28283	32.712	1.06876e-08	295.436	355.62	401.318	1221.35	1147.61	1060.29	233.103	265.492	317.984	245.136	280.544	333.561
QRICH2	protein_coding	2.12727	4.49317e-08	517.458	0.196277	14.9034	0.000113157	431.63	453.922	475.59	680.136	676.968	675.852	519.24	492.214	487.839	445.701	439.549	430.849
HOMER2	protein_coding	1.33084	4.61772e-08	4767.66	0.241473	18.5799	1.62932e-05	2193.77	2972.18	2113.15	5681.98	6081.63	5849.7	5772.07	4778.86	4297.72	6310.01	5599.91	5560.89
MCM8-AS1	antisense_RNA	4.02755	4.66959e-08	209.983	0.822812	59.5386	1.19916e-14	12.5718	20.2386	1.9734	489.826	856.015	962.328	22.2003	38.7703	36.5385	35.6561	12.7935	30.8853
C19orf25	protein_coding	2.16642	4.7525e-08	1096.13	0.243566	18.1347	2.05813e-05	567.824	844.237	794.025	1686.29	1678.78	1447.2	1080.41	948.186	950.989	1084.17	1089.28	982.151
FAM20C	protein_coding	1.72591	4.77163e-08	534.048	0.3071	8.78558	0.00303621	437.916	433.683	283.632	677.727	661.621	772.991	615.441	548.684	417.724	491.386	527.276	540.492
LIMS1	protein_coding	1.2791	4.79898e-08	508.945	0.303127	14.1506	0.000168739	396.01	222.624	335.12	595.821	566.982	681.615	640.108	530.984	599.429	512.556	437.722	588.364
ITGAL	protein_coding	3.44327	4.83883e-08	71.5636	0.600919	6.24196	0.0124758	52.3823	104.084	38.2122	194.325	136.417	135.829	29.6004	40.4559	34.5635	21.1708	39.2944	32.4295
ZNF358	protein_coding	2.91343	4.89435e-08	385.998	0.345266	10.5203	0.00118073	270.293	112.758	205.234	331.636	395.609	426.421	522.94	548.684	458.213	459.072	473.361	427.761
CHST7	protein_coding	1.86723	5.03621e-08	57.5617	0.65436	11.6418	0.000644848	4.19059	14.4561	27.4482	88.3293	98.0496	118.542	54.2673	56.4697	42.4637	67.9694	47.5188	71.0361
MYPOP	protein_coding	2.14051	5.12597e-08	633.674	0.292491	6.87807	0.00872597	305.913	468.378	263.18	626.335	686.347	601.764	748.642	724.835	734.721	878.031	727.404	838.535
PEX5	protein_coding	1.59331	5.47474e-08	653.103	0.255052	22.5232	2.0762e-06	205.339	213.95	208.822	644.001	564.424	530.968	979.278	807.433	706.082	1100.88	924.79	951.266
LRRC41	protein_coding	1.50352	5.54466e-08	1335.47	0.278612	9.48362	0.00207314	1060.22	777.739	790.437	1324.94	1717.15	1745.2	1528.12	1304.7	1459.57	1305.9	1257.42	1754.28
ZKSCAN5	protein_coding	1.78296	6.20445e-08	878.281	0.291579	77.4184	1.38323e-18	190.672	372.968	261.386	1814.77	1683.89	1867.85	789.343	637.181	659.669	787.777	686.282	787.574
DNAJB2	protein_coding	2.24113	6.21343e-08	255.423	0.582129	12.4575	0.000416316	31.4294	190.821	189.267	669.697	756.261	555.664	101.135	107.882	105.665	108.083	137.987	111.187
SEPT2	protein_coding	1.38738	6.30415e-08	581.225	0.358983	29.5579	5.4272e-08	224.196	135.887	278.967	932.276	867.099	931.046	620.374	561.326	559.928	600.582	456.912	806.105
C17orf53	protein_coding	1.97965	6.30425e-08	345.067	0.357541	41.5886	1.12646e-10	129.908	150.344	198.775	632.759	617.286	815.797	335.471	226.722	303.171	231.765	199.214	299.587
SMG1P5	transcribed_unprocessed_pseudogene	2.16773	6.48221e-08	216.691	0.293025	13.7015	0.000214283	108.955	101.193	104.052	203.157	219.972	237.907	319.437	244.421	252.807	261.849	253.129	293.41
ZNF623	protein_coding	1.7409	6.52421e-08	1748.43	0.236031	10.6893	0.00107756	1707.66	1980.49	1679.54	2975.09	3620.16	2812.07	897.877	1073.77	1088.26	907.002	1145.94	1093.34
VPS53	protein_coding	1.26211	6.60424e-08	1651.68	0.282045	6.67135	0.00979749	1087.46	1408.03	1839.75	2403.36	2147.71	2418.58	1275.28	1411.74	1643.25	1353.82	1268.39	1562.79
MYD88	protein_coding	1.74699	6.70456e-08	393.996	0.338837	15.9839	6.38847e-05	253.53	222.624	380.149	688.166	694.02	634.692	284.903	306.791	383.161	241.793	286.027	352.092
CLCN7	protein_coding	1.89067	6.75354e-08	1668.85	0.235539	7.88486	0.00498503	1315.84	1772.32	1583.03	2903.63	2646.49	2414.46	1082.88	1123.49	1347.98	1311.48	1148.68	1375.94
RPA1	protein_coding	1.19754	6.82854e-08	32.6417	0.755197	11.5555	0.000675493	12.5718	0	9.32881	55.4066	46.8933	33.7515	41.9338	40.4559	39.5011	54.5984	35.6391	21.6197
SMG1P1	transcribed_unprocessed_pseudogene	2.43699	6.98388e-08	857.752	0.252921	11.4001	0.000734389	484.013	636.069	597.403	1039.88	1223.49	1110.51	871.977	841.146	783.11	1026.23	954.946	724.259
MED16	protein_coding	1.53429	7.13223e-08	974.169	0.377078	7.36036	0.00666776	1053.93	584.027	607.27	1358.67	1262.71	1718.85	931.178	783.834	899.638	738.75	622.314	1128.86
PIK3CD	protein_coding	1.32672	7.13917e-08	334.742	0.50423	11.3404	0.000758376	368.772	89.6279	137.241	666.485	603.644	588.592	289.837	278.134	230.094	257.392	247.646	259.436
CREB3L1	protein_coding	1.23114	7.24226e-08	663.099	0.27234	39.0636	4.10223e-10	123.622	95.4103	125.401	535.597	432.271	475.813	1084.11	845.36	808.785	1262.45	1092.02	1076.35
AL138752.2	protein_coding	1.90121	7.30844e-08	328.074	0.339655	23.0402	1.58652e-06	138.289	63.6069	124.324	354.12	417.776	352.332	423.038	405.402	369.335	499.185	350.908	438.571
CCDC18-AS1	processed_transcript	2.46951	7.65509e-08	768.058	0.389577	8.62576	0.00331443	389.725	196.603	213.486	663.273	728.125	599.294	1359.15	873.174	789.035	1255.76	1236.4	912.66
C14orf159	protein_coding	1.52821	7.66243e-08	1130.56	0.195007	59.1527	1.45901e-14	532.204	555.115	581.077	2024.35	1722.26	1913.13	904.044	908.573	1035.92	1136.54	1163.3	1090.25
ZNF721	protein_coding	2.10683	7.66436e-08	44.6992	0.540901	5.89921	0.0151477	33.5247	31.8034	24.219	61.0275	68.2084	55.1548	37.0004	56.4697	47.4013	34.5418	48.4327	38.6066
TMEM184B	protein_coding	1.4073	7.75836e-08	863.563	0.305604	22.6509	1.94273e-06	607.635	320.926	383.019	1406.04	1500.58	1299.84	795.51	776.248	665.594	837.918	974.136	795.296
AC096677.1	antisense_RNA	2.83611	7.8564e-08	161.6	0.428386	31.2815	2.23196e-08	71.24	57.8244	47.1822	380.619	309.496	271.658	173.902	119.682	98.7528	154.881	148.953	105.01
LONP2	protein_coding	1.72739	7.89807e-08	966.651	0.35601	6.19409	0.0128178	840.213	679.437	480.613	1217.34	964.296	876.715	1484.95	1115.91	972.715	1236.82	909.255	821.548
DLEU2	antisense_RNA	1.77845	7.97571e-08	496.651	0.271467	102.522	4.26601e-24	199.053	156.126	178.144	1303.26	1243.95	1404.39	196.102	259.592	253.795	296.391	231.197	237.817
KIF13A	protein_coding	1.38856	7.97571e-08	564.47	0.254154	23.2712	1.40692e-06	230.482	375.859	273.406	705.832	705.104	689.847	685.742	601.782	579.679	635.124	636.021	654.768
NACC2	protein_coding	1.6768	7.97571e-08	443.376	0.28363	44.5922	2.42659e-11	136.194	193.712	148.364	615.896	539.699	652.802	559.94	462.715	475.001	519.242	428.583	588.364
USP32	protein_coding	1.16973	8.08416e-08	3061.14	0.24005	5.81988	0.0158461	1600.8	1303.94	1418.16	2073.33	1926.89	2523.13	4864.33	3965.52	4052.81	4498.24	3719.26	4787.22
SLC25A33	protein_coding	2.36078	8.09909e-08	28.9196	1.01655	12.8342	0.000340344	0	0	6.27901	77.8904	99.7548	79.851	8.63344	10.9568	8.88775	16.7138	16.4488	21.6197
LRCH3	protein_coding	1.27264	8.44674e-08	383.285	0.311622	36.5534	1.48538e-09	199.053	132.996	240.576	609.472	618.991	713.72	393.438	362.418	350.572	358.789	344.512	274.879
SETD1A	protein_coding	1.30431	8.62261e-08	634.986	0.23496	33.9841	5.55642e-09	402.296	338.273	430.381	1124.19	1191.94	991.14	531.573	467.772	514.502	551.555	586.675	489.531
CEP104	protein_coding	1.73618	8.8793e-08	801.887	0.4878	46.2453	1.04335e-11	178.1	57.8244	219.586	2430.66	3079.61	1530.34	281.203	332.076	260.707	400.017	503.517	349.003
AL110118.2	protein_coding	3.63147	8.88439e-08	104.196	0.462014	8.79184	0.00302582	92.1929	40.4771	99.5671	237.686	244.698	227.205	48.1006	56.4697	40.4886	56.8269	60.3124	46.3279
MARK4	protein_coding	1.4658	8.94787e-08	486.127	0.363734	59.556	1.18863e-14	240.959	109.866	151.773	1420.5	1556	1036.42	199.802	227.565	197.506	199.451	255.871	237.817
MLKL	protein_coding	1.36309	8.99038e-08	1485.43	0.252502	58.4373	2.09875e-14	595.063	691.002	480.075	2722.15	2075.24	2188.08	1650.22	1386.46	1418.09	1587.81	1446.58	1584.41
SLC38A10	protein_coding	1.3774	9.05789e-08	1669.39	0.230486	17.5044	2.86638e-05	775.258	1000.36	829.367	1913.53	1833.1	1965.82	1947.46	1732.02	1832.85	2263.05	2253.49	1686.34
NUMBL	protein_coding	1.85636	9.05872e-08	743.342	0.370955	8.50981	0.00353237	563.634	239.971	635.974	1095.28	966.854	976.322	726.442	746.749	767.309	759.921	737.456	704.184
FOXK2	protein_coding	1.49582	9.08339e-08	8426.1	0.285915	36.8282	1.29009e-09	2918.74	2408.39	2801.33	8350.33	10157.9	13895.7	10772.1	7666.4	9271.9	10176.5	10593	12100.8
NPIPB2	protein_coding	2.73111	9.22636e-08	255.975	0.349008	21.7078	3.17496e-06	148.766	92.5191	192.855	525.158	553.341	561.427	131.968	167.724	158.992	190.537	175.454	172.957
C19orf12	protein_coding	2.18586	9.295e-08	225.287	0.367515	37.4741	9.26352e-10	104.765	43.3683	88.6237	375.801	456.144	358.918	222.003	206.494	204.418	208.365	178.196	256.348
TLNRD1	protein_coding	1.95883	9.38479e-08	1071.07	0.285137	21.9271	2.83209e-06	580.396	1003.25	787.746	2443.51	2325.91	1985.57	541.44	576.497	633.005	745.435	607.693	622.338
AFG3L2	protein_coding	1.27316	9.43478e-08	1307.59	0.234574	9.26999	0.00232939	951.263	1121.79	1294.91	1771.4	1822.87	1891.73	971.878	1195.98	1270.95	1177.77	1179.75	1040.83
CYB561D1	protein_coding	2.23604	9.94569e-08	1042.9	0.285914	14.1257	0.000170991	651.636	563.788	515.417	1235	1322.39	1034.77	1290.08	1250.76	1081.34	1242.39	1439.27	887.951
AC005562.1	processed_transcript	2.13488	9.95873e-08	1225.02	0.228813	97.2096	6.23648e-23	356.2	471.269	349.651	2546.29	2200.57	2470.44	974.345	892.559	898.65	1255.76	1049.07	1235.41
KIFC3	protein_coding	1.4054	1.0117e-07	348.72	0.260193	10.6159	0.00112119	310.103	265.992	293.499	525.158	448.47	470.874	331.771	349.775	294.283	279.678	346.339	268.702
NPEPPS	protein_coding	1.37232	1.0117e-07	652.839	0.219071	6.00615	0.0142561	624.397	598.483	537.483	838.326	972.822	792.747	604.341	547.841	562.891	592.783	616.831	545.125
MAPK8IP3	protein_coding	1.48538	1.01212e-07	1226.22	0.298373	49.2349	2.27075e-12	458.869	699.676	684.232	3316.36	3736.11	2807.96	389.738	407.931	550.053	595.011	572.968	495.709
CHMP6	protein_coding	2.77375	1.01536e-07	59.1286	0.883747	6.27093	0.0122735	58.6682	0	26.1924	136.509	169.668	188.514	7.40009	20.228	30.6134	21.1708	27.4147	23.1639
RAB35	protein_coding	1.78173	1.02027e-07	1039.18	0.258771	48.3246	3.61196e-12	507.061	667.872	634.538	2871.51	2979	2078.6	392.205	391.917	430.562	525.927	495.293	495.709
NDOR1	protein_coding	1.93623	1.0294e-07	488.866	0.222995	8.94689	0.00277943	460.965	396.097	376.92	704.226	663.327	609.996	427.972	465.243	423.649	463.529	435.894	438.571
MED25	protein_coding	2.02495	1.03545e-07	840.514	0.268782	10.8621	0.000981526	603.444	398.989	456.035	841.538	777.576	1043	1066.85	1034.15	902.601	1000.6	1051.81	909.571
MARK2	protein_coding	1.55711	1.04067e-07	335.011	0.598325	11.6536	0.000640774	125.718	5.78244	88.2649	332.439	301.822	337.515	553.773	418.045	420.687	523.699	396.6	515.784
ENSA	protein_coding	1.22211	1.04792e-07	301.194	0.307862	47.0705	6.84799e-12	167.623	101.193	141.367	648.819	643.717	552.371	203.502	231.779	238.982	252.935	246.732	185.312
AL357500.1	lincRNA	6.25181	1.05818e-07	39.2571	0.708794	19.0647	1.26361e-05	18.8576	0	12.7374	77.0874	88.6709	64.2101	50.5673	36.2418	31.6009	22.2851	25.5871	43.2394
PMS2	protein_coding	1.5918	1.05818e-07	2410.52	0.375143	11.8733	0.00056943	842.308	1451.39	580.539	2593.67	2429.92	2696	3468.18	2542.82	2718.66	3614.64	2830.11	3158.02
AC102953.2	lincRNA	3.12936	1.06501e-07	214.286	0.391823	25.6492	4.09467e-07	150.861	106.975	94.5439	547.642	619.844	579.537	64.1341	54.7841	88.8775	89.1402	68.5368	106.554
ZFYVE1	protein_coding	2.1237	1.11674e-07	369.714	0.32747	21.1269	4.29862e-06	163.433	118.54	109.972	360.544	307.79	401.725	633.941	461.029	414.762	472.443	529.104	463.279
STAG3L1	transcribed_unprocessed_pseudogene	3.27127	1.12522e-07	49.2928	0.881716	10.9432	0.000939478	4.19059	0	26.1924	150.963	161.995	120.188	13.5668	19.3851	18.763	25.6278	22.8456	27.7967
KANK2	protein_coding	1.28283	1.14255e-07	2222.18	0.234316	14.2609	0.00015914	1387.08	1075.53	1122.15	2131.15	2208.25	2577.46	2983.47	2326.22	2597.2	2800.12	2470.98	2986.61
AP2A2	protein_coding	1.60072	1.1514e-07	482.828	0.309137	19.6061	9.51646e-06	393.915	320.926	333.326	896.944	937.865	996.903	293.537	268.863	372.298	277.449	274.147	427.761
COX18	protein_coding	1.74669	1.18581e-07	24.2383	1.14399	6.56917	0.010376	2.09529	0	22.7838	74.6784	66.5032	66.6797	16.0335	10.114	4.93764	8.91402	7.31059	10.8098
LYRM7	protein_coding	2.52592	1.20195e-07	126.535	0.447107	5.9755	0.014506	102.669	66.4981	67.4545	204.763	226.793	174.52	148.002	80.069	79.0022	122.568	137.987	108.098
SUMF2	protein_coding	1.72305	1.21072e-07	1447.23	0.252713	161.459	5.43082e-37	366.676	468.378	385.531	4387.56	3743.79	4450.25	625.308	496.428	599.429	613.953	519.052	710.361
FAM83D	protein_coding	1.73256	1.21859e-07	300.648	0.459406	7.45329	0.00633208	161.338	75.1718	177.247	349.302	219.119	300.47	440.305	300.048	510.552	393.331	253.129	427.761
LRRC14	protein_coding	2.18718	1.22024e-07	969.357	0.286998	29.4926	5.61312e-08	569.92	638.96	386.787	1566.64	1843.33	1479.3	907.744	860.531	745.584	933.744	788.63	911.115
MTHFSD	protein_coding	1.56651	1.24008e-07	972.441	0.266196	13.5375	0.000233841	611.826	656.307	564.034	1164.34	1178.3	1052.88	1394.92	1035.84	887.788	1156.59	1019.83	946.633
NUP50-AS1	lincRNA	1.74524	1.26137e-07	986.088	0.295675	36.6147	1.43945e-09	379.248	228.407	323.817	1124.19	1125.44	1257.04	1398.62	1094.84	1074.43	1411.76	1016.17	1399.1
PGAM5	protein_coding	2.17465	1.28269e-07	951.129	0.323361	65.1302	7.01107e-16	243.054	534.876	396.474	2689.23	2402.64	2807.13	344.104	382.646	397.974	371.046	401.169	443.204
PRPSAP1	protein_coding	1.44629	1.30471e-07	587.106	0.407102	19.8882	8.21066e-06	207.434	468.378	189.088	1110.54	1139.08	1210.94	467.439	397.817	400.936	392.217	496.206	565.2
APBA3	protein_coding	2.54873	1.32893e-07	610.585	0.297251	21.0846	4.39449e-06	375.057	344.055	526.36	1365.09	1220.08	1047.12	342.871	378.431	438.462	408.931	485.24	395.331
GINS4	protein_coding	2.29666	1.34972e-07	160.606	0.499519	16.8551	4.03458e-05	33.5247	66.4981	53.4613	160.599	124.48	284.829	230.636	168.566	237.007	191.652	144.384	231.639
AL731577.2	sense_overlapping	2.83248	1.36458e-07	12.9382	1.36031	8.67067	0.00323373	0	0	6.81721	42.5587	31.5464	28.8122	16.0335	3.37133	8.88775	5.57127	5.48294	6.17705
SYNPO	protein_coding	1.62689	1.38392e-07	572.927	0.218976	19.5179	9.96601e-06	389.725	375.859	425.717	714.665	633.485	749.118	589.54	666.68	637.943	519.242	589.416	583.732
PLCXD1	protein_coding	2.67832	1.38483e-07	157.789	0.631364	7.94388	0.00482503	62.8588	8.67367	114.099	223.232	221.677	159.702	226.936	170.252	188.618	161.567	173.627	182.223
RXRA	protein_coding	1.94083	1.41678e-07	503.405	0.290284	26.541	2.58006e-07	362.486	370.076	476.487	905.777	1081.1	892.355	296.004	348.09	419.699	311.991	254.043	322.751
FAM35A	protein_coding	1.8107	1.46094e-07	54.2729	0.725565	27.8918	1.28293e-07	8.38117	14.4561	9.50821	187.901	221.677	168.757	6.16674	5.89982	5.92517	10.0283	6.39677	6.17705
ABHD18	protein_coding	2.2421	1.46378e-07	205.701	0.436749	33.162	8.47907e-09	144.575	37.5859	104.77	444.056	509.858	412.426	171.435	137.382	144.179	116.997	116.969	128.174
LRRC8A	protein_coding	1.33925	1.47709e-07	1283.15	0.210752	10.1081	0.00147621	1307.46	1009.04	1129.86	1565.84	1515.08	1853.04	1251.85	1179.96	1264.04	1117.6	1062.78	1141.21
C8orf31	processed_transcript	2.53656	1.48294e-07	691.928	0.20823	55.6474	8.67058e-14	301.722	292.013	307.133	819.054	883.299	901.411	900.344	786.362	740.646	782.206	761.215	827.725
CDR2	protein_coding	1.50432	1.4973e-07	27.5696	0.751558	8.69078	0.00319823	8.38117	11.5649	21.8868	53.8006	54.5667	71.6189	18.5002	18.5423	22.7131	22.2851	14.6212	12.3541
DHDDS	protein_coding	1.33317	1.5603e-07	911.726	0.377767	6.69812	0.00965147	178.1	378.75	202.184	425.587	511.563	588.592	1676.12	1279.42	1293.66	1602.3	1125.83	1678.61
PMM2	protein_coding	1.35748	1.56667e-07	14.1188	1.14722	6.2828	0.0121916	0	5.78244	8.97001	17.6659	34.1042	32.9282	7.40009	14.3281	19.7506	10.0283	4.56912	13.8984
DIP2B	protein_coding	1.01046	1.64609e-07	873.277	0.232107	114.651	9.38419e-27	209.529	274.666	222.456	1528.9	1532.98	1540.22	889.244	711.35	798.91	957.143	817.872	996.05
LTBP4	protein_coding	1.34751	1.66928e-07	305.078	0.417618	29.1027	6.86397e-08	46.0965	95.4103	133.653	428.799	357.241	402.548	442.772	379.274	360.448	364.361	384.72	265.613
TEX21P	transcribed_unitary_pseudogene	2.30703	1.68458e-07	411.089	0.410844	15.7999	7.04062e-05	249.34	92.5191	101.002	560.49	504.742	544.962	431.672	422.259	467.101	495.843	482.499	580.643
WDR33	protein_coding	0.929415	1.70668e-07	654.302	0.22491	19.5087	1.00141e-05	475.632	398.989	524.566	1006.95	948.949	911.289	561.173	599.253	618.192	553.784	655.212	597.63
ZC3HC1	protein_coding	1.56875	1.70668e-07	7276.81	0.219735	6.08126	0.0136623	3958.01	3694.98	3031.32	6603.82	5371.41	5993.76	10165.3	8724.15	8314	11327.5	10220.2	9917.26
NFIX	protein_coding	1.31511	1.73137e-07	123.385	0.426952	7.77483	0.00529792	44.0012	66.4981	44.1324	134.1	117.659	90.5527	210.903	152.553	128.379	181.623	168.144	142.072
HSD17B14	protein_coding	1.93791	1.76462e-07	1093.2	0.288217	19.6757	9.17604e-06	356.2	465.487	423.923	1022.21	846.637	1099.8	1804.39	1281.95	1409.2	1442.96	1214.47	1751.19
SPACA6	protein_coding	1.74754	1.80427e-07	1243.85	0.254243	34.2139	4.93752e-09	590.873	919.409	629.695	2029.97	2172.44	1976.52	1169.21	1010.56	1070.48	1173.31	1011.6	1172.1
LSM14A	protein_coding	1.13814	1.81742e-07	345.778	0.376743	16.2905	5.43354e-05	173.909	208.168	134.55	493.841	618.991	399.255	427.972	282.349	333.784	434.559	365.53	276.423
PPP6R1	protein_coding	1.57357	1.81992e-07	902.922	0.303735	23.3975	1.3175e-06	412.773	326.708	310.004	966.805	824.469	1217.52	1285.15	995.384	1048.75	1251.31	912.91	1283.28
GK5	protein_coding	1.62352	1.83304e-07	5111.11	0.283038	17.8774	2.35601e-05	2399.11	3275.75	3215.57	5902.01	5913.67	8414.81	4923.53	5157.29	6107.86	5004.11	4714.42	6305.23
PI4KA	protein_coding	1.11821	1.84014e-07	605.516	0.305898	7.84015	0.00510984	431.63	572.462	709.348	896.141	1043.59	741.709	518.006	471.986	556.966	499.185	426.756	398.42
SNX21	protein_coding	2.12736	1.84484e-07	783.081	0.21929	37.6294	8.55466e-10	513.347	514.638	461.597	1222.16	1151.02	1312.19	733.842	626.224	778.172	673.009	757.56	653.223
TECPR1	protein_coding	1.50089	1.88542e-07	135.38	0.361277	11.7741	0.0006006	138.289	121.431	131.142	200.748	260.897	239.553	88.8011	105.354	109.616	65.7409	95.0377	67.9476
Z93930.2	antisense_RNA	1.64769	1.92437e-07	223.371	0.413007	11.286	0.00078093	132.003	190.821	237.346	448.071	407.545	296.354	168.969	154.238	222.194	105.854	142.557	174.502
MKRN1	protein_coding	1.87228	1.94503e-07	1912.12	0.246996	6.89637	0.00863707	1171.27	890.496	855.201	1528.1	1374.4	1536.1	2899.6	2606.88	2398.71	2803.46	2742.39	2138.8
ABCB9	protein_coding	1.77366	1.9477e-07	1629.92	0.352707	10.6467	0.00110265	435.821	468.378	263.718	1093.68	800.596	891.532	3175.87	2299.25	2005.67	2943.86	2198.66	2981.97
CAVIN1	protein_coding	1.53232	1.96449e-07	1641.27	0.32624	47.03	6.99093e-12	454.679	708.349	418.002	2466.8	2471.7	2411.99	2313.76	1734.55	1397.35	2042.43	1729.87	1545.81
AC002985.2	antisense_RNA	2.67636	1.99857e-07	95.2418	0.523422	5.91139	0.0150433	88.0023	52.042	55.9729	202.354	243.845	120.188	76.4676	55.6269	41.4762	75.7692	74.0197	57.1377
ZNF598	protein_coding	1.92065	2.01582e-07	603.959	0.376766	35.0324	3.2427e-09	146.671	78.063	209.898	846.356	727.272	767.228	788.11	724.835	631.03	766.606	917.479	643.958
SAMD15	protein_coding	2.88681	2.07972e-07	1560.78	0.341452	23.5921	1.19074e-06	909.357	482.834	467.517	1491.16	1372.69	1781.42	2648	2059.04	2129.11	1821.8	1612.9	1953.49
R3HCC1	protein_coding	1.5959	2.1226e-07	1039.85	0.250803	44.2954	2.82383e-11	532.204	682.328	617.854	1882.22	2004.47	2244.88	759.742	662.466	782.122	755.464	643.332	911.115
AP000350.2	processed_pseudogene	3.95241	2.15715e-07	300.16	0.394411	79.776	4.19349e-19	100.574	37.5859	97.7731	970.82	1006.07	857.781	94.9678	86.8117	89.865	102.511	92.2962	64.8591
AL359878.1	processed_transcript	2.86555	2.16956e-07	71.3256	0.612268	8.69144	0.00319708	23.0482	54.9332	67.0957	159.796	169.668	108.663	46.8672	40.4559	62.2143	47.9129	52.088	23.1639
SRF	protein_coding	1.81185	2.19131e-07	12906.8	0.268	7.48406	0.00622476	10382.2	12958.5	15651.2	23278.8	21352.6	19404.6	7222.49	8183.05	10691	9074.48	8212.54	8470.28
SYAP1	protein_coding	1.65739	2.22308e-07	270.08	0.430841	7.9577	0.00478832	433.726	248.645	209.001	556.475	580.624	418.189	107.301	173.623	170.842	94.7115	124.28	123.541
AC145285.2	lincRNA	2.69918	2.23214e-07	484.72	0.285238	18.1852	2.00435e-05	167.623	185.038	157.155	583.777	775.87	612.465	440.305	369.16	436.487	626.21	832.494	630.059
TRIM8	protein_coding	1.98127	2.25339e-07	369.534	0.307809	46.5736	8.8242e-12	205.339	173.473	261.565	758.026	725.567	698.902	307.104	239.364	364.398	220.622	237.594	242.449
CDC42EP4	protein_coding	2.16572	2.27933e-07	1096.52	0.457676	9.46524	0.00209402	574.11	358.512	170.071	1067.18	958.328	1206.82	1736.55	1333.36	1108.99	1786.15	1367.99	1490.21
SSH1	protein_coding	1.13319	2.29213e-07	616.804	0.345938	27.859	1.30484e-07	136.194	289.122	286.323	824.675	908.024	989.494	746.176	610.21	567.829	623.982	655.212	764.41
TBC1D10B	protein_coding	1.83207	2.31134e-07	1853.25	0.178796	71.5689	2.67739e-17	1194.32	1344.42	1165.02	3745.97	3732.7	3377.61	1291.32	1233.91	1264.04	1312.59	1213.56	1363.58
PPP1R13L	protein_coding	2.47751	2.31256e-07	128.917	0.45123	7.85614	0.00506483	102.669	176.365	109.793	346.09	254.929	252.724	56.734	48.8842	53.3265	57.9412	56.6571	30.8853
HGSNAT	protein_coding	1.29934	2.373e-07	1140.4	0.334574	6.35401	0.0117116	624.397	861.584	492.274	1392.39	1326.65	1056.17	1592.25	1175.75	1062.58	1543.24	1425.57	1131.94
ABTB2	protein_coding	1.31905	2.39563e-07	661.493	0.21622	40.7636	1.71804e-10	333.152	387.424	423.923	1250.26	1291.7	1191.18	442.772	442.487	481.914	577.183	529.104	586.82
DGKZ	protein_coding	1.43901	2.41285e-07	4983.96	0.165642	53.9322	2.07523e-13	3295.9	2992.42	3387.25	7282.35	7476.49	7112.5	4959.29	4600.18	4798.4	4988.51	4621.21	4293.05
TWNK	protein_coding	1.97669	2.43607e-07	513.649	0.356148	12.3003	0.000452874	494.489	242.863	364.9	1182.01	1068.31	984.555	303.404	298.362	219.231	408.931	307.959	288.777
ARSA	protein_coding	2.13688	2.44512e-07	397.996	0.28477	10.2392	0.00137484	326.866	346.947	398.627	666.485	634.338	723.598	225.703	279.82	333.784	259.621	255.871	324.295
MKNK2	protein_coding	1.67521	2.4458e-07	645.369	0.36608	14.3977	0.000147982	423.249	271.775	264.974	858.4	1305.34	830.615	662.308	548.684	520.427	704.208	832.494	521.961
KLHDC1	protein_coding	2.17929	2.49126e-07	665.05	0.230967	12.0484	0.000518375	383.439	479.943	417.464	716.271	706.809	804.272	858.41	719.778	657.694	736.521	760.301	739.702
POGZ	protein_coding	1.24182	2.53019e-07	300.803	0.281787	29.7954	4.80136e-08	184.386	144.561	142.085	579.762	577.214	520.266	249.136	183.737	222.194	254.05	265.009	287.233
TCF7	protein_coding	1.22679	2.57564e-07	100.337	0.559479	18.7168	1.51641e-05	46.0965	0	29.7804	114.828	113.396	97.1383	164.035	134.01	162.942	125.911	87.7271	128.174
KNSTRN	protein_coding	1.39145	2.5858e-07	4816.37	0.182169	62.148	3.18585e-15	2309.01	2425.74	2623.01	6029.68	7146.53	7396.51	5096.19	4783.07	4856.66	5247.02	5097.31	4785.67
POLR1A	protein_coding	1.26699	2.60948e-07	520.684	0.249126	17.2151	3.33771e-05	492.394	462.596	480.434	1020.61	1087.92	1029.83	242.97	235.993	330.822	271.878	282.372	310.397
DMWD	protein_coding	1.97876	2.62272e-07	970.655	0.226516	11.7959	0.000593598	831.831	757.5	669.342	1153.9	1301.08	1392.86	971.878	841.146	959.877	934.858	825.183	1008.4
FAM102A	protein_coding	1.60547	2.68502e-07	824.617	0.220052	7.76063	0.00533972	672.589	691.002	766.039	1030.24	1139.08	1198.59	749.876	666.68	749.534	686.38	694.506	850.889
GGNBP2	protein_coding	1.52067	2.70089e-07	851.916	0.27168	9.46415	0.00209526	789.926	928.082	585.383	1136.24	1010.34	907.173	862.11	951.557	968.765	708.665	749.336	625.427
AC009061.2	antisense_RNA	3.36683	2.74813e-07	27.2661	0.94603	7.06227	0.00787244	20.9529	0	12.3786	70.6635	88.6709	61.7405	3.70004	16.0138	14.8129	18.9423	10.0521	9.26558
VPS45	protein_coding	1.19206	2.77561e-07	2195.17	0.264922	55.8038	8.0076e-14	750.115	1277.92	975.399	4533.7	4620.27	4645.35	1703.25	1365.39	1359.83	1776.12	1592.8	1741.93
IRF2BP2	protein_coding	3.0582	2.78578e-07	955.077	0.225017	19.4047	1.05747e-05	511.252	717.023	715.986	1229.38	1334.33	1313.01	981.745	915.315	925.314	894.745	937.583	985.24
ABCD1	protein_coding	2.53896	2.82842e-07	684.662	0.265874	20.4231	6.20755e-06	272.388	268.884	233.758	576.55	560.161	627.283	1090.28	891.716	860.137	1009.51	756.646	1068.63
EPAS1	protein_coding	1.12739	2.83049e-07	652.095	0.322598	7.54058	0.00603246	391.82	508.855	651.94	1006.95	1086.22	957.389	415.638	498.114	653.743	492.5	527.276	634.692
ZNF789	protein_coding	1.88671	2.84461e-07	549.392	0.271566	7.0891	0.00775541	465.155	468.378	564.931	905.777	903.761	735.946	347.804	422.259	490.801	398.903	479.758	409.23
DNASE1	protein_coding	2.7245	2.85481e-07	263.55	0.384838	8.00452	0.00466607	224.196	106.975	200.928	346.09	402.43	382.791	312.037	257.064	188.618	242.907	282.372	216.197
PIP4K2B	protein_coding	1.60728	2.85481e-07	1646.53	0.378542	12.9686	0.000316765	557.348	453.922	347.678	2196.19	1630.18	1273.5	2224.96	1693.25	1487.22	3368.39	2606.23	1919.52
CROCCP3	transcribed_unprocessed_pseudogene	2.77702	2.94243e-07	56.768	1.12015	22.063	2.63846e-06	0	0	9.68761	203.96	205.478	176.989	12.3335	22.7565	7.90022	28.9706	10.0521	3.08853
FAM45A	protein_coding	1.52256	2.94885e-07	29.5292	0.933358	7.55894	0.0059713	23.0482	0	17.4018	63.4365	108.281	46.0995	17.2669	26.1278	8.88775	12.2568	19.1903	12.3541
ANXA9	protein_coding	2.49106	3.04223e-07	183.263	0.478517	25.4004	4.65817e-07	23.0482	98.3016	72.6571	610.275	523.499	508.741	46.8672	52.2556	41.4762	80.2262	63.0538	78.7574
POLR2D	protein_coding	1.89896	3.10071e-07	1676.37	0.226394	7.1368	0.00755178	959.644	1246.12	978.807	1605.99	1532.13	1788	1927.72	1774.16	2236.75	2039.08	1881.56	2146.53
P3H4	protein_coding	1.79723	3.11671e-07	60.838	0.515228	23.3444	1.35439e-06	20.9529	28.9122	25.116	142.933	104.87	118.542	56.734	58.9982	38.5136	51.2556	33.8115	49.4164
KLHL18	protein_coding	2.17448	3.13275e-07	258.51	0.447074	8.3549	0.00384649	249.34	72.2806	126.477	362.15	378.557	344.1	309.57	252.85	229.106	261.849	284.199	231.639
METTL8	protein_coding	1.48232	3.13275e-07	14.3972	1.44695	7.91676	0.0048979	0	2.89122	15.249	54.6036	48.5985	27.989	6.16674	5.89982	4.93764	3.34276	0	3.08853
PRKRIP1	protein_coding	2.23684	3.14192e-07	57.0341	0.494036	14.8111	0.000118832	29.3341	11.5649	21.8868	93.1473	93.7865	100.431	54.2673	53.0984	45.4263	60.1697	50.2603	71.0361
ACAD10	protein_coding	1.53403	3.15512e-07	2209.71	0.230224	12.3319	0.000445278	1506.52	2197.33	1600.25	3267.38	3254.39	2913.33	1850.02	1978.13	2007.64	2070.28	2035.09	1836.13
KCTD20	protein_coding	1.62422	3.20422e-07	1011.56	0.353693	9.26751	0.00233254	636.969	1263.46	700.917	2277.29	2219.33	1585.49	473.606	540.255	621.155	595.011	601.296	623.882
SUGP2	protein_coding	1.27652	3.25963e-07	880.44	0.295569	7.86956	0.0050274	561.539	396.097	304.622	790.949	786.954	851.195	1217.31	996.227	1068.51	1274.71	1185.23	1131.94
PTPN9	protein_coding	1.84094	3.37643e-07	1341.59	0.295426	22.6793	1.9142e-06	955.454	624.504	1028.5	2613.75	2562.93	2450.68	816.477	865.588	1119.86	1021.77	869.047	1170.55
ANKRD54	protein_coding	2.63906	3.38393e-07	55.6987	0.682983	32.3669	1.27645e-08	12.5718	2.89122	5.92021	205.566	208.036	135.829	8.63344	14.3281	11.8503	20.0566	16.4488	26.2525
RTN3	protein_coding	1.41462	3.38393e-07	691.796	0.421237	5.84738	0.0156003	314.294	459.704	914.044	1242.23	1166.36	1378.05	458.806	403.716	487.839	464.644	460.567	551.302
ANKS6	protein_coding	1.97925	3.39112e-07	1423.01	0.238127	23.1328	1.51187e-06	639.064	503.073	471.105	1202.88	1191.09	1094.86	2370.5	1854.23	1821	2006.77	1876.99	2044.6
AL118506.1	protein_coding	2.42462	3.58031e-07	383.096	0.367996	23.1658	1.48617e-06	245.149	95.4103	144.238	632.759	574.656	544.962	419.338	343.875	388.098	432.33	340.856	435.482
TSC22D4	protein_coding	2.21065	3.59314e-07	130.955	0.580387	21.3333	3.85977e-06	39.8106	17.3473	60.9961	463.327	494.511	353.979	13.5668	23.5993	17.7755	25.6278	39.2944	21.6197
AC010618.3	lincRNA	2.09936	3.60212e-07	2097.35	0.265109	51.4992	7.16272e-13	691.447	861.584	570.493	3364.54	3463.28	2861.46	2245.93	2075.89	1702.5	2534.93	2641.86	2154.25
AXIN1	protein_coding	1.74046	3.61991e-07	879.816	0.316577	61.5138	4.3965e-15	442.107	228.407	275.559	2067.71	2133.22	1890.9	622.841	488	543.14	684.151	525.449	656.312
AKAP8	protein_coding	1.53582	3.64517e-07	976.569	0.236282	14.0188	0.000180992	578.301	876.04	761.733	1281.58	1108.39	1213.41	1039.71	1019.83	1077.39	886.945	986.016	889.496
CLASRP	protein_coding	1.38808	3.73464e-07	84.6214	0.553981	19.5082	1.00168e-05	35.62	8.67367	41.9796	130.085	173.931	181.105	74.0009	60.6839	95.7902	61.2839	85.8994	66.4033
ARID3A	protein_coding	2.2118	3.75804e-07	29.376	0.892796	10.9741	0.000923921	10.4765	14.4561	12.7374	93.1473	121.922	59.2708	6.16674	3.37133	11.8503	7.79977	8.22442	3.08853
PTP4A2	protein_coding	1.58675	3.80323e-07	387.599	0.400825	66.3522	3.7714e-16	90.0976	80.9542	168.995	1152.3	1089.63	1109.68	146.768	134.01	212.318	149.31	137.987	179.135
BMPR2	protein_coding	1.34679	3.88298e-07	691.706	0.288568	6.20765	0.0127199	525.919	508.855	340.86	782.919	756.261	705.488	837.443	777.091	720.895	925.944	669.833	748.968
TRMT61B	protein_coding	1.60014	3.9476e-07	434.833	0.401781	16.6908	4.3993e-05	446.297	170.582	249.007	835.114	873.92	1133.55	215.836	270.549	250.832	236.222	250.388	285.689
CELF1	protein_coding	1.42226	4.10354e-07	353.813	0.370364	25.4072	4.64189e-07	140.385	80.9542	131.68	440.041	353.831	523.559	456.339	407.931	424.637	407.817	318.011	560.568
AMZ1	protein_coding	2.20614	4.16189e-07	394.181	0.309525	9.78331	0.00176103	222.101	381.641	331.352	725.906	724.714	694.786	259.003	213.236	288.358	272.992	338.115	277.967
ST3GAL3	protein_coding	1.14191	4.16189e-07	1971.01	0.341937	30.5326	3.28308e-08	567.824	858.693	411.006	2370.44	1897.9	2361.78	3069.8	2346.44	2279.21	2658.61	2151.14	2679.3
POLG2	protein_coding	2.53986	4.17856e-07	1563.04	0.272605	28.8798	7.70135e-08	636.969	514.638	560.626	1662.2	1493.76	1888.43	2480.26	1711.79	1630.41	2180.59	1864.2	2132.63
SRP68	protein_coding	1.46461	4.22315e-07	123.334	0.532743	10.679	0.00108359	37.7153	43.3683	110.152	228.853	237.877	211.564	77.7009	110.411	118.503	82.4547	113.314	108.098
DOCK6	protein_coding	1.87062	4.36868e-07	656.778	0.260206	15.5775	7.91901e-05	372.962	387.424	547.888	934.685	996.695	1051.23	546.373	541.941	622.143	588.326	661.609	630.059
PAPD7	protein_coding	1.28429	4.36943e-07	746.915	0.337232	6.48397	0.0108852	561.539	341.164	318.794	749.193	679.526	793.571	1064.38	945.657	739.658	1090.85	906.513	772.132
KIAA0556	protein_coding	1.22474	4.36959e-07	85.8023	0.570549	7.67788	0.00559018	50.287	28.9122	97.5937	178.265	198.657	194.277	44.4005	35.3989	60.2392	41.2274	44.7774	55.5935
RETREG3	protein_coding	1.31039	4.37231e-07	657.804	0.23025	9.52139	0.00203091	540.586	520.42	604.579	909.792	825.322	875.068	617.907	557.112	681.394	576.069	663.436	521.961
SNTA1	protein_coding	2.18612	4.45437e-07	365.29	0.280084	5.85452	0.0155371	358.295	479.943	354.674	567.717	521.794	528.498	283.67	277.292	287.371	207.251	291.51	225.462
PIEZO1	protein_coding	1.45105	4.51162e-07	531.463	0.306146	5.92622	0.0149172	358.295	254.428	467.337	533.188	535.436	579.537	704.242	578.183	647.818	586.097	634.194	498.797
CDK10	protein_coding	1.9066	4.61502e-07	1937.41	0.211658	16.7251	4.32054e-05	940.787	1072.64	765.501	1856.52	1903.87	1951	2376.66	2244.46	2283.16	2521.55	2497.48	2835.27
IST1	protein_coding	1.40924	4.76998e-07	844.912	0.258631	34.7365	3.77481e-09	257.721	283.34	218.868	729.921	750.292	777.93	1377.65	1094	1011.23	1285.85	1047.24	1304.9
APTR	lincRNA	2.23247	4.79952e-07	657.188	0.298727	45.6671	1.40159e-11	331.056	176.365	330.814	1294.43	1276.35	1371.46	484.706	461.029	513.515	493.614	533.673	619.25
CSTF3-AS1	antisense_RNA	3.42137	4.82819e-07	15.8894	1.22363	10.1452	0.00144676	0	0	7.53481	53.8006	35.8094	27.989	8.63344	12.6425	17.7755	7.79977	10.9659	7.72132
BRF1	protein_coding	1.5882	4.98082e-07	882.206	0.305243	11.6413	0.000645041	618.111	508.855	391.989	1165.95	1274.64	978.792	1073.01	850.417	767.309	1110.91	1007.95	838.535
FAM71F2	protein_coding	2.32047	5.01769e-07	55.7486	0.994819	7.59006	0.00586912	31.4294	0	1.794	135.706	147.501	102.078	39.4671	26.1278	22.7131	59.0554	47.5188	55.5935
PPP2R5D	protein_coding	1.52415	5.07575e-07	232.154	0.676476	5.88783	0.0152459	25.1435	147.452	287.758	485.008	485.985	484.045	141.835	156.767	139.241	145.967	130.677	155.971
PPP1R18	protein_coding	1.48701	5.08746e-07	601.075	0.356857	80.5006	2.90613e-19	98.4788	182.147	182.629	1757.75	2133.22	1890.9	129.502	109.568	182.693	192.766	161.747	191.489
RABL6	protein_coding	1.90798	5.09275e-07	306.864	0.336164	30.8578	2.7765e-08	121.527	83.8454	151.773	534.794	497.069	494.747	350.271	238.521	260.707	340.961	286.941	321.207
GLE1	protein_coding	1.47425	5.14536e-07	795.63	0.304909	11.7888	0.000595869	683.066	427.901	464.646	902.565	926.782	1124.5	883.077	748.435	998.391	762.149	691.765	934.279
FBXO42	protein_coding	1.61729	5.20604e-07	385.215	0.261331	13.6859	0.000216073	349.914	381.641	324.356	668.894	763.081	631.399	228.169	270.549	250.832	228.422	290.596	234.728
FBRS	protein_coding	1.79881	5.29987e-07	12.2382	1.43168	13.8136	0.000201873	0	0	3.588	37.7407	45.1881	36.2211	7.40009	5.89982	2.96258	1.11425	3.6553	3.08853
BICD1	protein_coding	1.74071	5.35166e-07	2063.34	0.414139	12.1011	0.000503908	1261.37	1815.69	2100.6	3717.86	3473.51	5634.85	879.377	1141.19	1519.81	922.602	776.75	1516.47
CTDSP1	protein_coding	1.42086	5.42331e-07	1709.47	0.234949	86.9336	1.12229e-20	475.632	693.893	523.849	3087.51	2947.46	2794.78	1724.22	1582.84	1378.59	1841.86	1832.22	1630.74
ZNF212	protein_coding	2.18615	5.42756e-07	1874.95	0.34819	10.5799	0.00114325	783.64	1795.45	1195.34	3161.39	3418.09	2642.49	1356.68	1484.23	1654.11	1708.15	1835.87	1463.96
AC002472.1	protein_coding	7.53613	5.44319e-07	40.789	0.69732	5.78761	0.0161395	14.6671	8.67367	17.7606	71.4665	48.5985	32.105	51.8006	55.6269	35.551	31.1991	64.8815	57.1377
NMT1	protein_coding	1.45243	5.44319e-07	1345.99	0.311452	5.91217	0.0150367	924.024	1341.53	825.958	1474.3	1470.74	1375.58	1377.65	1833.16	1564.24	1154.37	1676.87	1133.49
AC244131.2	lincRNA	2.30004	5.64737e-07	269.669	0.474238	9.05238	0.00262353	192.767	46.2596	193.573	372.589	417.776	435.476	250.37	267.178	262.682	296.391	243.077	257.892
ASCC2	protein_coding	1.30065	5.70718e-07	270.247	0.406572	18.2158	1.97234e-05	138.289	75.1718	51.3085	305.941	282.212	300.47	353.971	329.547	338.722	357.675	339.029	370.623
ZNF646	protein_coding	1.67253	5.7105e-07	814.651	0.29673	17.0056	3.72701e-05	431.63	453.922	266.947	929.867	888.414	886.593	968.178	1078.82	882.85	918.144	1137.71	932.735
YAF2	protein_coding	1.87096	5.75106e-07	511.201	0.415892	22.7643	1.83136e-06	159.242	66.4981	233.938	640.789	671	688.2	622.841	664.994	507.589	661.866	646.074	571.377
GPRIN1	protein_coding	1.80901	5.76263e-07	644.063	0.226459	27.8031	1.34308e-07	425.345	442.357	485.816	1284.79	1394.86	1154.13	390.971	386.86	364.398	466.872	515.397	416.951
AL157838.1	antisense_RNA	3.57932	5.82274e-07	224.883	0.357348	72.9166	1.35243e-17	75.4306	60.7157	84.4975	786.934	694.02	591.062	54.2673	64.0552	76.0396	71.3122	63.0538	77.2132
AC007240.1	protein_coding	2.61274	5.85492e-07	111.551	0.624032	5.90281	0.0151167	67.0494	138.779	75.5275	220.02	237.877	272.481	27.1337	53.9412	87.89	52.3699	28.3285	77.2132
PHF20	protein_coding	1.1094	5.94476e-07	716.738	0.313076	6.5945	0.0102294	475.632	650.525	529.948	1141.05	1273.79	814.974	696.842	540.255	517.465	680.809	732.887	546.669
FBXO11	protein_coding	1.42172	6.20619e-07	364.064	0.287061	18.3476	1.84053e-05	161.338	193.712	154.822	359.741	453.586	387.73	497.039	450.072	372.298	470.215	485.24	382.977
SLC20A2	protein_coding	1.6972	6.21463e-07	554.72	0.314976	20.9118	4.8092e-06	366.676	381.641	485.995	1108.93	968.559	1173.07	261.47	376.746	469.076	346.533	342.684	375.256
MYO1F	protein_coding	1.84438	6.21488e-07	829.876	0.221498	28.0262	1.19683e-07	620.207	797.977	717.063	1386.77	1434.93	1528.69	536.506	605.996	681.394	569.383	543.725	535.859
FGFR1	protein_coding	1.15853	6.33497e-07	562.613	0.352374	16.9866	3.76454e-05	222.101	456.813	464.646	1119.37	1199.62	1207.64	277.503	316.905	388.098	348.761	354.564	395.331
TYK2	protein_coding	1.64957	6.37282e-07	977.521	0.247821	11.6267	0.000650133	741.734	722.806	487.789	1347.42	1318.98	1258.68	925.011	912.787	907.538	1083.05	1025.31	999.138
PTPRJ	protein_coding	1.48496	6.39699e-07	54.0513	0.720085	12.8003	0.000346563	52.3823	57.8244	27.807	134.1	172.226	130.067	7.40009	14.3281	25.6757	11.1425	6.39677	9.26558
PLA2G4C	protein_coding	2.70957	6.48762e-07	1496.32	0.302068	8.22958	0.00412131	947.073	647.634	591.124	1293.62	1253.33	1657.11	1964.72	1835.69	1819.03	1869.72	1663.16	2413.68
TMEM38A	protein_coding	2.20944	6.83646e-07	4998.96	0.267029	32.5615	1.15478e-08	1255.08	1746.3	1555.4	3921.82	3626.13	5284.98	7289.09	6426.59	7860.72	6954.05	6244.16	7823.24
CHST3	protein_coding	1.2861	6.9158e-07	846.643	0.210882	42.2095	8.20027e-11	567.824	511.746	666.292	1528.1	1491.21	1519.64	647.508	622.853	676.457	608.382	688.109	631.604
RUFY2	protein_coding	1.29417	6.98332e-07	5308.36	0.274384	15.4118	8.64473e-05	1688.81	1662.45	1151.57	2610.53	2770.97	3312.58	10104.8	7475.08	8767.27	7643.78	7313.33	9199.18
MDM2	protein_coding	1.80036	7.05695e-07	116.66	0.520692	23.0848	1.5501e-06	46.0965	2.89122	43.5942	199.945	209.741	165.464	131.968	113.782	123.441	133.71	124.28	105.01
TOB2	protein_coding	1.75003	7.133e-07	625.64	0.300614	17.343	3.12039e-05	310.103	494.399	440.248	1306.47	1322.39	965.621	370.004	397.817	440.437	531.499	511.741	416.951
PHLDB3	protein_coding	1.54625	7.18676e-07	815.751	0.213502	17.6128	2.70754e-05	626.493	595.592	694.638	1338.59	1154.43	1148.37	696.842	657.409	748.546	738.75	743.853	645.502
SAMD4B	protein_coding	1.27734	7.65533e-07	317.503	0.299594	11.7213	0.0006179	253.53	147.452	228.018	369.377	465.522	410.78	315.737	352.304	319.959	298.62	299.734	349.003
CCAR1	protein_coding	1.40744	7.66288e-07	720.337	0.345747	33.9252	5.72731e-09	266.102	109.866	268.203	983.668	1079.4	903.057	879.377	801.533	714.97	919.259	875.443	843.168
GTF2IP13	transcribed_unprocessed_pseudogene	2.08407	7.74928e-07	76.7132	0.598236	10.6622	0.00109348	14.6671	60.7157	35.5212	163.811	155.174	150.647	40.7005	65.7409	54.314	89.1402	48.4327	41.6951
APTX	protein_coding	1.26415	7.8604e-07	385.186	0.284528	35.7183	2.28006e-09	213.72	254.428	283.273	778.904	809.122	928.577	203.502	225.879	240.957	239.564	186.42	257.892
TMCO3	protein_coding	1.12499	7.88374e-07	485.752	0.536809	19.383	1.06957e-05	196.958	26.021	73.5541	595.018	596.823	629.753	647.508	548.684	513.515	730.95	647.901	622.338
AP003108.2	protein_coding	1.93238	8.01568e-07	262.343	0.347373	8.44616	0.00365815	201.148	185.038	209.181	437.632	532.878	301.293	167.735	224.193	231.082	208.365	230.284	219.285
MIGA2	protein_coding	1.9618	8.06073e-07	597.857	0.264073	50.6225	1.11956e-12	274.483	318.034	222.097	1019	1116.06	1100.63	530.34	426.473	536.228	524.813	500.776	605.351
GGT8P	unprocessed_pseudogene	2.27763	8.15436e-07	14.1443	1.27772	7.74833	0.00537621	0	0	6.81721	32.1198	41.7776	36.2211	14.8002	8.42832	4.93764	11.1425	7.31059	6.17705
AP000944.1	antisense_RNA	4.80909	8.26054e-07	26.4109	0.871483	10.2731	0.00134983	0	11.5649	11.1228	74.6784	81.8501	59.2708	16.0335	9.27115	9.87528	8.91402	17.3627	16.9869
CCDC130	protein_coding	1.56949	8.30475e-07	719.727	0.328754	17.2134	3.34071e-05	402.296	193.712	427.511	1028.64	1020.57	976.322	794.276	691.122	674.482	847.947	837.063	742.791
SFI1	protein_coding	1.45003	8.3167e-07	631.784	0.248705	6.1294	0.0132952	326.866	326.708	320.588	531.582	416.071	577.067	938.578	753.492	821.623	910.345	801.424	857.066
AP5B1	protein_coding	2.99975	8.40246e-07	263.816	0.294432	9.22533	0.0023869	167.623	283.34	229.991	401.497	393.903	396.785	217.069	203.122	243.919	218.394	200.127	210.02
MICU1	protein_coding	0.969208	8.4127e-07	342.766	0.378163	25.8424	3.70457e-07	96.3835	219.733	196.623	613.487	627.517	645.394	250.37	300.891	322.922	218.394	283.285	338.194
SYDE1	protein_coding	1.60522	8.59464e-07	73.4598	0.545678	7.03742	0.00798241	46.0965	26.021	48.6175	171.038	165.405	145.707	28.367	26.1278	61.2267	54.5984	51.1741	57.1377
CROCCP2	transcribed_unprocessed_pseudogene	1.59515	8.62565e-07	1441.7	0.196146	24.5366	7.29117e-07	1022.5	1234.55	1018.28	2062.89	2107.64	2267.11	1367.78	1201.88	1213.67	1286.96	1195.28	1321.89
SAMD1	protein_coding	2.5127	8.81321e-07	1212.92	0.327706	15.8918	6.70692e-05	565.729	1185.4	941.313	2280.5	2390.7	2163.39	858.41	796.476	830.511	779.977	1019.83	742.791
TXNDC15	protein_coding	1.12035	8.90726e-07	444.174	0.395401	11.0982	0.000864116	312.199	381.641	152.67	792.555	770.755	767.228	363.838	321.962	326.872	427.873	312.528	399.964
ZNF219	protein_coding	2.63665	8.92002e-07	44.4751	0.627961	14.8121	0.00011877	31.4294	34.6947	26.7306	105.995	129.596	114.426	19.7336	22.7565	9.87528	11.1425	11.8797	15.4426
L3MBTL2	protein_coding	1.88896	8.96568e-07	2417.86	0.2886	15.0998	0.000101975	1682.52	1318.4	1324.15	2869.9	2851.96	4142.37	2377.9	2239.4	2624.85	2289.79	2176.73	3116.32
SHANK1	protein_coding	1.38625	9.002e-07	347.528	0.356914	7.30921	0.00686022	201.148	263.101	380.687	595.018	584.034	558.957	193.636	273.92	312.059	272.992	276.889	257.892
AL139220.2	lincRNA	1.59437	9.1101e-07	612.886	0.261735	17.4866	2.89345e-05	410.677	572.462	428.408	1027.83	1035.06	1049.59	468.672	417.202	500.677	423.416	452.343	568.289
DAP3P1	unprocessed_pseudogene	2.54172	9.18089e-07	536.476	0.291701	6.76869	0.00927709	253.53	303.578	428.587	606.26	619.844	613.289	646.274	563.854	527.34	634.01	674.402	566.745
SIRT1	protein_coding	1.6026	9.21847e-07	524.05	0.400038	9.96354	0.0015967	259.816	83.8454	142.803	483.402	463.817	499.686	773.309	592.511	584.617	861.318	677.144	866.332
MIEF1	protein_coding	1.27199	9.24534e-07	222.702	0.520681	14.8671	0.000115359	102.669	52.042	98.4907	565.308	653.948	309.526	135.668	124.739	102.703	248.478	180.023	98.8328
MECP2	protein_coding	1.46508	9.25388e-07	40.6113	0.710944	9.64756	0.00189604	8.38117	8.67367	15.7872	92.3443	80.1449	61.7405	30.8337	35.3989	26.6633	64.6267	41.1221	21.6197
SLC25A17	protein_coding	1.43387	9.28999e-07	271.038	0.450602	9.19296	0.00242947	27.2388	106.975	73.9129	229.656	187.573	254.371	447.705	314.376	288.358	459.072	378.323	484.899
RAB10	protein_coding	1.23057	9.72024e-07	917.739	0.284295	31.7567	1.74749e-08	412.773	335.382	579.463	1401.22	1359.05	1453.78	910.211	826.818	968.765	1045.17	826.097	894.128
MROH1	protein_coding	1.74418	9.79266e-07	225.234	0.470282	12.7831	0.000349766	94.2882	49.1508	154.822	391.058	353.831	235.437	263.937	231.779	227.131	278.563	222.059	200.754
COG4	protein_coding	1.40334	9.90116e-07	71.1693	0.526694	20.5977	5.66632e-06	46.0965	8.67367	31.2156	152.569	139.827	174.52	53.034	48.0414	50.3639	46.7986	41.1221	61.7705
MTX1P1	unprocessed_pseudogene	2.26238	9.96356e-07	293.235	0.522771	5.89486	0.0151852	293.341	112.758	77.5009	342.075	240.435	347.393	432.905	349.775	382.173	343.19	291.51	305.764
PEX14	protein_coding	1.20296	1.00945e-06	76.214	0.623009	15.7029	7.41092e-05	60.7635	17.3473	49.6939	214.399	232.761	195.1	25.9003	16.0138	35.551	13.371	27.4147	26.2525
RNF24	protein_coding	1.69732	1.02071e-06	6418.47	0.203421	66.2847	3.90284e-16	2705.02	3388.51	2804.38	9105.95	9301.92	10238.2	6832.75	6554.7	6204.64	6538.44	7424.82	5922.25
ABL1	protein_coding	1.24999	1.02977e-06	2750.76	0.336583	25.152	5.29857e-07	1221.56	1451.39	1027.96	5138.36	7224.97	3850.14	2048.59	1705.89	1814.09	2597.32	2975.41	1953.49
TBC1D25	protein_coding	1.67507	1.0367e-06	446.119	0.434458	12.3908	0.000431453	205.339	306.47	133.115	869.642	966.854	632.222	366.304	225.879	363.41	475.786	477.93	330.472
RAB40C	protein_coding	2.13496	1.04044e-06	803.357	0.319988	11.7718	0.000601351	243.054	488.617	450.474	953.957	858.573	965.621	965.712	797.319	950.989	1118.71	908.341	938.912
USP54	protein_coding	1.47333	1.05523e-06	1398.67	0.442452	12.0255	0.000524768	427.44	913.626	527.257	2669.15	2960.24	1536.93	1406.02	1115.91	816.686	1700.35	1624.78	1085.62
STAT3	protein_coding	1.28266	1.06179e-06	382.045	0.369336	6.55545	0.0104564	324.77	231.298	148.723	437.632	401.577	493.1	419.338	468.614	385.136	383.303	398.427	492.62
C10orf76	protein_coding	1.08471	1.06578e-06	562.943	0.284135	14.5375	0.000137399	419.059	303.578	506.806	1057.54	992.432	917.052	404.538	353.147	450.313	423.416	468.792	458.646
ATN1	protein_coding	1.28004	1.07583e-06	791.2	0.275025	111.071	5.70963e-26	176.005	289.122	291.705	1979.38	2047.96	2174.09	377.405	415.516	438.462	395.56	425.842	483.354
POLR3D	protein_coding	1.18025	1.08333e-06	505.923	0.308182	14.9949	0.000107802	232.578	387.424	354.315	915.413	872.215	634.692	476.072	410.459	397.974	476.9	460.567	452.469
ARFGAP1	protein_coding	1.47195	1.10263e-06	788.7	0.22502	25.015	5.68872e-07	580.396	488.617	629.156	1568.25	1502.29	1443.9	516.773	424.787	534.253	586.097	607.693	582.187
AP001266.2	lincRNA	3.47557	1.1104e-06	101.341	0.4988	13.9663	0.000186117	79.6211	37.5859	53.9995	237.686	314.611	212.387	27.1337	48.0414	50.3639	57.9412	41.1221	55.5935
C1orf159	protein_coding	1.78452	1.17075e-06	1302.53	0.26783	110.028	9.6596e-26	289.15	485.725	429.484	3348.48	2818.71	2859.82	913.911	891.716	845.324	964.943	793.199	989.873
WBP1L	protein_coding	1.85999	1.19452e-06	174.472	0.55044	15.3372	8.99266e-05	152.956	31.8034	85.5739	513.113	558.456	423.951	51.8006	39.6131	57.2766	67.9694	69.4506	41.6951
MAGT1	protein_coding	1.80696	1.20424e-06	1636.15	0.188791	105.433	9.81646e-25	911.453	748.827	882.29	3450.46	3314.08	2991.53	1281.45	1183.34	1227.5	1261.33	1197.11	1184.45
TPST2	protein_coding	1.61034	1.23676e-06	320.761	0.316364	6.48448	0.010882	368.772	277.557	220.303	524.355	474.048	447.001	259.003	226.722	296.258	269.649	247.646	237.817
LINC00847	lincRNA	3.88325	1.24572e-06	14.4339	1.13167	11.4801	0.000703436	6.28588	11.5649	11.4816	40.9527	36.662	42.8067	3.70004	8.42832	5.92517	1.11425	2.74147	1.54426
ACP7	protein_coding	1.8544	1.26701e-06	466.352	0.277062	45.2151	1.76537e-11	383.439	271.775	254.21	962.79	999.253	1131.09	268.87	269.706	283.421	242.907	243.077	285.689
IER5	protein_coding	1.36182	1.26701e-06	71.0247	0.692389	9.12767	0.00251772	25.1435	0	36.4182	84.3144	116.807	135.829	88.8011	75.8549	49.3764	86.9117	69.4506	83.3902
EPHB2	protein_coding	1.29201	1.31002e-06	2179.55	0.288147	17.096	3.55367e-05	1288.61	1960.25	1437.71	3136.49	2703.61	3355.39	1806.86	2284.07	2512.27	1752.72	2237.95	1678.61
PPP2R5E	protein_coding	1.32335	1.32564e-06	45.0631	0.680657	21.7233	3.14951e-06	18.8576	31.8034	13.8138	126.873	140.68	109.486	17.2669	21.9136	19.7506	10.0283	21.0179	9.26558
AP001347.1	antisense_RNA	1.56322	1.34669e-06	367.354	0.256437	25.1286	5.36317e-07	249.34	199.494	222.277	532.385	562.719	491.454	397.138	361.575	337.735	374.389	380.151	299.587
DAPK3	protein_coding	1.67837	1.36491e-06	523.619	0.2517	22.0738	2.62364e-06	220.006	242.863	214.024	615.896	636.043	582.007	696.842	494.742	524.377	662.981	701.817	691.83
CTNS	protein_coding	1.45205	1.36835e-06	606.932	0.259323	18.7291	1.50669e-05	280.769	367.185	437.198	890.52	831.29	801.803	620.374	573.126	598.442	656.295	662.522	563.656
FBXO27	protein_coding	1.77639	1.36835e-06	236.861	0.435326	17.0368	3.66614e-05	150.861	57.8244	179.938	550.051	640.306	623.167	94.9678	97.7685	86.9025	99.1685	127.022	134.351
PRKCA	protein_coding	1.30194	1.38927e-06	433.22	0.295719	61.4534	4.53341e-15	245.149	196.603	169.354	1070.39	1100.71	1240.57	173.902	171.095	208.368	215.051	172.713	234.728
EHBP1L1	protein_coding	1.35668	1.42096e-06	2870.12	0.193373	55.7255	8.33317e-14	1596.61	1766.54	1634.34	4658.97	4327.82	4497.18	2606.06	2679.36	2743.35	2838	2864.84	2228.37
ZDHHC8	protein_coding	2.03461	1.43112e-06	1094.52	0.262765	21.5807	3.39244e-06	370.867	436.575	438.275	1070.39	969.412	1267.74	1480.02	1212.83	1327.24	1469.7	1272.04	1819.14
TTLL12	protein_coding	2.03637	1.44233e-06	1495.79	0.237088	7.99969	0.00467853	1076.98	1191.18	1165.2	2215.46	2136.63	1614.31	1456.58	1356.12	1277.86	1607.87	1572.69	1278.65
DVL3	protein_coding	1.23658	1.4515e-06	512.939	0.278457	24.47	7.5477e-07	331.056	375.859	265.512	810.221	726.419	810.858	562.407	481.257	417.724	506.985	397.513	469.456
MAPK1	protein_coding	1.01676	1.45942e-06	732.207	0.298168	25.0976	5.45004e-07	492.394	407.662	337.99	1059.95	1029.95	1135.2	912.678	641.395	688.307	679.694	576.623	824.637
MTFR1	protein_coding	1.24661	1.64967e-06	848.011	0.261582	57.2523	3.83343e-14	460.965	465.487	368.129	1603.58	1948.2	1752.61	677.108	486.314	592.517	588.326	556.519	676.387
SOCS7	protein_coding	2.74432	1.6502e-06	11.937	1.29012	9.10873	0.00254392	0	0	4.1262	26.4988	23.8729	39.5139	7.40009	9.27115	9.87528	8.91402	9.13824	4.63279
STX8	protein_coding	1.0525	1.66077e-06	78.8855	0.511116	23.7953	1.07143e-06	39.8106	34.6947	20.631	141.327	104.018	168.757	81.401	82.5975	76.0396	75.7692	52.088	69.4918
EPB41	protein_coding	1.17561	1.66194e-06	84.1411	0.429554	15.0556	0.000104389	37.7153	57.8244	45.5676	169.432	187.573	217.326	38.2338	46.3557	43.4512	63.5124	54.8294	47.8722
ADAMTS18	protein_coding	1.45378	1.67246e-06	855.54	0.234219	32.9216	9.59522e-09	381.343	398.989	439.71	1047.91	1047	1219.99	833.743	1026.57	918.401	947.115	884.582	1121.14
ANKRD36C	protein_coding	1.93071	1.6922e-06	573.117	0.301466	34.4952	4.27313e-09	335.247	297.796	426.614	1367.5	1367.58	1168.13	259.003	319.433	349.585	275.22	309.786	401.508
GON4L	protein_coding	0.942856	1.6922e-06	1958.92	0.271381	6.29453	0.0121111	1093.74	1963.14	1493.87	2407.38	2116.17	2290.98	2160.83	2038.81	2074.8	1998.97	2081.69	1786.71
PHYKPL	protein_coding	1.67981	1.70184e-06	742.74	0.362885	105.238	1.08304e-24	176.005	104.084	155.361	2721.35	2340.4	1827.52	296.004	214.079	243.919	371.046	233.025	230.095
ZDHHC18	protein_coding	1.63676	1.70609e-06	342.888	0.315201	6.39721	0.01143	157.147	185.038	123.069	271.412	309.496	290.592	542.673	414.673	360.448	512.556	444.118	503.43
PDXDC1	protein_coding	1.00715	1.70792e-06	1728.92	0.308913	15.1182	0.000100986	1104.22	1679.8	1629.31	3440.03	3361.82	3793.33	778.243	926.272	1105.04	883.603	806.907	1238.5
LINC00265	lincRNA	2.261	1.72928e-06	292.873	0.384622	26.3233	2.88781e-07	73.3353	190.821	150.337	626.335	634.338	668.443	167.735	180.366	188.618	198.337	176.368	259.436
FAM157C	lincRNA	3.91464	1.7687e-06	164.391	0.431961	17.7761	2.4848e-05	92.1929	127.214	109.255	400.694	464.67	339.161	46.8672	63.2124	105.665	70.1979	84.0718	69.4918
BCAR1	protein_coding	1.48986	1.77278e-06	133.175	0.45342	10.3312	0.001308	79.6211	80.9542	96.1585	302.729	318.874	252.724	78.9343	48.0414	83.9399	119.225	61.2262	75.6689
GALNS	protein_coding	1.23215	1.77456e-06	1070.97	0.223988	34.733	3.78158e-09	559.443	743.044	519.543	1256.69	1429.82	1327.83	1272.82	1233.06	1205.77	1080.83	1089.28	1133.49
RAVER1	protein_coding	1.83672	1.79248e-06	3507.78	0.190195	37.1813	1.0764e-09	2105.77	1971.81	1671.65	4370.7	4500.05	4878.32	3808.58	3586.25	3515.6	3701.55	4178	3805.06
TSPAN4	protein_coding	1.67226	1.79384e-06	1295.64	0.226857	26.2732	2.9637e-07	829.736	1246.12	1028.32	2261.23	2169.03	2108.23	959.545	1049.33	1032.95	902.545	996.982	963.62
DGKG	protein_coding	1.15306	1.82059e-06	1527.21	0.243464	38.6585	5.04825e-10	951.263	618.722	735.361	2234.73	2328.46	2416.11	1682.29	1340.95	1380.56	1584.47	1483.14	1570.52
FAM168A	protein_coding	1.19578	1.8386e-06	271.92	0.322779	10.2486	0.00136788	207.434	159.017	144.597	342.075	309.496	349.039	329.304	259.592	300.208	286.363	228.456	347.459
SPATA2L	protein_coding	2.87249	1.8386e-06	56.4795	0.728814	11.7249	0.000616688	35.62	0	31.9332	164.614	181.605	151.47	13.5668	21.0708	16.788	20.0566	25.5871	15.4426
ASH1L	protein_coding	1.19759	1.85098e-06	86.1758	0.512996	6.24141	0.0124797	31.4294	54.9332	59.3815	142.933	136.417	87.2598	114.701	61.5267	83.9399	95.8258	73.1059	92.6558
TULP3	protein_coding	1.50451	1.85285e-06	817.987	0.235617	42.2693	7.95329e-11	611.826	688.111	551.476	1809.15	1741.02	1708.15	388.505	434.901	539.19	457.958	437.722	447.836
TAOK3	protein_coding	1.31016	1.8538e-06	360.078	0.318301	8.04491	0.00456317	349.914	289.122	276.994	761.238	839.816	574.598	148.002	209.865	181.705	265.192	212.921	211.564
TRPC4AP	protein_coding	1.50641	1.86541e-06	2507.79	0.258128	19.0308	1.28628e-05	1355.65	1104.45	963.02	2344.74	2076.09	2450.68	3721.01	3583.72	3007.02	3493.18	3410.39	2583.55
TFE3	protein_coding	1.85451	1.88137e-06	4744.67	0.254991	14.7392	0.000123453	2570.92	1934.23	2503.71	4678.24	3736.97	5543.47	6605.81	5526.45	5787.9	6315.59	6266.09	5466.69
TMEM129	protein_coding	2.46126	1.93436e-06	2.91978	2.28168	6.28947	0.0121458	0	0	0	0.802994	5.96823	0.823206	7.40009	6.74265	7.90022	1.11425	2.74147	1.54426
LASP1	protein_coding	1.57278	1.9742e-06	77.8101	0.546407	11.5893	0.000663326	27.2388	0	19.3752	60.2245	68.2084	97.1383	106.068	105.354	89.865	132.596	108.745	118.908
KIAA2013	protein_coding	1.43906	2.083e-06	446.176	0.275811	9.14534	0.00249352	295.436	329.599	292.961	733.936	779.281	542.493	397.138	343.875	313.046	434.559	477.93	413.863
MTMR9LP	transcribed_unprocessed_pseudogene	2.37241	2.08509e-06	822.496	0.305294	15.497	8.26357e-05	603.444	766.174	386.249	1253.47	1300.22	1236.46	783.176	726.521	709.045	697.522	692.679	714.994
ZNF815P	transcribed_unprocessed_pseudogene	2.52108	2.11684e-06	2743.9	0.228636	18.7356	1.50156e-05	1397.56	1350.2	1152.83	2382.48	2578.28	2375.77	4388.25	3576.98	3167	3901	3320.84	3335.61
ARID1A	protein_coding	1.06257	2.1429e-06	2535.3	0.382198	5.983	0.0144444	1315.84	1078.43	508.061	2027.56	1628.48	2001.21	4142.82	3480.9	3176.88	4072.59	3500.86	3490.03
WWP2	protein_coding	1.17521	2.14713e-06	2414.11	0.24562	23.9283	9.9991e-07	1521.18	1156.49	1330.97	3488.21	3141	3565.31	2281.69	2158.49	2583.37	2578.38	2112.76	3051.46
SH2B2	protein_coding	1.96687	2.16666e-06	529.563	0.269021	6.09755	0.013537	402.296	332.491	391.989	592.61	640.306	592.708	583.374	543.627	562.891	558.241	706.386	447.836
TUBGCP5	protein_coding	1.18642	2.18821e-06	153.272	0.362608	12.4158	0.000425708	77.5258	49.1508	83.2417	140.524	139.827	130.067	247.903	235.993	205.406	200.566	190.075	138.984
SMG1P2	unprocessed_pseudogene	1.64821	2.19506e-06	445.78	0.360367	12.754	0.000355244	205.339	280.449	147.467	525.961	684.642	513.681	514.306	444.172	438.462	492.5	436.808	665.577
PKN1	protein_coding	1.77792	2.2156e-06	303.566	0.364046	23.3667	1.33879e-06	98.4788	167.691	163.613	591.004	530.32	681.615	229.403	180.366	224.169	256.278	195.558	324.295
SPEG	protein_coding	1.36562	2.24233e-06	380.354	0.364915	6.47417	0.0109453	542.681	300.687	324.714	828.69	909.729	733.477	117.168	157.61	160.967	137.053	155.35	196.121
BAIAP2-AS1	lincRNA	2.30974	2.44968e-06	772.666	0.230913	88.4073	5.32747e-21	416.963	540.659	457.829	1980.99	2032.61	1758.37	328.071	360.732	407.849	337.619	319.838	330.472
AL358472.2	lincRNA	3.07599	2.4637e-06	1109.86	0.268693	24.7791	6.42901e-07	574.11	624.504	405.624	1347.42	1405.95	1473.54	1403.55	1225.48	1020.12	1324.85	1219.04	1294.09
IQCE	protein_coding	1.6054	2.50831e-06	228.01	0.397654	12.9258	0.000324089	81.7164	185.038	85.3945	264.185	264.308	326.813	294.77	243.578	251.82	262.964	228.456	247.082
AC137936.2	transcribed_unitary_pseudogene	3.77832	2.50897e-06	8.42366	1.67427	6.45231	0.0110808	0	0	0.3588	12.8479	24.7255	15.6409	2.4667	0.842832	10.8628	12.2568	16.4488	4.63279
PWWP2B	protein_coding	2.62766	2.54918e-06	44.5988	0.724959	11.4395	0.000718975	33.5247	0	30.6774	117.237	93.7865	105.37	27.1337	26.1278	31.6009	26.7421	18.2765	24.7082
MIR193BHG	lincRNA	1.90943	2.55912e-06	413.804	0.360936	5.87959	0.0153174	314.294	205.277	471.105	568.52	580.624	527.675	347.804	424.787	435.5	375.503	385.634	328.928
STAU1	protein_coding	1.16003	2.61671e-06	49.5718	0.826373	12.9154	0.000325896	14.6671	0	33.3684	160.599	177.342	118.542	13.5668	13.4853	17.7755	16.7138	16.4488	12.3541
DCAF12	protein_coding	1.57698	2.63167e-06	23.2662	0.971456	15.3281	9.03602e-05	4.19059	2.89122	18.1194	56.2096	74.1766	62.5637	16.0335	15.171	10.8628	6.68552	4.56912	7.72132
AGRN	protein_coding	1.71929	2.63715e-06	638.888	0.310073	51.5379	7.02267e-13	337.342	161.908	264.256	1586.72	1479.27	1351.7	411.938	357.361	356.498	459.072	400.255	500.341
MXRA7	protein_coding	1.68729	2.85029e-06	693.743	0.221928	36.0069	1.96618e-09	532.204	546.441	481.151	1134.63	1079.4	1197.76	636.408	617.796	539.19	571.612	532.759	455.558
ARHGAP1	protein_coding	1.62085	3.08147e-06	2077.8	0.219661	38.4136	5.72318e-10	1569.37	1728.95	1312.31	4083.22	4301.39	3926.69	1198.81	1217.89	1510.92	1425.13	1312.25	1346.6
ANKRD13A	protein_coding	1.18103	3.10765e-06	10181.1	0.228867	12.4874	0.000409711	7568.2	10573.2	9295.8	20400.9	19852.9	15732.3	5759.74	6082.72	6064.41	7233.73	7235.66	6373.17
NCKAP5L	protein_coding	1.40602	3.15243e-06	1062.17	0.280897	14.7985	0.000119628	745.924	754.609	998.183	1456.63	1273.79	1942.77	1031.08	959.143	977.653	886.945	760.301	958.987
RBM6	protein_coding	1.39472	3.16761e-06	231.038	0.335686	6.17897	0.0129278	163.433	303.578	234.476	336.454	381.114	349.863	156.635	173.623	209.356	150.424	154.436	159.059
SPATS2	protein_coding	1.50637	3.1913e-06	465.869	0.295776	20.3169	6.56173e-06	364.581	372.968	499.63	1015.79	1023.98	903.88	197.336	250.321	280.458	200.566	218.404	262.525
PLCD3	protein_coding	1.60868	3.20885e-06	2351.92	0.235354	36.2749	1.71354e-09	1546.33	1726.06	1662.68	5355.97	5032.93	3609.76	1560.19	1515.41	1440.8	1645.75	1658.59	1468.59
STX4	protein_coding	1.51011	3.31519e-06	223.015	0.461724	8.23403	0.00411122	83.8117	225.515	113.74	332.439	268.571	243.669	249.136	300.891	228.119	213.937	265.009	151.338
STRN4	protein_coding	1.44869	3.33912e-06	338.068	0.664043	8.62685	0.00331245	188.576	57.8244	102.438	837.523	457.849	281.536	500.739	288.248	201.456	558.241	384.72	197.666
CHTOP	protein_coding	1.35572	3.35373e-06	783.632	0.308445	12.6412	0.000377345	647.446	497.29	334.223	1084.04	1008.63	1016.66	873.211	823.447	719.908	816.747	751.163	830.814
DHRSX	protein_coding	1.49987	3.37722e-06	141.522	0.668146	11.5634	0.000672616	31.4294	121.431	38.571	385.437	529.468	319.404	37.0004	49.7271	28.6383	65.7409	66.7091	24.7082
POLH	protein_coding	2.04897	3.45345e-06	289.796	0.3128	84.0938	4.71848e-20	71.24	98.3016	95.0821	606.26	608.76	696.432	222.003	198.065	242.932	178.28	199.214	260.98
EXOSC6	protein_coding	1.92725	3.46972e-06	1959.83	0.232645	39.9213	2.64405e-10	1217.37	763.283	977.731	3047.36	2877.54	2765.15	1991.86	1907.33	1882.23	2046.88	1931.82	2109.46
GRTP1	protein_coding	1.79626	3.51757e-06	213.513	0.433001	8.47707	0.0035965	77.5258	237.08	187.653	358.938	309.496	395.139	165.269	176.995	186.643	143.739	155.35	168.325
RAD52	protein_coding	2.09275	3.53474e-06	2544.12	0.271804	39.2296	3.76775e-10	783.64	1072.64	657.86	2664.33	2293.51	2946.25	3803.65	3435.38	2990.23	3459.76	3109.74	3312.44
Z94721.1	antisense_RNA	2.04229	3.53563e-06	821.598	0.341692	23.5077	1.24418e-06	704.019	300.687	423.205	1762.57	1631.89	1652.17	561.173	518.342	522.402	616.182	531.846	634.692
AC138035.1	lincRNA	4.16947	3.72888e-06	258.98	0.372066	31.2643	2.25182e-08	132.003	150.344	107.82	775.692	685.494	667.62	71.5342	102.825	79.0022	114.768	78.5889	142.072
C2orf42	protein_coding	1.98748	3.75237e-06	282.079	0.321781	8.90147	0.00284941	176.005	159.017	161.998	401.497	333.369	468.404	287.37	245.264	217.256	327.59	245.819	361.358
TMEM132A	protein_coding	1.22847	3.79542e-06	5883.28	0.200207	86.7426	1.23605e-20	2744.83	3313.34	3370.57	12746.7	12223.8	12322.6	4115.68	3374.7	4023.19	4360.07	3749.42	4254.45
GRK5	protein_coding	1.16639	3.84231e-06	1741.33	0.398905	25.2177	5.12091e-07	754.306	283.34	378.893	2183.34	2155.39	2249	2520.96	1754.78	1732.12	2498.16	1956.5	2429.13
CCAR2	protein_coding	1.55925	3.9885e-06	34.158	0.755099	6.46415	0.0110072	14.6671	23.1298	46.8234	74.6784	48.5985	51.862	43.1672	20.228	36.5385	18.9423	17.3627	13.8984
PSD4	protein_coding	2.2683	3.99513e-06	782.952	0.317802	21.9365	2.81825e-06	339.437	286.231	210.436	834.311	879.036	749.118	1153.18	903.516	905.563	1236.82	1094.76	803.017
BBOF1	protein_coding	1.78791	3.99868e-06	1126.72	0.292725	14.6882	0.000126839	634.874	803.76	947.233	2038	2128.95	1481.77	790.576	822.604	1023.08	841.261	1012.52	996.05
ZNF70	protein_coding	2.70024	3.99868e-06	296.461	0.394522	30.9598	2.63425e-08	144.575	80.9542	143.879	822.266	991.579	716.189	72.7675	84.2832	111.591	96.94	153.522	138.984
NFE2L1	protein_coding	1.39524	3.99907e-06	568.433	0.390545	17.2136	3.34044e-05	261.912	624.504	389.657	1325.74	1331.77	1315.48	229.403	252.85	297.246	241.793	211.093	339.738
EDC3	protein_coding	1.31096	4.06133e-06	256.933	0.342464	20.7038	5.36103e-06	194.862	118.54	116.431	435.223	382.82	367.973	292.304	212.394	249.845	251.821	209.266	251.715
AC079447.1	protein_coding	1.66319	4.0905e-06	545.257	0.247027	21.1396	4.27016e-06	362.486	277.557	260.489	691.378	713.63	666.797	651.208	530.984	555.978	641.81	588.503	602.263
PLPPR2	protein_coding	1.85077	4.13328e-06	1164.26	0.1953	83.5063	6.35148e-20	674.684	679.437	752.763	2341.53	2527.97	2166.68	810.31	768.663	887.788	813.405	780.406	767.499
AF117829.1	lincRNA	1.43076	4.26015e-06	1649.39	0.27239	15.7895	7.0796e-05	592.968	505.964	531.563	1149.89	1033.36	1361.58	2837.93	2153.44	2227.86	2688.69	1948.27	2761.14
HFE	protein_coding	2.08048	4.32351e-06	506.363	0.318815	9.11596	0.00253389	308.008	560.897	456.753	1135.43	1087.92	1000.2	193.636	206.494	278.483	277.449	286.941	284.144
PPARA	protein_coding	1.27953	4.33805e-06	1151.01	0.254224	109.55	1.22988e-25	261.912	451.031	364.9	2474.83	2266.22	2402.12	959.545	863.06	938.152	1025.11	861.736	943.545
BRAF	protein_coding	0.993663	4.36186e-06	1840.36	0.246256	48.3219	3.61697e-12	831.831	1136.25	1169.87	3766.84	3835.87	3344.69	1200.05	1269.3	1423.03	1555.5	1199.85	1351.23
SAP130	protein_coding	1.18036	4.37192e-06	590.125	0.369544	71.6901	2.51787e-17	83.8117	202.386	154.105	1650.15	1549.18	1637.36	251.603	305.105	257.745	241.793	339.029	409.23
SLC27A1	protein_coding	2.36778	4.4021e-06	349.433	0.308761	19.5354	9.87523e-06	211.625	335.382	365.259	546.839	469.785	591.885	331.771	314.376	351.56	216.165	228.456	230.095
ZNF440	protein_coding	2.45071	4.41504e-06	369.619	0.314641	9.90397	0.00164922	303.818	289.122	345.525	716.271	820.206	751.587	123.335	206.494	214.294	206.137	243.991	214.653
SGPP1	protein_coding	1.72876	4.42085e-06	2149.93	0.214106	19.9871	7.79644e-06	1213.17	1142.03	1228.89	2564.76	2442.71	2862.29	2406.26	2231.82	2106.4	2782.29	2716.8	2101.74
P2RX4	protein_coding	1.5657	4.54466e-06	310.511	0.397702	7.03269	0.00800349	243.054	144.561	332.967	480.993	589.15	467.581	196.102	235.15	301.196	212.822	267.75	254.803
RRP36	protein_coding	1.58879	4.55192e-06	1110	0.23569	59.5261	1.20684e-14	580.396	659.199	525.643	2124.72	2169.03	1935.36	1043.41	868.117	753.484	939.315	833.407	887.951
MFHAS1	protein_coding	1.42976	4.56119e-06	816.924	0.266275	33.9139	5.76067e-09	333.152	514.638	534.613	1292.82	1342	1455.43	747.409	689.436	728.796	740.978	642.418	781.397
DGCR2	protein_coding	1.15732	4.56515e-06	2940.96	0.285579	14.0254	0.00018036	1959.1	1809.91	1288.09	3994.89	4325.26	3783.46	3425.01	2735.83	2306.87	3638.04	3242.25	2782.76
ZNF282	protein_coding	1.56076	4.56685e-06	780.247	0.339981	15.1799	9.77407e-05	364.581	647.634	347.678	1486.34	1382.07	1195.3	666.008	584.925	538.203	825.661	739.284	585.276
SPIRE2	protein_coding	1.93476	4.70231e-06	250.977	0.431264	13.0857	0.000297566	92.1929	179.256	235.014	398.285	317.169	448.647	226.936	262.121	271.57	148.196	203.783	228.551
CACNA1A	protein_coding	1.84968	4.71487e-06	137.68	0.501504	13.3629	0.000256657	54.4776	43.3683	116.072	282.654	383.672	326.813	57.9674	60.6839	81.9648	69.0837	90.4686	84.9345
C6orf203	protein_coding	1.69118	4.77817e-06	1741.93	0.177801	27.9873	1.22112e-07	1338.89	1434.05	1225.12	2603.31	2819.56	2528.07	1545.39	1405.84	1440.8	1563.3	1517.86	1480.95
SPDYE6	protein_coding	3.90228	4.80023e-06	14.9016	1.19832	8.26896	0.00403286	12.5718	0	4.84381	32.1198	46.8933	56.8012	7.40009	5.05699	2.96258	2.22851	6.39677	1.54426
YARS	protein_coding	1.2683	4.89464e-06	173.764	0.470553	16.1461	5.86405e-05	188.576	69.3893	163.613	386.24	416.071	370.443	125.802	91.0258	67.1519	59.0554	76.7612	71.0361
CMTM4	protein_coding	1.62158	4.91955e-06	13.6451	1.13	6.73719	0.00944232	0	17.3473	6.63781	17.6659	29.8412	31.2818	9.86679	10.9568	20.7381	5.57127	4.56912	9.26558
RBM4	protein_coding	1.6106	5.01418e-06	206.079	0.368628	11.2443	0.000798697	161.338	127.214	97.2349	311.562	296.706	302.117	138.135	217.451	225.156	217.279	191.903	186.856
KIAA0513	protein_coding	1.52366	5.05259e-06	175.673	0.462178	5.81807	0.0158623	88.0023	69.3893	145.135	251.337	167.963	256.017	229.403	164.352	174.792	248.478	152.609	160.603
AC243964.2	antisense_RNA	2.00135	5.16054e-06	103.154	0.544523	9.21321	0.00240274	35.62	11.5649	47.8998	123.661	87.8183	149	155.402	96.0828	122.453	158.224	114.228	135.895
ZNF565	protein_coding	2.81618	5.28185e-06	579.791	0.321018	34.6842	3.87759e-09	243.054	300.687	350.369	1473.49	1629.33	1153.31	289.837	210.708	300.208	301.963	395.686	308.853
GAK	protein_coding	0.964921	5.42993e-06	499.937	0.302516	6.37907	0.0115474	423.249	309.361	481.869	638.38	686.347	668.443	360.138	509.07	557.953	425.645	452.343	486.443
DNMBP	protein_coding	1.02311	5.43753e-06	527.976	0.264824	29.2457	6.37576e-08	358.295	263.101	427.69	894.535	959.18	914.582	394.671	430.687	462.163	415.616	412.135	403.053
RMND1	protein_coding	1.41071	5.44572e-06	1817.45	0.193792	24.6504	6.87311e-07	1257.18	1598.85	1491.71	2844.2	2956.83	2678.71	1518.25	1430.29	1541.53	1542.13	1385.36	1564.34
DENND6A	protein_coding	1.44839	5.45062e-06	1320.25	0.424386	6.38149	0.0115317	825.546	474.16	384.096	1385.97	1430.67	1055.35	2185.49	1636.78	1087.27	1944.37	2058.85	1374.39
AGAP1	protein_coding	1.18236	5.45384e-06	5644.33	0.310047	61.9684	3.49015e-15	2057.58	1442.72	1088.78	7896.64	8295.85	9824.14	7074.49	6236.96	5054.17	6683.29	6187.5	5889.82
TTYH1	protein_coding	2.78041	5.56246e-06	308.512	0.458561	15.7644	7.17402e-05	134.099	193.712	301.931	719.483	798.891	764.758	109.768	103.668	179.73	106.968	106.917	182.223
FGFRL1	protein_coding	1.70578	5.66828e-06	59.9046	0.593362	5.80569	0.0159744	31.4294	66.4981	29.2422	91.5413	116.807	67.5029	71.5342	46.3557	53.3265	34.5418	57.5709	52.505
GATC	protein_coding	2.66466	5.69426e-06	729.168	0.361827	27.9866	1.22156e-07	314.294	659.199	444.015	1794.69	1231.16	1268.56	473.606	609.367	604.367	391.103	462.395	497.253
RFC2	protein_coding	1.25591	5.77347e-06	20.6859	1.21437	8.10585	0.00441225	0	0	10.2258	54.6036	45.1881	49.3924	9.86679	24.4421	11.8503	5.57127	20.1041	16.9869
MAZ	protein_coding	1.87535	5.78068e-06	5246.56	0.307866	7.96801	0.00476111	2895.7	5415.26	3746.23	6077.06	5198.33	6639.16	5426.73	6461.15	6304.38	5094.36	5547.82	4152.52
TRAP1	protein_coding	1.61931	5.7873e-06	259.715	0.337593	32.7932	1.02504e-08	140.385	83.8454	149.979	608.669	506.447	604.233	149.235	160.138	163.93	208.365	149.867	191.489
ASB16-AS1	antisense_RNA	2.43121	5.79156e-06	380.075	0.307075	41.9832	9.20599e-11	132.003	106.975	112.843	485.008	391.346	464.288	558.707	416.359	492.776	439.016	390.203	571.377
LETM1	protein_coding	1.3079	5.80649e-06	1045.55	0.282756	41.3845	1.25042e-10	513.347	789.304	508.958	1764.18	1556.86	1954.29	859.644	1033.31	1097.14	763.263	805.993	900.305
TRPM7	protein_coding	1.08622	5.88425e-06	2014.1	0.286111	13.2807	0.000268159	1112.6	1063.97	734.464	1994.64	1899.6	2198.78	3000.74	2283.23	2222.93	2549.41	2168.5	2940.28
TGS1	protein_coding	1.55384	5.89553e-06	34.049	0.801972	7.83828	0.00511511	12.5718	5.78244	28.5246	82.7084	112.544	65.8565	13.5668	20.228	15.8004	23.3993	13.7074	13.8984
RAB6A	protein_coding	1.315	5.96642e-06	1154.24	0.24109	17.518	2.84607e-05	850.689	578.244	850.536	1472.69	1445.17	1469.42	1244.45	1309.76	1133.68	1049.63	1203.51	1243.13
TAPBP	protein_coding	1.61039	6.06778e-06	555.719	0.253412	28.5867	8.95936e-08	299.627	320.926	248.828	651.228	591.708	607.526	780.709	765.291	598.442	639.581	615.003	549.758
GSTT1	protein_coding	2.37219	6.06815e-06	1049.31	0.215424	7.12061	0.00762028	582.492	636.069	630.233	823.872	963.444	995.256	1425.75	1189.24	1346	1314.82	1219.04	1465.51
SLC25A43	protein_coding	1.54247	6.10725e-06	753.407	0.298884	16.0465	6.18066e-05	266.102	375.859	261.924	650.425	598.529	740.062	1159.35	1057.75	902.601	924.83	852.598	1250.85
ZDHHC5	protein_coding	0.98654	6.19511e-06	655.271	0.372915	13.413	0.000249882	548.967	260.21	625.568	1293.62	1316.42	1029.01	532.806	467.772	416.737	469.101	490.723	412.318
ARAP1	protein_coding	1.21495	6.19777e-06	736.929	0.359309	26.115	3.21682e-07	190.672	167.691	148.364	901.762	721.304	632.222	1098.91	997.07	613.255	1191.14	1311.34	869.42
NSD1	protein_coding	0.902976	6.2619e-06	445.785	0.398395	20.8126	5.0648e-06	150.861	422.118	233.4	725.104	663.327	671.736	503.206	441.644	491.789	328.705	305.217	412.318
PTPA	protein_coding	2.02251	6.28552e-06	31.4304	0.735513	7.15399	0.00747974	4.19059	26.021	18.4782	66.6485	76.7344	64.2101	11.1001	22.7565	23.7007	20.0566	20.1041	23.1639
ZRANB3	protein_coding	1.44034	6.29773e-06	631.148	0.295067	6.41498	0.0113162	517.537	265.992	349.113	627.941	642.011	688.2	773.309	689.436	747.559	729.836	722.835	820.004
TAOK1	protein_coding	1.14174	6.34316e-06	489.664	0.267145	10.6568	0.0010967	454.679	372.968	352.163	697.802	588.297	766.405	526.64	407.931	418.712	406.702	440.463	443.204
ZBTB2	protein_coding	1.50458	6.37021e-06	577.599	0.345033	18.0167	2.18979e-05	370.867	344.055	200.569	849.568	864.541	768.875	744.942	511.599	515.49	635.124	591.244	534.315
NCKIPSD	protein_coding	1.98565	6.43028e-06	2120.45	0.202731	19.9328	8.02135e-06	1139.84	1188.29	1112.1	2060.48	1961.84	2274.52	2981	2601.82	2362.17	2761.12	2656.49	2345.74
PFKFB4	protein_coding	1.7001	6.476e-06	373.653	0.370626	6.95677	0.00835028	119.432	92.5191	129.527	224.838	216.562	321.05	707.942	479.571	413.774	597.24	508.086	673.299
KATNA1	protein_coding	1.28821	6.54454e-06	1505.77	0.185234	70.3177	5.04817e-17	1053.93	983.016	901.486	2846.61	2614.09	2790.67	1245.68	1120.12	1153.43	1195.59	1097.5	1067.09
SLC25A6	protein_coding	1.50273	6.64e-06	176.53	0.406921	22.6117	1.98269e-06	117.336	167.691	93.6469	497.053	497.069	464.288	50.5673	53.0984	34.5635	53.4841	44.7774	44.7836
SURF6	protein_coding	1.19336	6.64e-06	1170.73	0.256449	13.603	0.00022583	766.877	769.065	1030.83	1618.84	1520.19	1660.41	1052.05	1206.94	1147.51	1133.2	1256.51	886.407
ATXN7L1	protein_coding	1.44222	6.67043e-06	4189.85	0.312695	18.7006	1.52938e-05	1667.85	1798.34	1017.02	4036.65	3682.4	4091.33	6793.28	5282.87	4648.29	6129.51	4882.56	6248.09
AC105206.2	antisense_RNA	2.76508	6.76568e-06	64.6232	0.720034	17.1204	3.50827e-05	31.4294	0	35.3418	186.295	211.446	121.835	37.0004	26.1278	37.5261	26.7421	24.6732	37.0623
LRIG2	protein_coding	1.12691	6.91617e-06	538.686	0.265507	50.2643	1.34375e-12	186.481	147.452	139.932	631.153	574.656	696.432	743.709	637.181	570.791	739.864	646.074	750.512
SLC39A7	protein_coding	1.25297	6.95003e-06	737.873	0.263392	20.0752	7.44572e-06	213.72	292.013	252.954	586.186	461.259	620.697	1240.75	1071.24	948.027	1117.6	1050.9	999.138
TPST1	protein_coding	1.49855	6.95685e-06	9.79944	1.59371	6.87222	0.00875458	0	0	0.897001	18.4689	3.41042	14.8177	24.667	10.9568	4.93764	20.0566	5.48294	13.8984
ZNF133	protein_coding	1.87549	7.04718e-06	776.645	0.217941	48.9104	2.67927e-12	544.776	482.834	452.806	1385.16	1199.62	1352.53	732.609	644.766	648.806	644.038	569.312	662.489
MAFG	protein_coding	1.7815	7.05694e-06	465.589	0.323761	16.1039	5.99591e-05	314.294	292.013	419.258	830.296	978.79	991.14	272.57	212.394	356.498	298.62	281.458	339.738
AXL	protein_coding	1.01273	7.13832e-06	351.345	0.311383	41.518	1.1679e-10	138.289	254.428	185.141	672.106	852.605	824.029	223.236	223.35	193.555	202.794	221.145	225.462
ST7L	protein_coding	1.04321	7.14066e-06	153.071	0.374068	27.458	1.60542e-07	44.0012	78.063	72.2983	283.457	327.4	284.006	139.368	90.183	117.516	135.939	137.987	126.63
PDSS1	protein_coding	1.63817	7.21827e-06	484.663	0.228303	32.1589	1.42065e-08	431.63	422.118	365.618	753.208	754.555	799.333	407.005	403.716	477.964	311.991	349.081	339.738
SENP2	protein_coding	1.56188	7.27288e-06	1721.06	0.190372	70.4292	4.77089e-17	961.74	933.865	933.957	3114.81	2851.96	2601.33	1657.62	1497.71	1486.23	1566.64	1638.49	1408.37
MMS19	protein_coding	1.28862	7.42637e-06	478.088	0.316708	34.2207	4.92018e-09	123.622	132.996	203.44	595.821	624.959	586.123	627.774	600.096	471.051	510.328	657.039	603.807
TMEM256-PLSCR3	protein_coding	2.79854	7.67934e-06	15.8532	1.10018	12.7451	0.000356939	6.28588	0	5.56141	28.9078	50.3037	66.6797	8.63344	5.89982	4.93764	4.45701	5.48294	3.08853
ACAP3	protein_coding	1.34499	7.75755e-06	1024.34	0.354538	16.9709	3.79573e-05	500.775	517.529	355.033	872.051	747.734	1168.13	1938.82	1381.4	1352.91	1181.11	863.564	1413
COG1	protein_coding	2.02603	7.92377e-06	501.831	0.348019	11.5243	0.000686931	362.486	451.031	284.529	957.972	1118.62	720.305	292.304	378.431	326.872	364.361	462.395	302.676
KLHL42	protein_coding	1.40193	8.02851e-06	469.598	0.270067	41.0563	1.47904e-10	215.815	355.62	273.047	843.947	889.267	869.306	363.838	364.103	403.899	342.076	318.925	395.331
PGGT1B	protein_coding	2.05706	8.07217e-06	450.802	0.315214	10.5878	0.00113836	322.675	422.118	257.08	732.33	799.743	620.697	410.705	375.06	304.159	405.588	421.273	338.194
SIK3	protein_coding	1.43268	8.14651e-06	556.425	0.24601	5.79201	0.0160991	572.015	563.788	477.563	790.146	764.787	699.725	503.206	488.842	463.151	426.759	536.415	390.699
MED13	protein_coding	0.964143	8.23879e-06	983.33	0.262942	51.6978	6.47338e-13	396.01	471.269	409.929	1339.39	1617.39	1698.27	960.778	858.846	1146.52	880.26	875.443	1145.84
SPDYA	protein_coding	2.00819	8.23885e-06	458.556	0.256154	30.4002	3.515e-08	159.242	196.603	148.185	485.008	506.447	515.327	626.541	518.342	482.901	640.695	574.795	648.591
RNF208	protein_coding	5.27056	8.34069e-06	72.5694	0.594907	7.1605	0.00745265	18.8576	83.8454	50.7703	173.447	132.154	154.763	40.7005	51.4127	35.551	31.1991	50.2603	47.8722
BCAS4	protein_coding	1.65006	8.36704e-06	786.918	0.377474	15.8619	6.81368e-05	318.485	407.662	196.802	1124.19	1262.71	942.571	952.145	769.505	548.078	1057.43	987.844	875.597
STXBP1	protein_coding	1.52665	8.5107e-06	131.795	0.382712	32.0518	1.50118e-08	71.24	95.4103	69.2485	344.484	381.967	330.929	40.7005	44.6701	57.2766	49.0271	50.2603	46.3279
ZFYVE9	protein_coding	1.2125	8.64881e-06	781.896	0.334561	9.39548	0.00217521	337.342	610.048	300.495	787.737	896.088	958.212	944.745	866.431	861.124	930.401	846.201	1043.92
TSPAN17	protein_coding	1.78949	8.65576e-06	128.011	0.530488	8.10079	0.0044246	125.718	78.063	66.5575	276.23	364.915	318.581	53.034	55.6269	27.6508	62.3982	74.9336	32.4295
INO80	protein_coding	0.97414	8.66334e-06	43.1204	0.77103	25.7995	3.78796e-07	4.19059	5.78244	19.5546	147.751	121.922	111.133	16.0335	21.9136	25.6757	15.5995	15.535	12.3541
KIAA0355	protein_coding	1.66939	8.87734e-06	213.809	0.468037	25.2969	4.91486e-07	115.241	34.6947	89.3413	444.056	487.69	373.736	235.57	151.71	117.516	177.166	164.488	174.502
SLC1A5	protein_coding	1.48596	8.87734e-06	8.98299	1.91509	15.5002	8.24944e-05	0	0	0	25.6958	31.5464	37.8675	2.4667	1.68566	2.96258	5.57127	0	0
AC007000.3	processed_transcript	2.48407	8.92979e-06	1461.91	0.274145	17.3234	3.15281e-05	750.115	1020.6	1260.47	2070.12	2086.32	2163.39	1312.28	1249.08	1664.97	1333.76	1322.3	1309.54
PIAS4	protein_coding	1.38527	8.9405e-06	3769.49	0.324658	58.0787	2.51839e-14	1349.37	1595.95	1171.66	13907.9	12846.2	7606.42	922.544	890.873	924.326	1642.41	1242.8	1133.49
GM2A	protein_coding	1.42343	9.07831e-06	2355.55	0.227288	12.077	0.000510488	1613.38	1410.92	1434.13	2726.16	2720.66	2626.03	3133.94	2409.66	2145.9	2855.83	2567.85	2622.16
KYAT1	protein_coding	2.08797	9.07831e-06	123.073	0.36495	9.41284	0.00215471	71.24	37.5859	53.4613	131.691	137.269	133.359	145.535	159.295	124.429	171.595	170.885	140.528
RNF38	protein_coding	1.40969	9.12156e-06	3309.3	0.207114	52.1148	5.23476e-13	2225.2	1890.86	1543.2	5459.56	5377.38	5347.55	2905.77	3031.67	2939.87	3039.68	2978.15	2972.71
AC127496.1	protein_coding	2.71098	9.13312e-06	90.0509	0.479644	7.91624	0.0048993	50.287	49.1508	94.7233	183.083	200.362	161.348	54.2673	58.9982	54.314	71.3122	50.2603	52.505
TESK1	protein_coding	1.60283	9.19572e-06	79.5828	0.69279	13.9771	0.00018505	35.62	0	49.3351	203.157	182.457	204.978	46.8672	33.7133	57.2766	43.4559	50.2603	47.8722
GTPBP6	protein_coding	2.40339	9.21641e-06	665.013	0.290114	16.9214	3.89592e-05	475.632	390.315	306.954	853.583	866.247	866.836	789.343	634.652	714.97	724.264	557.433	799.928
SLC25A29	protein_coding	1.83349	9.55398e-06	177.141	0.459628	14.2283	0.000161918	54.4776	43.3683	93.2881	274.624	224.235	327.636	204.736	168.566	125.416	182.737	171.799	254.803
SHROOM1	protein_coding	1.63264	9.57342e-06	855.863	0.312425	12.8368	0.000339875	540.586	803.76	937.725	1328.15	1403.39	1476.01	627.774	600.939	821.623	609.496	481.585	639.325
DHFR	protein_coding	1.28987	9.83429e-06	271.796	0.348757	15.3163	9.09264e-05	196.958	144.561	237.167	487.417	460.407	441.238	240.503	180.366	256.757	248.478	165.402	202.298
GAS2L1	protein_coding	1.49248	9.84866e-06	4003.9	0.295424	68.6534	1.17384e-16	1537.95	1648	980.601	7618.81	7016.09	7538.1	4319.19	3564.34	3215.39	4191.82	3267.83	3148.75
TMEM200B	protein_coding	2.58131	9.84866e-06	1554.5	0.191321	10.753	0.00104113	1007.84	948.321	1137.04	1706.36	1663.43	1960.88	1628.02	1561.77	1662.01	1868.6	1755.46	1754.28
PHLPP1	protein_coding	1.20129	1.03609e-05	325.254	0.376729	41.7978	1.01218e-10	81.7164	104.084	180.297	816.645	751.998	659.388	218.303	188.794	228.119	233.993	206.524	233.184
C11orf49	protein_coding	1.3559	1.04145e-05	509.678	0.234743	28.0452	1.18513e-07	255.626	341.164	307.851	722.695	763.934	801.803	483.472	423.102	506.602	490.271	480.671	538.948
CIDECP	transcribed_unprocessed_pseudogene	1.97395	1.05464e-05	702.944	0.254147	9.72431	0.00181847	341.533	427.901	317.897	647.213	567.835	682.438	1027.38	868.117	803.848	1016.2	876.357	858.61
AC010969.2	lincRNA	2.34121	1.08164e-05	1067.76	0.239826	15.3463	8.94939e-05	833.927	1000.36	958.715	1551.38	1285.73	1677.69	862.11	1002.13	1122.82	805.605	796.854	915.748
NQO2	protein_coding	1.46526	1.08528e-05	8.28476	1.54603	6.47131	0.010963	0	0	5.20261	17.6659	20.4625	16.4641	18.5002	5.05699	3.95011	4.45701	4.56912	3.08853
WSB2	protein_coding	1.20732	1.09279e-05	1080.8	0.218949	32.0175	1.52793e-08	741.734	769.065	888.749	1949.67	2053.07	1907.37	661.075	778.777	847.299	744.321	762.129	866.332
CATSPERG	protein_coding	1.98492	1.09871e-05	1605.17	0.198967	65.4736	5.88985e-16	848.594	919.409	768.73	2510.16	2718.1	2577.46	1682.29	1405.84	1355.88	1459.67	1508.72	1507.2
TNIP2	protein_coding	1.29982	1.11477e-05	816.703	0.29546	10.9755	0.000923237	586.682	910.735	711.322	1492.77	1486.09	1506.47	473.606	471.143	581.654	503.642	423.1	653.223
SSBP4	protein_coding	1.50787	1.12213e-05	24.9648	1.22691	22.0072	2.71636e-06	0	0	2.691	104.389	87.8183	48.5692	11.1001	10.114	8.88775	13.371	1.82765	10.8098
SLC12A9	protein_coding	1.47079	1.13395e-05	235.316	0.458377	17.6068	2.71614e-05	52.3823	86.7367	169.892	460.116	509.858	462.642	176.369	163.509	161.955	219.508	170.885	189.944
SS18L1	protein_coding	1.27234	1.14106e-05	435.005	0.341931	8.74315	0.00310767	513.347	251.536	441.863	801.388	813.385	712.073	256.536	258.749	350.572	265.192	280.544	274.879
PSKH1	protein_coding	1.43738	1.15542e-05	1973.03	0.1907	28.2894	1.04466e-07	1655.28	1428.26	1355.55	3185.48	3342.21	3115.01	1577.45	1571.88	1473.39	1802.86	1649.45	1519.56
PRRC2B	protein_coding	1.20545	1.15591e-05	1783.37	0.223469	31.9533	1.5792e-08	997.36	948.321	1155.34	2383.29	2371.95	2495.96	1779.72	1755.62	2079.73	1856.35	1530.66	2046.15
HM13	protein_coding	1.58496	1.15777e-05	633.901	0.306383	27.1501	1.88251e-07	188.576	404.771	307.851	941.912	836.405	912.112	686.975	672.58	661.644	716.465	635.108	642.414
BTBD19	protein_coding	2.52361	1.15796e-05	1215.28	0.27222	10.3985	0.00126119	586.682	546.441	537.483	986.077	928.487	1306.43	1788.35	1420.17	1519.81	1712.61	1345.15	1905.62
SFSWAP	protein_coding	0.888344	1.16422e-05	593.284	0.394957	23.1181	1.5235e-06	444.202	211.059	185.5	1047.91	977.938	983.731	648.741	576.497	444.388	567.155	502.603	529.682
IRS2	protein_coding	1.84801	1.18757e-05	47.4836	0.719904	9.68456	0.00185823	29.3341	26.021	20.4516	154.175	144.09	117.718	4.93339	10.114	19.7506	13.371	8.22442	21.6197
TRIOBP	protein_coding	1.27119	1.18891e-05	65.8098	0.507834	9.91198	0.00164207	14.6671	40.4771	35.88	105.995	132.154	89.7295	51.8006	56.4697	63.2018	73.5407	59.3986	66.4033
NSD2	protein_coding	1.05261	1.20678e-05	39.3501	0.636208	7.11727	0.0076345	18.8576	17.3473	22.2456	77.0874	75.8818	71.6189	14.8002	28.6563	44.4388	35.6561	34.7253	30.8853
SERHL	processed_transcript	2.53481	1.22812e-05	1100.04	0.311278	26.7368	2.33139e-07	651.636	497.29	347.319	1663.8	1718	1625.83	1082.88	1187.55	918.401	1251.31	1266.56	989.873
MAP2K1	protein_coding	1.42285	1.24211e-05	410.772	0.233195	15.8813	6.7441e-05	247.245	268.884	288.655	493.038	496.216	534.261	451.405	448.387	411.799	396.674	478.844	413.863
MICAL3	protein_coding	1.27727	1.25896e-05	779.864	0.315397	16.3756	5.1949e-05	582.492	277.557	466.261	1069.59	991.579	963.151	955.845	858.003	779.16	821.204	875.443	718.082
EEF2K	protein_coding	1.45651	1.27359e-05	570.129	0.224617	20.8282	5.0237e-06	368.772	372.968	332.07	648.819	612.17	770.521	635.174	631.281	664.606	609.496	635.108	560.568
CHD9	protein_coding	0.922592	1.28499e-05	288.513	0.40556	40.9069	1.59653e-10	88.0023	130.105	158.052	720.286	776.723	842.963	131.968	85.126	157.017	104.74	109.659	157.515
DPY19L4	protein_coding	1.75656	1.28509e-05	944.141	0.268471	48.8941	2.70162e-12	414.868	294.905	304.263	1411.66	1165.51	1241.39	1225.95	1023.2	967.777	1096.42	942.152	1241.59
ZDHHC20	protein_coding	1.71295	1.28509e-05	1180.1	0.267906	31.8795	1.64038e-08	854.88	951.212	728.544	2208.23	2145.15	1967.46	804.143	1080.51	948.027	878.031	944.894	650.135
LIMK2	protein_coding	1.34373	1.2985e-05	2576.66	0.228796	15.1526	9.91631e-05	1441.56	1379.11	1280.02	2109.47	2007.88	2839.24	3334.97	3405.04	3628.18	3072	2961.7	3460.69
TRAF6	protein_coding	1.99343	1.33225e-05	158.87	0.400827	7.60992	0.00580479	75.4306	78.063	57.4081	187.098	165.405	166.288	234.336	166.881	140.229	266.306	183.679	185.312
MAP2K5	protein_coding	1.03668	1.34547e-05	419.124	0.338386	9.22284	0.00239014	305.913	170.582	219.048	430.405	375.146	515.327	557.473	456.815	547.09	443.473	412.135	596.086
FAM168B	protein_coding	1.36023	1.3455e-05	18927.3	0.236677	10.9981	0.000912066	12666	10469.1	11229.7	17453.1	16692.3	23272	26028.6	22419.3	20294.7	22629.4	20851.6	23122.3
AKT1	protein_coding	1.67	1.35078e-05	108.434	0.692039	21.008	4.57373e-06	0	43.3683	49.1557	257.761	284.77	326.813	61.6674	54.7841	56.2891	57.9412	48.4327	60.2263
AC005899.8	antisense_RNA	4.2561	1.35359e-05	5.63978	1.79436	7.12531	0.00760034	0	0	0	8.02994	7.67344	6.58565	11.1001	5.89982	0.987528	7.79977	11.8797	7.72132
GPR107	protein_coding	1.02942	1.37732e-05	1816.16	0.226857	123.627	1.01677e-28	724.971	607.157	630.771	4806.72	3878.5	4098.74	1132.21	982.742	1227.5	1300.33	1099.33	1304.9
COQ4	protein_coding	1.66667	1.40724e-05	462.492	0.336517	51.2669	8.06242e-13	161.338	141.67	257.798	1334.58	1096.45	1057	218.303	246.107	244.907	304.191	251.302	236.272
FBF1	protein_coding	2.00948	1.41794e-05	774.282	0.268262	8.12509	0.00436569	469.346	286.231	390.375	718.68	794.628	731.007	1075.48	849.574	827.548	1120.94	1000.64	1026.94
HELZ2	protein_coding	1.64838	1.42486e-05	1324.74	0.233111	15.4564	8.44292e-05	618.111	624.504	444.195	1080.03	979.643	1029.01	2023.92	1871.09	1716.32	1894.23	1852.32	1763.55
ZNF768	protein_coding	1.99527	1.44228e-05	1686.71	0.318567	6.97352	0.00827247	1179.65	1130.47	695.714	2364.82	1830.54	1621.72	2117.66	1726.96	1631.4	2207.34	1953.76	1780.54
ASL	protein_coding	2.06513	1.46148e-05	1845.56	0.179452	23.2547	1.41903e-06	1032.98	1130.47	1076.94	1885.43	2047.96	2076.95	2164.53	2049.77	2178.49	2111.51	2384.17	2007.54
TIMM50	protein_coding	1.91021	1.46194e-05	3055.2	0.231665	47.224	6.33203e-12	1401.75	1035.06	1133.45	3747.57	3877.65	4116.85	3972.61	3005.54	3267.73	3812.97	3356.48	3934.78
ADCY3	protein_coding	1.73594	1.46585e-05	78.6826	0.486656	8.78428	0.00303838	88.0023	78.063	67.4545	158.993	156.027	179.459	56.734	35.3989	28.6383	27.8563	27.4147	40.1508
MT-ND6	protein_coding	1.53696	1.47767e-05	1337.81	0.235528	34.4978	4.2673e-09	1085.36	783.521	922.296	2581.63	2446.12	2250.65	874.444	982.742	1143.56	972.743	1060.95	949.722
ITPRIP	protein_coding	1.47705	1.48073e-05	10672.1	0.28972	9.66782	0.00187523	4483.93	3110.96	2814.25	6161.37	6140.46	7652.52	16872.2	14515.2	16828.5	15532.7	13944	20009
FBXO31	protein_coding	1.76841	1.50246e-05	579.919	0.239744	62.8468	2.23424e-15	186.481	286.231	252.237	894.535	923.371	915.405	603.107	610.21	534.253	607.268	548.294	597.63
FAM69B	protein_coding	2.50556	1.51848e-05	475.325	0.411292	6.2912	0.0121339	308.008	130.105	405.624	558.884	608.76	670.09	546.373	498.114	436.487	549.327	502.603	489.531
PIGL	protein_coding	2.40787	1.54718e-05	1817.78	0.289665	58.5067	2.02603e-14	519.633	789.304	586.997	4006.14	3699.45	2998.12	1657.62	1342.63	1188.98	1876.4	1708.85	1439.25
MIER2	protein_coding	1.23125	1.57126e-05	731.609	0.375893	17.3564	3.09848e-05	352.009	234.189	171.507	661.667	539.699	755.703	1282.68	948.186	996.416	872.46	784.975	1179.82
CLSTN1	protein_coding	0.866738	1.58325e-05	414.019	0.379288	17.1904	3.38146e-05	188.576	60.7157	149.62	444.859	386.23	432.183	624.074	520.027	479.939	532.613	520.88	628.515
CTBP1	protein_coding	1.52358	1.60359e-05	441.919	0.384674	31.5584	1.93529e-08	188.576	127.214	272.688	845.553	794.628	803.449	387.271	383.488	428.587	471.329	255.871	344.371
FBXO16	protein_coding	1.87009	1.60359e-05	892.776	0.269967	19.6477	9.31129e-06	400.201	641.851	431.278	1331.36	1353.94	1321.25	889.244	756.863	737.683	1056.31	854.425	938.912
LARGE1	protein_coding	1.07305	1.60359e-05	232.368	0.500047	32.4436	1.22703e-08	62.8588	106.975	74.0923	749.193	729.83	607.526	72.7675	68.2694	71.102	102.511	112.4	30.8853
LSS	protein_coding	1.21203	1.62356e-05	223.283	0.482138	11.914	0.000557132	178.1	43.3683	135.088	454.495	525.205	391.023	183.769	130.639	122.453	160.452	181.851	172.957
XYLT2	protein_coding	1.00446	1.63058e-05	802.94	0.241485	7.8706	0.00502449	444.202	575.353	580.539	910.595	916.55	956.566	979.278	761.077	782.122	992.799	899.203	836.991
RMDN3	protein_coding	1.32557	1.64133e-05	985.158	0.287685	35.8317	2.15124e-09	368.772	234.189	226.044	899.353	906.319	997.726	1557.72	1256.66	1226.51	1490.87	1215.39	1442.34
BAHD1	protein_coding	1.7824	1.64701e-05	157.218	0.584152	14.2132	0.000163224	119.432	60.7157	35.5212	436.026	419.482	302.117	48.1006	92.7115	93.8152	71.3122	122.452	84.9345
DBNL	protein_coding	1.14942	1.67468e-05	1183.54	0.321425	15.8688	6.7887e-05	517.537	572.462	386.069	1542.55	1347.97	1254.57	1737.79	1251.61	980.615	1739.35	1442.01	1429.99
RPTOR	protein_coding	0.950313	1.68333e-05	524.754	0.386385	11.6733	0.000634048	324.77	138.779	156.616	509.901	569.54	622.344	754.809	568.911	566.841	719.807	604.951	759.778
STAM2	protein_coding	1.19548	1.68514e-05	441.417	0.274841	30.5417	3.26772e-08	134.099	179.256	167.739	475.372	554.193	484.045	625.308	470.3	484.876	639.581	530.932	551.302
THEMIS2	protein_coding	1.91643	1.68514e-05	872.587	0.36117	9.4798	0.00207747	645.35	910.735	556.141	1524.89	1235.42	1219.17	621.607	949.871	765.334	676.352	878.185	487.987
TBKBP1	protein_coding	1.9424	1.68619e-05	180.412	0.424867	9.87963	0.00167118	188.576	66.4981	112.125	235.277	279.654	252.724	154.169	216.608	193.555	139.282	153.522	172.957
FAM220A	protein_coding	2.50294	1.71291e-05	559.794	0.309116	14.2118	0.000163345	404.392	297.796	448.142	1062.36	1025.68	1040.53	310.804	397.817	398.961	361.018	404.824	565.2
ZC4H2	protein_coding	1.31435	1.72683e-05	384.236	0.360797	18.6731	1.55158e-05	222.101	182.147	206.49	610.275	520.942	442.885	437.839	441.644	421.674	368.818	513.569	242.449
ZNF710	protein_coding	1.75005	1.73223e-05	1370.21	0.293212	6.01111	0.0142161	859.07	1009.04	719.036	1765.78	1616.54	1416.74	1820.42	1171.54	1257.12	1818.46	1483.14	1505.66
PVT1	lincRNA	1.29114	1.74779e-05	304.92	0.358951	8.67052	0.00323399	268.198	156.126	185.679	374.195	298.412	444.531	267.637	389.388	370.323	269.649	339.942	294.954
DTX2	protein_coding	1.6328	1.74812e-05	16.3708	1.39126	5.79849	0.0160399	0	0	20.0928	24.0898	28.136	74.9118	12.3335	6.74265	13.8254	5.57127	4.56912	6.17705
KLHL21	protein_coding	1.52292	1.76345e-05	2057.39	0.315407	23.0225	1.60119e-06	815.069	867.367	562.24	2479.65	2054.78	2224.3	3242.47	2268.9	2119.23	2991.77	2161.19	2901.67
SNX4	protein_coding	1.37575	1.76884e-05	742.635	0.231927	43.214	4.9069e-11	310.103	355.62	432.893	1167.55	1241.39	1289.96	588.307	650.666	675.469	738.75	707.3	753.6
ZNF767P	transcribed_unprocessed_pseudogene	1.31793	1.79638e-05	998.091	0.252653	8.42951	0.0036918	995.264	893.388	804.251	1300.05	1246.51	1197.76	855.944	1188.39	969.752	812.29	976.878	736.614
USP7	protein_coding	1.34037	1.79664e-05	654.731	0.28775	7.39615	0.00653636	773.163	456.813	605.117	1157.11	965.149	946.687	483.472	483.785	533.265	449.044	553.777	449.381
UBN1	protein_coding	1.18184	1.82835e-05	379.023	0.356407	16.1713	5.78638e-05	171.814	231.298	132.039	538.006	541.404	460.995	469.906	379.274	335.759	540.413	402.996	344.371
KHDRBS1	protein_coding	0.769697	1.84098e-05	1127.78	0.198781	34.4673	4.33475e-09	739.638	809.542	807.66	1895.87	1948.2	1682.63	868.277	893.402	1007.28	991.685	1004.29	884.863
ADCK5	protein_coding	1.74983	1.89627e-05	4783.91	0.243161	21.4518	3.62835e-06	3281.23	2659.92	2093.78	5535.04	5020.14	5950.13	5796.74	5828.18	5307.96	5114.42	5056.19	5763.19
TRIM11	protein_coding	1.68626	1.91695e-05	744.667	0.427886	7.33411	0.00676583	92.1929	315.143	168.277	444.056	456.996	432.183	1403.55	1057.75	963.827	1265.79	1014.34	1321.89
RDH13	protein_coding	1.59923	1.93409e-05	378.798	0.32527	37.3889	9.67729e-10	245.149	228.407	192.855	751.602	796.333	793.571	357.671	252.85	207.381	267.421	253.129	199.21
SEMA7A	protein_coding	1.23155	1.95493e-05	58.028	0.897565	8.33681	0.00388497	0	31.8034	43.953	157.387	203.773	145.707	22.2003	17.6995	15.8004	8.91402	22.8456	26.2525
MTO1	protein_coding	2.07643	1.96785e-05	622.977	0.344073	17.2133	3.34087e-05	301.722	508.855	266.409	1085.65	1091.33	1089.92	601.874	417.202	444.388	572.726	477.93	617.705
PNPLA2	protein_coding	1.40156	1.97872e-05	463.317	0.38227	16.9165	3.90607e-05	345.723	182.147	322.382	884.096	961.738	647.863	331.771	442.487	350.572	411.159	415.79	264.069
ELF4	protein_coding	1.99096	1.99408e-05	154.74	0.35648	5.9757	0.0145043	132.003	83.8454	151.593	211.99	180.752	225.558	159.102	140.753	161.955	128.139	145.298	135.895
AKIRIN1	protein_coding	1.26885	1.99472e-05	2288.16	0.246664	47.605	5.21367e-12	1361.94	1263.46	937.007	3776.48	4540.12	4236.22	1887.02	1592.95	1973.08	2056.91	1806.63	2026.07
RPLP0P2	transcribed_processed_pseudogene	2.58485	2.00132e-05	1760.79	0.219003	36.9803	1.19326e-09	557.348	584.027	616.24	1716	1607.16	1648.88	2734.33	2108.77	1962.22	2588.41	2556.88	2449.2
TRIM62	protein_coding	1.49158	2.00621e-05	599.548	0.309428	22.6471	1.94657e-06	354.105	526.202	531.922	1206.1	1213.26	1329.48	292.304	318.59	430.562	324.248	283.285	384.522
WNT7B	protein_coding	1.22614	2.01367e-05	926.674	0.312198	11.4902	0.000699632	586.682	500.181	590.585	1327.35	1399.98	1173.07	947.211	876.545	803.848	1114.25	1168.78	631.604
MYO9B	protein_coding	1.35449	2.01756e-05	217.991	0.421929	8.60212	0.00335771	102.669	225.515	102.976	296.305	325.695	295.531	231.869	183.737	240.957	220.622	159.919	230.095
C17orf62	protein_coding	1.40541	2.0199e-05	1307.91	0.421953	62.4941	2.67244e-15	517.537	211.059	200.928	4072.79	3123.09	2692.71	886.777	818.39	734.721	914.802	773.095	748.968
SLC25A42	protein_coding	1.83903	2.03595e-05	746.159	0.222651	10.6725	0.00108737	528.014	372.968	419.438	745.178	794.628	707.134	868.277	868.117	921.364	895.859	960.429	872.509
EPN2	protein_coding	1.41216	2.07351e-05	1040.07	0.305086	44.2529	2.88577e-11	477.727	705.458	677.236	2866.69	2832.35	2588.16	308.337	367.475	445.375	335.39	370.099	506.518
USP48	protein_coding	1.07759	2.09896e-05	1018.39	0.302801	9.36109	0.00221641	507.061	930.974	931.984	1640.52	1562.82	1457.07	868.277	800.69	887.788	944.887	901.03	787.574
MEF2D	protein_coding	1.46127	2.10047e-05	301.097	0.366847	19.1532	1.20638e-05	64.9541	112.758	68.3515	202.354	171.374	242.023	566.107	477.886	442.412	391.103	347.253	526.594
TIMP2	protein_coding	1.14051	2.10047e-05	402.675	0.404815	26.4453	2.71113e-07	199.053	124.323	320.05	985.274	956.623	851.195	197.336	213.236	291.321	219.508	214.749	259.436
LIN52	protein_coding	1.47845	2.10363e-05	203.396	0.390212	8.6893	0.00320083	150.861	185.038	250.801	375.801	433.976	396.785	102.368	105.354	130.354	72.4264	104.176	132.807
ARAP3	protein_coding	1.22599	2.13152e-05	93.2738	0.72622	9.02683	0.00266046	77.5258	5.78244	39.6474	342.075	211.446	188.514	20.9669	47.1986	42.4637	40.1131	60.3124	43.2394
MARCH9	protein_coding	1.74898	2.13344e-05	266.893	0.502596	7.9651	0.00476879	217.91	78.063	73.1953	399.891	393.051	356.448	298.47	295.834	179.73	340.961	314.355	254.803
SP1	protein_coding	1.22222	2.13643e-05	418.304	0.310018	26.6497	2.4389e-07	205.339	130.105	148.005	615.896	480.017	465.935	538.973	509.07	394.024	560.469	476.102	495.709
LENG8-AS1	antisense_RNA	1.94893	2.13675e-05	1426.9	0.226393	106.52	5.67183e-25	626.493	769.065	516.852	3817.43	3612.49	3509.33	664.775	675.951	667.569	729.836	763.957	769.043
PUS1	protein_coding	1.84162	2.14269e-05	80.3135	0.682858	6.35598	0.0116986	27.2388	2.89122	55.4347	143.736	152.616	139.945	66.6008	67.4265	52.339	104.74	61.2262	89.5673
AL139424.3	lincRNA	3.67829	2.14842e-05	44.8742	0.854798	20.31	6.58569e-06	8.38117	0	11.661	137.312	167.111	120.188	11.1001	21.0708	10.8628	6.68552	25.5871	18.5312
SNX9	protein_coding	1.12953	2.15041e-05	326.751	0.316549	25.71	3.96767e-07	230.482	170.582	209.001	769.268	890.119	870.129	92.5011	96.0828	143.192	141.51	139.815	168.325
BCL9L	protein_coding	1.01898	2.15071e-05	252.517	0.382936	22.7153	1.87864e-06	73.3353	179.256	115.534	536.4	623.254	628.106	133.202	99.4542	134.304	186.08	149.867	171.413
ZNF639	protein_coding	1.47967	2.15222e-05	80.2132	0.604455	16.736	4.29589e-05	18.8576	17.3473	55.0759	162.205	223.382	181.929	62.9008	48.0414	41.4762	51.2556	42.9497	57.1377
INPPL1	protein_coding	1.21374	2.22805e-05	1663.89	0.297864	45.8394	1.28358e-11	452.583	592.701	622.339	2419.42	2061.6	2872.17	1799.46	1524.68	1955.31	1790.6	1527	2348.82
AP000487.1	antisense_RNA	3.00848	2.23675e-05	353.029	0.304048	18.888	1.38623e-05	240.959	190.821	237.526	561.293	676.968	656.918	265.17	246.107	275.52	249.593	254.043	381.433
PPP1R13B	protein_coding	1.32777	2.24234e-05	741.682	0.329067	33.9412	5.68042e-09	484.013	413.445	248.29	1450.21	1345.41	1392.04	689.442	529.298	590.542	623.982	508.086	625.427
SUFU	protein_coding	1.60718	2.29324e-05	414.357	0.344291	15.2365	9.48507e-05	274.483	121.431	189.805	526.764	582.329	521.089	535.273	421.416	365.385	485.814	465.136	483.354
YES1	protein_coding	0.972671	2.32007e-05	134.513	0.584626	21.4343	3.66157e-06	20.9529	2.89122	39.6474	209.581	211.446	152.293	183.769	158.452	110.603	193.88	165.402	165.236
AC068587.6	processed_transcript	1.79834	2.34839e-05	1147.05	0.312483	33.1955	8.33427e-09	565.729	534.876	983.651	2213.85	2218.48	2501.72	780.709	762.763	907.538	769.949	719.179	806.105
QSOX2	protein_coding	1.40833	2.44941e-05	429.82	0.332468	17.289	3.21036e-05	215.815	115.649	240.576	540.415	473.196	622.344	474.839	488.842	465.126	529.27	440.463	551.302
PRPSAP2	protein_coding	1.14598	2.4557e-05	3169.05	0.265581	12.135	0.000494845	2306.92	2882.55	3389.59	5786.37	5002.23	4925.24	2171.93	1997.51	2831.24	2400.1	2027.78	2307.13
TDG	protein_coding	1.15971	2.48437e-05	1651.47	0.191054	18.3866	1.80319e-05	1223.65	1179.62	1373.67	2264.44	2173.29	2332.97	1565.12	1447.14	1595.85	1548.81	1408.2	1704.87
ATP8B2	protein_coding	1.30356	2.49985e-05	290.615	0.461975	34.1819	5.01924e-09	52.3823	121.431	109.972	884.899	1103.27	611.642	103.601	91.8687	60.2392	115.882	137.987	94.2001
GABPB1-AS1	antisense_RNA	1.90041	2.49985e-05	1068.92	0.291828	10.2391	0.00137495	714.495	815.325	516.493	1240.63	1234.57	1447.2	1378.88	1043.43	989.503	1271.36	1155.99	1019.21
STIL	protein_coding	1.11123	2.51966e-05	431.083	0.39088	11.9368	0.000550348	211.625	109.866	145.673	287.472	267.718	505.449	685.742	605.996	640.906	579.412	490.723	642.414
MTA1	protein_coding	1.45932	2.52522e-05	128.519	0.489056	17.9469	2.27152e-05	37.7153	86.7367	84.4975	197.537	167.963	291.415	160.335	103.668	127.391	114.768	86.8133	83.3902
TMPRSS9	protein_coding	2.07787	2.55172e-05	3397.38	0.284489	73.2189	1.16042e-17	988.978	1674.02	1005.18	6812.6	6623.89	7060.64	3153.67	2560.52	2529.06	2967.26	2580.64	2812.1
MAPKAPK5	protein_coding	1.10874	2.59063e-05	455.139	0.292933	36.1842	1.79524e-09	259.816	208.168	173.121	851.174	809.975	810.858	431.672	341.347	320.947	371.046	404.824	478.722
KIAA1841	protein_coding	1.4878	2.59601e-05	18.1394	1.0057	7.87616	0.00500908	20.9529	14.4561	15.249	41.7557	53.7141	35.3979	2.4667	10.9568	12.8379	2.22851	4.56912	3.08853
TNFRSF1B	protein_coding	1.76031	2.5996e-05	1193.63	0.252199	8.33542	0.00388796	492.394	456.813	453.524	695.393	790.365	987.847	1679.82	1583.68	1793.35	1620.12	1657.68	2112.55
PACS1	protein_coding	1.25858	2.59976e-05	297.471	0.309845	12.2051	0.000476598	199.053	315.143	213.486	403.906	433.976	429.714	297.237	250.321	311.071	200.566	265.009	250.171
TLCD2	protein_coding	4.82498	2.60006e-05	938.122	0.237497	44.6957	2.30167e-11	704.019	711.241	550.4	2089.39	2324.2	2063.78	442.772	414.673	481.914	444.587	476.102	554.391
NSMCE2	protein_coding	1.0928	2.61046e-05	697.691	0.296608	14.1546	0.000168389	479.822	361.403	266.589	843.947	843.226	823.206	880.611	725.678	705.095	821.204	861.736	759.778
CRYM	protein_coding	2.31046	2.6215e-05	1394.49	0.274668	24.1475	8.92313e-07	768.973	1361.77	947.592	2919.69	2773.52	2500.08	863.344	846.203	961.852	911.459	946.722	932.735
RFNG	protein_coding	2.67412	2.63288e-05	1124.39	0.358821	11.3527	0.000753378	595.063	1312.61	949.745	2336.71	1607.16	1821.76	726.442	902.673	971.727	701.979	822.442	744.335
WDTC1	protein_coding	1.66754	2.64023e-05	42.6467	0.787667	10.1256	0.0014622	39.8106	5.78244	36.4182	103.586	124.48	92.1991	17.2669	13.4853	35.551	10.0283	14.6212	18.5312
PDXK	protein_coding	1.73015	2.66185e-05	877.967	0.399285	22.2845	2.35101e-06	272.388	737.262	495.503	2489.28	2378.77	1793.77	294.77	367.475	418.712	412.274	456.912	418.495
AC008764.1	protein_coding	2.80251	2.69339e-05	84.4676	0.603831	13.7293	0.000211133	44.0012	5.78244	54.1789	142.933	124.48	172.873	99.9012	66.5837	91.8401	76.8835	58.4847	75.6689
STAG1	protein_coding	1.27233	2.69848e-05	531.346	0.292733	8.06074	0.00452348	534.3	503.073	325.791	828.69	803.154	846.256	393.438	421.416	430.562	489.157	415.79	384.522
ARHGEF17	protein_coding	1.36684	2.72736e-05	1622.62	0.245707	10.4017	0.00125901	1051.84	1118.9	794.025	2221.08	2221.89	1785.53	1685.99	1533.11	1411.18	1954.4	1959.24	1734.21
BTBD9	protein_coding	1.20846	2.7351e-05	1391.25	0.256642	14.9233	0.000111972	515.442	456.813	377.637	1085.65	1089.63	1049.59	2210.16	1754.78	1517.83	2343.27	2019.55	2274.7
TERF2	protein_coding	1.50109	2.74595e-05	60.1403	0.691878	13.1145	0.000293022	18.8576	0	22.425	50.5886	45.1881	81.4974	99.9012	105.354	99.7403	81.3405	41.1221	75.6689
GPR68	protein_coding	1.18674	2.75148e-05	813.021	0.344066	6.03214	0.0140477	750.115	326.708	419.258	787.737	919.961	892.355	997.779	958.3	921.364	960.486	955.86	866.332
AL391244.3	lincRNA	5.2957	2.76576e-05	24.8733	1.52117	6.54229	0.010534	0	23.1298	8.07301	86.7233	65.6506	64.2101	0	17.6995	16.788	10.0283	0	6.17705
NFAT5	protein_coding	0.996977	2.78087e-05	1019.93	0.247152	46.9656	7.2243e-12	532.204	549.332	583.409	1793.09	1758.07	1765.78	1012.58	858.846	789.035	1035.14	858.994	702.64
C2CD2	protein_coding	0.965712	2.79468e-05	887.004	0.29857	38.582	5.25022e-10	257.721	205.277	235.911	1007.76	824.469	908.82	1500.98	1032.47	947.039	1439.61	1195.28	1088.71
GTF2F1	protein_coding	1.23588	2.80596e-05	193.193	0.374187	17.8964	2.33262e-05	77.5258	185.038	134.191	395.876	389.64	365.504	130.735	123.896	136.279	142.624	124.28	112.731
L34079.1	protein_coding	5.7413	2.83774e-05	2894.83	0.231094	29.0328	7.11649e-08	1487.66	1772.32	1492.79	4801.9	4906.74	4144.02	2819.43	2208.22	2215.03	3353.9	2856.61	2679.3
KLHL25	protein_coding	1.71531	2.85027e-05	1020.1	0.306742	14.7491	0.000122807	538.49	977.233	601.349	1960.11	1938.82	1633.24	741.242	737.478	647.818	864.66	887.323	713.45
IRX3	protein_coding	1.33609	2.861e-05	1113.22	0.248042	8.17454	0.00424825	802.497	656.307	622.877	1442.18	1588.4	1229.05	1074.25	947.343	1089.24	1323.73	1120.35	1462.42
ITCH	protein_coding	1.01935	2.87063e-05	233.89	0.398339	34.4621	4.34626e-09	96.3835	135.887	128.271	480.993	378.557	586.123	180.069	158.452	222.194	128.139	112.4	199.21
CERK	protein_coding	1.32655	2.90469e-05	412.393	0.36585	11.0095	0.000906458	232.578	132.996	149.979	384.634	413.513	358.095	693.142	563.854	408.837	659.638	474.275	477.177
C1QTNF1	protein_coding	1.49821	2.93421e-05	183.401	0.305608	7.17294	0.00740116	199.053	147.452	186.756	252.943	221.677	233.791	170.202	173.623	206.393	128.139	152.609	128.174
DENND5B	protein_coding	1.34064	2.94463e-05	73.3748	0.701545	7.52873	0.00607225	44.0012	0	53.2819	143.736	165.405	139.122	55.5007	42.9844	60.2392	65.7409	50.2603	60.2263
EHMT2	protein_coding	1.54952	2.99659e-05	954.976	0.304591	13.3575	0.000257393	515.442	904.953	529.948	1491.96	1381.22	1410.15	968.178	756.863	859.149	834.576	829.752	977.519
PLEKHA4	protein_coding	1.84554	2.99659e-05	437.735	0.311671	7.12642	0.00759564	213.72	213.95	166.663	305.138	263.455	440.415	657.375	584.082	612.267	621.753	550.122	623.882
AC145422.1	lincRNA	2.64937	2.99822e-05	242.193	0.496915	6.90415	0.00859957	108.955	182.147	271.253	534.794	630.928	416.542	99.9012	99.4542	159.98	86.9117	147.126	168.325
STRN	protein_coding	1.06271	3.07436e-05	1505.3	0.2839	20.8651	4.928e-06	724.971	699.676	590.406	1480.72	1530.43	1919.72	2347.06	1593.79	1628.43	2061.37	1589.14	1897.9
FZR1	protein_coding	1.51197	3.11433e-05	316.28	0.325988	7.37132	0.00662724	310.103	315.143	217.792	476.175	648.832	448.647	234.336	224.193	223.181	240.679	258.612	197.666
SRD5A1	protein_coding	1.47104	3.12071e-05	355.31	0.321302	7.22334	0.00719617	406.487	280.449	229.632	564.505	551.635	545.786	236.803	293.305	309.096	287.477	300.648	257.892
SNX6	protein_coding	1.48701	3.12369e-05	71.3764	0.729629	28.6231	8.79263e-08	4.19059	0	13.9932	156.584	161.995	133.359	69.0675	62.3696	48.3889	62.3982	93.21	50.9607
TAF1	protein_coding	0.994964	3.15322e-05	277.824	0.313873	27.4293	1.62943e-07	261.912	199.494	248.29	611.881	595.971	664.327	104.835	150.024	153.067	99.1685	110.573	134.351
CFDP1	protein_coding	0.986059	3.16482e-05	1976.64	0.270161	8.33526	0.0038883	1148.22	1835.93	1688.51	3515.51	4008.1	2864.76	1207.45	1302.18	1265.02	1614.55	1580	1689.42
WDR6	protein_coding	1.43841	3.22039e-05	3674.36	0.199795	12.2278	0.000470828	2250.34	2954.83	2650.28	4386.76	4176.91	4471.66	3675.38	3834.04	3963.94	3975.65	4250.19	3502.39
FAXDC2	protein_coding	2.16652	3.23661e-05	314.568	0.350806	16.6471	4.50192e-05	236.768	182.147	158.231	454.495	451.028	578.714	349.038	234.307	290.333	293.049	219.318	327.384
NEXN-AS1	antisense_RNA	3.21035	3.24104e-05	150.536	0.503488	6.01779	0.0141624	77.5258	179.256	69.6073	309.153	279.654	181.929	108.535	125.582	113.566	94.7115	127.935	138.984
AC018638.4	processed_pseudogene	5.36126	3.25768e-05	209.997	0.4289	54.4156	1.6227e-13	48.1917	31.8034	75.5275	495.447	433.976	431.36	141.835	222.508	167.88	161.567	126.108	183.767
ALG8	protein_coding	1.62541	3.26141e-05	1820.41	0.19803	8.79827	0.00301517	1089.55	980.124	895.745	1398.82	1347.12	1618.42	2628.27	2293.35	2398.71	2398.99	2416.15	2379.71
SLC16A3	protein_coding	1.84466	3.27142e-05	3590.18	0.199423	31.7774	1.72892e-08	2017.77	1630.65	1724.22	4786.65	4801.87	4809.17	3459.54	3676.43	3334.88	4508.27	4640.4	3692.33
RBM19	protein_coding	0.870127	3.30908e-05	384.019	0.264307	10.8306	0.000998381	287.055	300.687	370.103	617.502	635.191	604.233	270.103	261.278	345.635	305.305	316.183	294.954
NLRC4	protein_coding	2.32265	3.34834e-05	670.109	0.368544	13.8573	0.000197227	240.959	578.244	519.184	1422.1	1429.82	1201.88	350.271	406.245	467.101	488.043	458.74	478.722
RBM14-RBM4	protein_coding	4.26621	3.36332e-05	8.53673	1.71162	11.2453	0.000798262	0	0	0.1794	32.9228	24.7255	31.2818	0	3.37133	0.987528	2.22851	3.6553	3.08853
GBAP1	transcribed_unprocessed_pseudogene	1.53545	3.4107e-05	573.208	0.25523	5.86186	0.0154724	481.917	517.529	496.759	543.627	520.942	722.775	661.075	615.267	743.609	490.271	507.172	577.554
CPSF1	protein_coding	1.22425	3.46013e-05	257.587	0.448484	15.0659	0.000103824	121.527	115.649	72.1189	248.125	307.79	512.034	266.403	290.777	276.508	245.136	245.819	389.154
RNF34	protein_coding	1.57115	3.50717e-05	1190	0.202127	12.1752	0.000484301	1118.89	1179.62	1057.74	2122.31	2160.5	1824.22	785.643	678.48	810.76	883.603	844.373	813.827
ELP6	protein_coding	1.60148	3.54837e-05	714.275	0.249558	11.0516	0.000886089	475.632	708.349	506.088	1039.88	1081.96	952.449	593.24	617.796	661.644	690.837	599.468	643.958
ZNF324B	protein_coding	2.3035	3.56467e-05	204.581	0.423899	12.6715	0.000371266	125.718	80.9542	182.45	369.377	353.831	362.211	203.502	134.853	165.905	133.71	137.074	205.387
BAP1	protein_coding	1.54649	3.56824e-05	1645.36	0.233398	6.25297	0.0123985	624.397	942.538	856.277	1425.31	1347.12	1380.52	2250.86	1884.57	2009.62	2490.36	2237.95	2294.78
TNRC6B	protein_coding	1.12742	3.56856e-05	980.508	0.341007	45.9622	1.20558e-11	261.912	595.592	377.279	2232.32	1948.2	2008.62	823.877	683.537	665.594	637.353	716.438	815.371
GLG1	protein_coding	0.795303	3.57099e-05	774.49	0.311339	18.5491	1.65586e-05	622.302	346.947	646.917	1418.89	1475.01	1364.88	569.807	611.053	506.602	669.666	533.673	528.138
TAS1R3	protein_coding	3.04211	3.57868e-05	1410.64	0.306316	19.4869	1.01292e-05	678.875	375.859	452.627	1351.44	1362.46	1358.29	2287.86	1651.11	1585.97	2122.65	1781.04	1919.52
MAPK1IP1L	protein_coding	1.22603	3.64096e-05	793.86	0.292187	53.1772	3.04783e-13	295.436	274.666	227.838	1364.29	1269.53	1434.03	722.742	621.167	811.748	748.778	689.023	1067.09
FOSL1	protein_coding	1.13002	3.67152e-05	828.378	0.245207	49.0923	2.44199e-12	255.626	211.059	219.945	839.932	681.231	806.742	1332.02	1067.03	1020.12	1225.68	1087.45	1193.72
SDHC	protein_coding	1.20116	3.67292e-05	818.981	0.271594	63.7714	1.39725e-15	230.482	306.47	238.782	1173.17	1166.36	1433.2	973.112	796.476	771.259	1041.83	768.526	928.102
SPHK2	protein_coding	2.69645	3.69864e-05	666.452	0.34989	14.3101	0.000155033	347.819	185.038	447.603	1122.59	1059.79	1010.07	531.573	518.342	633.993	705.322	661.609	773.676
SLC9A1	protein_coding	1.23735	3.70749e-05	110.675	0.368967	8.96314	0.00275482	41.9059	75.1718	50.9497	138.918	129.596	123.481	119.635	116.311	126.404	123.682	150.781	131.262
RGP1	protein_coding	1.40167	3.71644e-05	786.016	0.375261	89.5514	2.98774e-21	138.289	124.323	295.293	2355.98	2049.66	2349.43	353.971	364.946	374.273	320.905	354.564	350.548
SPAG9	protein_coding	1.0864	3.7502e-05	134.885	0.491802	15.6051	7.80422e-05	81.7164	17.3473	62.7901	188.704	230.203	215.68	171.435	146.653	98.7528	141.51	127.935	135.895
AC092115.3	antisense_RNA	2.98337	3.7634e-05	598.007	0.473642	9.79027	0.00175438	574.11	159.017	409.032	926.655	979.643	1159.07	450.172	453.444	617.205	434.559	389.289	623.882
ZNF341	protein_coding	1.72942	3.77449e-05	79.0252	0.619009	16.0038	6.32139e-05	18.8576	37.5859	40.5444	188.704	312.906	173.696	13.5668	29.4991	36.5385	37.8846	33.8115	24.7082
EYA3	protein_coding	1.13594	3.807e-05	818.757	0.22967	8.75899	0.0030808	601.349	769.065	612.293	1093.68	1162.95	1003.49	826.343	702.079	727.808	845.718	777.664	702.64
TAF5	protein_coding	2.03596	3.85399e-05	1583.76	0.374609	6.9941	0.00817789	1127.27	1214.31	1293.83	1930.4	1889.37	2989.88	1285.15	1328.3	1795.33	1167.74	996.068	1987.47
CTBP2	protein_coding	1.02698	3.85609e-05	980.431	0.393573	21.7011	3.18613e-06	305.913	118.54	233.579	1133.83	1158.69	759.819	1329.55	1160.58	1048.75	1503.13	1822.16	1190.63
CSF1	protein_coding	1.34439	3.86431e-05	300.504	0.294145	34.8681	3.5281e-09	113.146	170.582	130.065	382.225	325.695	408.31	402.072	378.431	363.41	318.676	350.908	262.525
CATSPER2P1	transcribed_unprocessed_pseudogene	2.67911	3.87338e-05	4778.57	0.268791	16.3039	5.3954e-05	2855.88	4597.04	2878.12	7427.69	7311.94	7552.09	3581.64	4429.92	4245.38	3905.46	4408.29	4149.44
TADA2A	protein_coding	1.57544	3.91719e-05	295.751	0.280587	55.9662	7.37293e-14	96.3835	95.4103	98.6701	463.327	391.346	457.703	305.87	330.39	315.021	305.305	294.251	395.331
SIPA1	protein_coding	1.34807	3.93833e-05	1521.91	0.357769	8.90624	0.00284197	695.637	1254.79	841.387	3157.37	4106.15	2353.55	701.775	718.936	792.985	1135.42	1499.59	1005.32
SYNRG	protein_coding	0.961502	3.99854e-05	1819.93	0.236005	44.2061	2.95565e-11	827.641	954.103	1164.49	3193.51	2920.17	2922.38	1539.22	1771.63	1565.23	1665.81	1858.72	1456.24
AL139260.1	antisense_RNA	3.88623	4.00083e-05	106.982	0.524447	17.6745	2.62123e-05	48.1917	78.063	37.8534	360.544	350.421	253.547	20.9669	26.9706	18.763	31.1991	35.6391	21.6197
OPTN	protein_coding	1.09829	4.06735e-05	640.867	0.313388	29.0523	7.045e-08	238.863	372.968	375.664	1454.22	1659.17	1079.22	349.038	348.09	394.024	485.814	511.741	421.584
CLUH	protein_coding	1.30995	4.09542e-05	753.066	0.336893	6.95951	0.00833751	431.63	318.034	244.702	526.764	518.384	670.913	1314.75	1017.3	926.301	1089.74	837.063	1141.21
ABL2	protein_coding	1.0422	4.12957e-05	358.827	0.382449	8.33836	0.00388165	167.623	384.533	225.327	553.263	521.794	411.603	360.138	327.019	388.098	384.417	293.337	288.777
ACOX1	protein_coding	1.47684	4.21709e-05	826.729	0.305514	16.0341	6.22115e-05	517.537	731.479	633.462	1024.62	1027.39	1561.62	788.11	741.692	898.65	627.324	596.727	772.132
PI4KB	protein_coding	1.29648	4.22089e-05	1011.13	0.201735	19.8574	8.34411e-06	792.021	841.346	746.125	1500.8	1340.29	1466.95	869.51	971.785	918.401	857.975	1000.64	827.725
GTPBP1	protein_coding	1.14009	4.25006e-05	800.099	0.273353	12.1138	0.000500494	475.632	624.504	583.409	1144.27	1205.58	1340.18	604.341	605.153	771.259	727.607	620.486	898.761
FLYWCH1	protein_coding	1.52662	4.27139e-05	1035.13	0.231794	5.85896	0.015498	819.26	1101.56	850.536	1496.78	1594.37	1285.85	789.343	849.574	901.613	937.087	938.497	857.066
CES2	protein_coding	1.51444	4.2747e-05	1176.41	0.244794	31.9724	1.56375e-08	787.83	907.844	631.668	1530.51	1465.63	1822.58	1343.12	1259.19	1276.87	920.373	1076.48	1094.88
NPTXR	protein_coding	1.44764	4.30757e-05	77.573	0.469535	12.5357	0.000399254	23.0482	31.8034	24.5778	90.7383	58.8297	82.3206	103.601	91.8687	122.453	85.7975	92.2962	123.541
SEMA4B	protein_coding	1.55967	4.34542e-05	40.0873	0.832105	10.5277	0.00117598	25.1435	0	28.3452	135.706	135.564	85.6134	8.63344	15.171	12.8379	12.2568	10.9659	10.8098
AC138150.1	antisense_RNA	2.54815	4.34653e-05	596.253	0.399175	30.6581	3.07739e-08	169.719	390.315	251.16	1830.02	2052.22	1354.17	135.668	166.881	161.955	236.222	247.646	159.059
APPBP2	protein_coding	1.3671	4.35093e-05	630.979	0.370003	13.812	0.000202043	655.827	274.666	375.305	1123.39	1052.11	1112.15	450.172	560.483	503.639	425.645	576.623	461.735
RFWD3	protein_coding	1.09512	4.35093e-05	130.366	0.373272	17.0013	3.7355e-05	92.1929	115.649	94.0057	327.622	318.874	246.962	59.2007	58.1554	65.1768	67.9694	67.623	50.9607
RNF8	protein_coding	1.28097	4.35093e-05	665.117	0.290587	47.5774	5.28746e-12	358.295	488.617	411.006	1688.7	1602.9	1504	257.77	323.647	408.837	269.649	314.355	353.636
MPRIP	protein_coding	1.22227	4.36682e-05	1016.01	0.306706	11.6606	0.000638361	771.068	384.533	686.744	1432.54	1556	1512.23	841.143	991.17	860.137	968.286	1036.28	1152.02
ZNF771	protein_coding	1.8466	4.41067e-05	872.073	0.225702	8.17357	0.00425052	693.542	514.638	605.296	918.625	898.646	1043	928.711	947.343	1013.2	937.087	1073.74	891.04
ADAMTS7	protein_coding	1.68577	4.42006e-05	955.919	0.268157	6.90315	0.00860441	1003.65	974.342	666.292	1781.04	1706.91	1517.99	551.307	533.513	675.469	673.009	677.144	710.361
GBF1	protein_coding	0.996412	4.42422e-05	1067.3	0.313997	8.53078	0.00349189	1129.36	653.416	991.365	1757.75	1531.28	1489.18	753.576	914.473	1084.31	830.119	704.558	968.253
SNX1	protein_coding	0.998175	4.49114e-05	229.209	0.379036	5.84454	0.0156254	83.8117	115.649	171.507	239.292	277.097	270.012	297.237	221.665	246.882	233.993	306.131	287.233
TIGD5	protein_coding	2.14461	4.49594e-05	256.132	0.34592	11.6558	0.00064004	117.336	257.319	178.683	406.315	358.094	361.387	270.103	225.036	237.007	207.251	235.767	219.285
GSEC	antisense_RNA	3.20793	4.50359e-05	16.1378	1.19889	5.92278	0.0149464	0	0	10.4052	25.6958	26.4308	43.6299	12.3335	14.3281	20.7381	10.0283	14.6212	15.4426
UNKL	protein_coding	2.52299	4.52262e-05	920.234	0.244985	15.6864	7.47606e-05	567.824	543.55	673.827	1177.99	1285.73	1337.71	971.878	752.649	901.613	972.743	808.734	1048.55
ATP8B1	protein_coding	2.214	4.53948e-05	872.015	0.293236	15.685	7.48167e-05	532.204	815.325	734.464	1706.36	1457.95	1506.47	474.839	631.281	747.559	577.183	639.677	640.869
PFN1P3	pseudogene	6.56979	4.55909e-05	1224.37	0.252919	12.9284	0.00032364	1087.46	748.827	736.079	1771.4	2065.01	1640.65	1091.51	1001.28	1018.14	1214.54	1133.14	1184.45
CDC42BPB	protein_coding	0.853246	4.5934e-05	829.525	0.281388	18.7496	1.49055e-05	557.348	821.107	602.246	1670.23	1723.97	1639	387.271	433.216	582.641	493.614	551.036	492.62
PDGFA	protein_coding	1.5056	4.59452e-05	1864.06	0.222075	23.2277	1.43909e-06	1422.7	1792.56	1582.49	3998.11	4043.05	3060.68	1011.35	1054.38	1013.2	1192.25	1123.09	1074.81
TMEM158	protein_coding	1.24047	4.627e-05	234.855	0.316677	27.9733	1.22999e-07	157.147	130.105	148.543	412.739	529.468	414.896	143.068	170.252	208.368	177.166	173.627	152.882
SZT2	protein_coding	0.96592	4.66508e-05	1943.35	0.26484	51.066	8.93117e-13	1353.56	1078.43	1522.93	4525.67	4820.63	4800.94	812.776	774.562	1087.27	830.119	746.594	966.709
GNB4	protein_coding	1.44455	4.7053e-05	351.573	0.36048	14.9455	0.000110661	94.2882	118.54	100.464	335.651	271.128	264.249	625.308	457.658	389.086	664.095	490.723	407.685
DENND5A	protein_coding	1.08812	4.72243e-05	3321.38	0.197227	23.122	1.52041e-06	2292.25	2232.02	2352.65	4221.34	4597.25	4819.05	3164.77	2858.89	3523.5	3188.99	2964.44	3641.37
CDC42EP2	protein_coding	1.75195	4.74646e-05	930.103	0.325776	14.5758	0.000134636	207.434	393.206	228.018	701.014	648.832	576.244	1677.35	1218.73	1316.37	1571.1	1274.78	1348.14
EPPK1	protein_coding	2.74788	4.77158e-05	95.5618	0.465448	9.13239	0.00251123	31.4294	43.3683	42.5178	130.085	87.8183	157.232	98.6679	116.311	82.9523	124.796	94.1239	137.439
RNF31	protein_coding	1.70079	4.77647e-05	442.452	0.286412	24.4375	7.67586e-07	284.96	260.21	202.902	751.602	745.177	666.797	377.405	386.017	381.186	471.329	455.998	325.84
SDCCAG3	protein_coding	1.30254	4.80522e-05	99.2262	0.568339	6.56866	0.010379	48.1917	135.887	86.8297	272.215	233.614	196.746	22.2003	52.2556	35.551	35.6561	28.3285	43.2394
TMEM187	protein_coding	1.80886	4.81208e-05	940.695	0.279143	23.6024	1.18441e-06	720.781	430.792	649.249	1426.12	1384.63	1484.24	966.945	886.659	849.274	910.345	898.289	681.02
ZNF740	protein_coding	1.13233	4.86194e-05	1103.55	0.276978	10.6328	0.00111102	756.401	1257.68	1020.61	1620.44	1442.61	1882.67	852.244	948.186	1009.25	808.948	764.871	878.686
LSM14B	protein_coding	1.02778	4.89232e-05	587.491	0.246617	13.3971	0.000252016	412.773	396.097	384.634	771.677	850.9	816.62	506.906	565.54	559.928	715.35	583.02	486.443
ARHGEF40	protein_coding	1.27636	4.91009e-05	556.421	0.305525	25.9168	3.56459e-07	335.247	274.666	219.586	819.857	882.446	833.908	691.908	457.658	469.076	606.154	553.777	532.771
TCFL5	protein_coding	1.83343	4.92195e-05	715.813	0.375074	42.9008	5.75875e-11	339.437	132.996	199.672	1232.6	1124.59	1424.97	825.11	574.811	666.581	706.436	605.865	756.689
BRAT1	protein_coding	1.24206	4.92273e-05	856.809	0.418277	9.56423	0.00198405	402.296	161.908	161.819	788.54	692.315	744.178	1352.98	987.799	909.513	1510.93	1367.99	1201.44
SART1	protein_coding	1.28771	5.06822e-05	752.157	0.239321	12.9308	0.000323221	519.633	584.027	553.629	904.974	723.009	963.151	765.909	842.832	956.915	681.923	743.853	786.03
AC012435.2	lincRNA	1.77677	5.07555e-05	510.742	0.300322	15.428	8.57087e-05	270.293	271.775	446.527	969.214	919.961	897.295	331.771	353.147	377.236	427.873	402.083	461.735
PRX	protein_coding	2.83567	5.09502e-05	297.971	0.44604	10.9192	0.000951709	232.578	167.691	192.676	676.121	691.463	892.355	53.034	109.568	141.216	106.968	129.763	182.223
NOA1	protein_coding	1.5682	5.17926e-05	53.9096	0.750394	19.4207	1.04863e-05	6.28588	5.78244	12.558	120.449	168.816	115.249	48.1006	16.8566	25.6757	23.3993	46.605	57.1377
MBTD1	protein_coding	1.87965	5.21471e-05	575.197	0.240079	15.9612	6.46529e-05	287.055	263.101	316.462	639.986	728.977	689.024	647.508	605.996	552.028	767.72	786.802	617.705
SRGAP1	protein_coding	1.12785	5.25912e-05	1561.5	0.274414	35.8809	2.09755e-09	800.402	1075.53	1229.25	3685.74	3396.78	3004.7	757.276	884.973	1090.23	919.259	954.946	938.912
SLC25A22	protein_coding	1.32734	5.27705e-05	967.605	0.306551	8.70619	0.00317131	865.356	456.813	610.14	1438.97	1428.97	1249.63	923.778	914.473	767.309	1075.25	1043.59	836.991
TMEM104	protein_coding	1.35381	5.27744e-05	409.044	0.269955	33.5441	6.96674e-09	251.435	167.691	239.679	871.248	766.492	765.582	251.603	300.048	283.421	371.046	329.89	310.397
SNRPA	protein_coding	1.2737	5.29911e-05	1286.64	0.179535	48.7183	2.95492e-12	748.02	870.258	791.514	1999.45	2039.43	1964.99	1164.28	1072.08	1198.86	1245.73	1135.88	1209.16
ZNF337	protein_coding	2.33537	5.30774e-05	521.132	0.410825	14.4264	0.000145748	301.722	106.975	156.258	668.091	746.029	651.979	686.975	488.842	446.363	753.235	623.228	623.882
AC016727.1	miRNA	3.04583	5.36032e-05	239.124	0.348914	7.16866	0.00741882	165.528	173.473	125.401	279.442	306.938	310.349	291.07	204.808	246.882	299.734	190.989	274.879
TRIM27	protein_coding	1.82884	5.37423e-05	39.5004	0.761302	15.5823	7.89921e-05	4.19059	23.1298	15.7872	138.918	95.4917	108.663	16.0335	16.8566	11.8503	22.2851	14.6212	6.17705
METTL27	protein_coding	2.40057	5.44e-05	1245.69	0.232337	14.9551	0.0001101	616.016	497.29	459.264	1081.63	948.097	1186.24	1679.82	1614.87	1535.61	1807.32	1601.02	1921.06
LSM11	protein_coding	1.94685	5.44794e-05	2204.23	0.252596	32.1195	1.44974e-08	737.543	951.212	761.195	2356.79	2022.38	2300.04	3400.34	2713.92	2503.38	3095.39	2453.62	3154.93
STIM1	protein_coding	1.20278	5.48101e-05	529.506	0.413766	6.36428	0.011644	680.97	251.536	381.764	837.523	918.255	1112.97	307.104	349.775	397.974	344.304	327.149	444.748
HEATR3	protein_coding	2.5206	5.57938e-05	683.533	0.278631	20.8189	5.04833e-06	207.434	216.842	196.981	521.143	447.618	499.686	1153.18	862.217	1066.53	1027.34	805.079	1198.35
C5AR2	protein_coding	2.89393	5.59048e-05	335.624	0.496707	18.6032	1.60952e-05	31.4294	164.8	111.766	415.951	324.842	415.719	456.339	538.57	395.011	349.875	458.74	364.446
ZNF213-AS1	antisense_RNA	3.71834	5.73159e-05	355.24	0.367184	41.8182	1.00168e-10	171.814	95.4103	202.722	966.002	1004.37	1089.1	92.5011	105.354	134.304	134.825	115.142	151.338
BPNT1	protein_coding	2.16061	5.7397e-05	88.8065	0.71909	11.6828	0.000630801	79.6211	40.4771	36.5976	165.417	249.813	264.249	20.9669	29.4991	77.0272	27.8563	20.1041	54.0492
FAM200A	protein_coding	1.77037	5.76249e-05	282.079	0.50371	6.65328	0.00989733	138.289	187.929	129.348	566.111	834.7	291.415	168.969	154.238	168.867	257.392	331.718	155.971
RNF187	protein_coding	1.98172	5.81931e-05	1841.23	0.3123	28.4331	9.69906e-08	515.442	821.107	444.374	1777.03	1726.52	1943.59	2967.44	2260.47	2328.59	2599.55	2080.78	2629.88
ARSD	protein_coding	1.76478	5.8347e-05	1983.95	0.196391	12.6744	0.000370694	1355.65	1778.1	1424.26	2791.21	2870.72	2775.85	1647.75	1729.49	1666.95	1928.77	2044.22	1794.43
PBX3	protein_coding	1.07931	5.84411e-05	4741.66	0.215109	11.7194	0.000618523	3157.61	2792.92	2880.99	4565.82	4315.89	4852.8	6385.04	6097.05	5284.26	5819.74	6162.83	4584.92
LINC00843	lincRNA	1.69833	5.86284e-05	528.213	0.343818	17.8063	2.44574e-05	190.672	384.533	406.88	970.82	949.802	897.295	413.172	374.217	458.213	450.158	381.065	461.735
PTPN23	protein_coding	1.1401	5.89461e-05	116.155	0.66125	9.10698	0.00254635	44.0012	8.67367	90.5971	157.387	161.142	153.94	135.668	181.209	124.429	92.483	86.8133	157.515
ARFGAP2	protein_coding	1.20653	5.90306e-05	379.676	0.451424	30.9494	2.64842e-08	73.3353	208.168	203.799	817.448	1187.68	859.427	155.402	193.851	251.82	183.852	217.49	203.843
AHDC1	protein_coding	0.968438	5.94485e-05	626.129	0.279972	8.72749	0.00313447	326.866	586.918	503.576	823.069	889.267	880.007	568.574	585.768	570.791	538.184	630.538	609.984
LEMD2	protein_coding	1.40359	5.98378e-05	732.953	0.221064	57.6686	3.10222e-14	396.01	534.876	479.357	1529.7	1431.52	1574.79	442.772	482.943	496.727	472.443	447.774	506.518
FAM160B2	protein_coding	1.43926	6.01876e-05	289.181	0.322083	10.4135	0.00125094	169.719	294.905	205.413	543.627	495.363	479.106	236.803	171.938	197.506	210.594	216.576	248.626
SLC30A6	protein_coding	1.52272	6.03487e-05	242.445	0.344794	37.7271	8.13659e-10	111.051	164.8	159.307	619.911	597.676	566.366	93.7345	139.067	124.429	95.8258	135.246	101.921
SMARCC1	protein_coding	0.884048	6.16364e-05	961.743	0.237197	8.83378	0.00295705	490.299	711.241	584.127	925.852	934.455	1084.99	1110.01	1057.75	1209.72	1162.17	1047.24	1223.06
SLC4A8	protein_coding	1.34898	6.16525e-05	148.54	0.451805	27.5402	1.53865e-07	52.3823	34.6947	88.4443	380.619	399.872	368.796	85.101	66.5837	60.2392	69.0837	88.6409	88.023
SEC24A	protein_coding	1.15829	6.18803e-05	848.548	0.319365	11.1708	0.000830947	812.974	638.96	678.133	1651.76	1479.27	1103.1	769.609	616.11	577.704	749.892	643.332	461.735
LAMTOR5-AS1	processed_transcript	1.33553	6.20404e-05	162.617	0.435522	7.48785	0.00621168	64.9541	130.105	147.826	220.823	231.909	241.199	136.902	142.439	209.356	125.911	127.022	172.957
AC073517.1	antisense_RNA	3.84887	6.22414e-05	109.028	0.588839	41.8099	1.00591e-10	12.5718	8.67367	34.6242	357.332	355.536	298.001	40.7005	30.3419	46.4138	37.8846	38.3806	47.8722
AL592166.1	antisense_RNA	3.50826	6.25411e-05	188.924	0.419065	6.89277	0.0086545	148.766	170.582	262.283	319.592	347.863	458.526	74.0009	106.197	115.541	90.2545	73.1059	100.377
SLC39A14	protein_coding	0.982692	6.31047e-05	755.789	0.317091	21.8	3.02598e-06	657.922	338.273	469.849	1520.07	1521.05	1383.81	599.407	427.316	507.589	552.67	595.813	495.709
DNAAF5	protein_coding	1.21994	6.35946e-05	894.875	0.399872	14.0216	0.000180719	618.111	222.624	302.289	1380.35	1457.1	1393.69	934.878	687.751	704.107	966.057	970.481	1101.06
SFXN1	protein_coding	1.14574	6.40955e-05	3776.43	0.258134	15.949	6.50718e-05	2424.25	3064.7	2257.39	6762.81	7306.82	5610.97	2154.66	2846.24	2972.46	3117.68	3604.12	3195.08
LZIC	protein_coding	1.50005	6.54166e-05	557.914	0.294297	9.21654	0.00239838	513.347	523.311	328.841	822.266	826.174	810.858	527.873	492.214	428.587	534.841	469.705	416.951
AKAP10	protein_coding	0.976409	6.57298e-05	378.837	0.434944	8.31153	0.00393942	375.057	141.67	355.751	728.315	676.968	705.488	207.202	281.506	291.321	220.622	219.318	342.826
AC069368.1	protein_coding	1.90425	6.62393e-05	481.878	0.27769	16.9766	3.78431e-05	360.39	263.101	364.003	721.089	681.231	711.25	416.872	397.817	555.978	392.217	461.481	457.102
FURIN	protein_coding	1.52273	6.64332e-05	701.133	0.268436	90.7026	1.66975e-21	387.629	303.578	285.605	1943.25	1667.7	1873.62	335.471	329.547	338.722	325.362	254.043	369.079
VPS18	protein_coding	1.77302	6.73536e-05	642.486	0.232435	10.0652	0.00151099	586.682	633.178	613.907	905.777	916.55	937.632	450.172	568.911	616.217	512.556	443.205	525.05
ANKRD36B	protein_coding	1.55759	6.75566e-05	277.7	0.472332	8.44253	0.00366547	360.39	159.017	180.656	542.021	429.713	368.796	291.07	278.134	173.805	245.136	150.781	152.882
TRIM47	protein_coding	1.69741	6.91125e-05	3443.52	0.226592	13.0923	0.000296513	1470.9	1243.23	1193.37	2152.02	2316.53	2753.62	5712.87	4579.11	4452.76	5065.39	5071.72	5310.72
TOR3A	protein_coding	1.30254	6.93502e-05	260.272	0.394761	14.9087	0.000112839	167.623	196.603	199.493	619.911	580.624	639.631	78.9343	106.197	151.092	94.7115	112.4	176.046
PELP1	protein_coding	1.18363	6.94536e-05	422.066	0.366345	70.8525	3.84951e-17	152.956	104.084	90.0589	1123.39	1123.73	825.676	333.004	278.977	201.456	275.22	310.7	245.538
TMEM9B-AS1	antisense_RNA	2.50179	6.94536e-05	1046.77	0.225745	7.49847	0.00617515	718.686	751.718	708.451	1222.16	1318.98	1061.11	1211.15	946.5	1107.02	1255.76	1212.64	1047.01
DDX58	protein_coding	1.47985	7.0014e-05	50.508	0.783081	12.619	0.000381843	31.4294	0	20.631	139.721	187.573	114.426	14.8002	17.6995	19.7506	31.1991	11.8797	16.9869
TNFRSF10B	protein_coding	1.47566	7.00169e-05	4378.8	0.270999	36.157	1.82048e-09	1598.71	1188.29	1049.31	4157.1	4805.28	3933.28	6824.12	5557.63	4827.04	6455.98	6479.93	5668.99
EFR3B	protein_coding	1.31285	7.12591e-05	145.117	0.497342	21.6522	3.2683e-06	46.0965	63.6069	100.105	346.893	394.756	356.448	90.0344	42.1416	85.9149	70.1979	84.9856	60.2263
ARHGAP22	protein_coding	0.798908	7.12948e-05	500.159	0.277271	6.34206	0.0117908	364.581	286.231	291.346	509.098	478.311	526.852	564.873	577.34	633.993	589.44	463.309	716.538
GALNT2	protein_coding	0.958921	7.23202e-05	442.805	0.259901	9.68309	0.00185972	278.674	239.971	317.538	513.113	562.719	665.974	437.839	391.074	431.55	485.814	455.084	534.315
TPRN	protein_coding	1.87491	7.24222e-05	4179.9	0.211751	8.62117	0.00332279	1690.9	1399.35	1643.66	2375.26	2078.65	2669.66	7229.89	6297.64	5859.99	6497.21	6089.72	6326.85
PACS2	protein_coding	1.26473	7.31614e-05	469.596	0.369909	9.0335	0.00265076	217.91	439.466	221.2	606.26	566.13	587.769	617.907	483.785	441.425	505.871	408.479	538.948
DNMT1	protein_coding	0.881811	7.33348e-05	959.275	0.231154	13.4237	0.000248462	913.548	884.714	981.857	1719.21	1972.93	1664.52	478.539	567.226	583.629	519.242	551.036	674.843
WDR81	protein_coding	2.20631	7.35915e-05	873.777	0.237346	18.7236	1.51101e-05	884.214	610.048	696.073	1683.08	1606.31	1547.63	520.473	517.499	623.13	611.725	592.158	592.997
DAP	protein_coding	0.906892	7.42571e-05	446.794	0.354546	11.7838	0.000597485	261.912	118.54	127.015	478.584	433.123	483.222	547.607	555.426	474.013	615.068	657.039	609.984
TRIM41	protein_coding	1.90048	7.56415e-05	519.981	0.4284	6.99846	0.00815797	542.681	283.34	215.639	780.51	912.287	607.526	553.773	498.956	388.098	502.528	548.294	406.141
MAFK	protein_coding	1.83341	7.58269e-05	600.821	0.332947	44.581	2.44048e-11	282.865	274.666	317.897	1574.67	2224.45	1300.67	146.768	189.637	217.256	211.708	212.921	256.348
MINDY1	protein_coding	2.37939	7.58959e-05	132.535	0.480672	7.1024	0.00769806	155.052	57.8244	101.361	281.048	264.308	200.862	115.935	89.3402	64.1893	91.3687	74.9336	94.2001
NSD3	protein_coding	0.900614	7.69053e-05	1398.26	0.213671	88.3612	5.45294e-21	802.497	679.437	673.827	2934.94	2969.62	3119.95	955.845	803.219	997.403	970.514	852.598	1019.21
AC107375.1	antisense_RNA	4.46777	7.72597e-05	82.5242	0.769452	13.2286	0.000275704	54.4776	23.1298	13.6344	326.016	289.033	127.597	25.9003	26.9706	18.763	43.4559	27.4147	13.8984
ZNF652	protein_coding	1.4879	7.78183e-05	1270.25	0.307965	13.8604	0.000196902	886.309	1335.74	1262.08	2253.2	2440.16	2644.14	636.408	638.867	992.466	688.608	658.867	806.105
WNT5B	protein_coding	1.56853	7.78315e-05	1385.56	0.423722	9.51716	0.00203559	919.834	881.823	376.92	2506.14	1989.13	1644.77	1666.25	1229.69	982.59	1578.9	1533.4	1317.26
UBP1	protein_coding	0.978036	7.86878e-05	436.457	0.319022	10.2822	0.00134322	270.293	474.16	394.68	702.62	882.446	696.432	288.603	292.463	334.772	307.534	341.77	251.715
COLGALT1	protein_coding	1.14522	7.8845e-05	232.992	0.39593	29.0091	7.2038e-08	50.287	60.7157	99.3877	385.437	380.262	433.006	201.036	190.48	233.057	247.364	198.3	316.574
GTF2H3	protein_coding	1.8137	7.89393e-05	9255.47	0.235076	63.5819	1.53836e-15	3088.46	2833.4	2307.09	11475.6	12077.1	11168.4	12618.4	9486.07	9727.15	13479.1	11303.1	11501.7
WAC-AS1	antisense_RNA	1.70328	7.91827e-05	751.284	0.2828	15.81	7.00306e-05	406.487	523.311	354.495	1060.75	1181.71	922.814	751.109	755.177	627.08	824.547	928.445	679.476
FBXO28	protein_coding	1.03214	7.93396e-05	972.048	0.255756	10.3513	0.00129381	490.299	650.525	802.995	1096.09	1123.73	1138.49	1037.25	1079.67	1117.88	1130.97	1000.64	996.05
APBB2	protein_coding	0.947828	7.935e-05	2105.05	0.192896	42.1083	8.63556e-11	1020.41	1055.3	1021.68	2614.55	2855.37	2405.41	2577.7	2161.02	2180.46	2616.27	2340.3	2412.14
AC007285.1	antisense_RNA	2.68172	7.94472e-05	375.571	0.432995	8.62335	0.00331881	157.147	303.578	417.823	506.689	561.014	666.797	294.77	322.805	430.562	223.965	289.682	332.017
SAMD14	protein_coding	1.81189	7.99652e-05	127.166	0.397831	17.8736	2.36072e-05	98.4788	109.866	118.584	284.26	269.423	200.039	81.401	85.9688	92.8276	43.4559	72.1921	69.4918
SENP3	protein_coding	1.50275	8.06274e-05	337.222	0.310306	20.3924	6.30801e-06	196.958	86.7367	151.952	383.831	353.831	350.686	419.338	468.614	420.687	411.159	387.461	415.407
MT-TG	Mt_tRNA	3.31995	8.06949e-05	12.8644	1.09967	12.6258	0.000380468	4.19059	0	1.4352	16.8629	21.3151	24.6962	17.2669	19.3851	11.8503	8.91402	19.1903	9.26558
GYS1	protein_coding	1.89455	8.21676e-05	891.274	0.375037	12.4963	0.000407753	532.204	300.687	237.346	821.463	713.63	874.245	1503.45	1244.02	1044.8	1296.99	975.964	1150.48
NLGN2	protein_coding	1.15167	8.25404e-05	238.693	0.366785	6.32285	0.0119192	115.241	118.54	137.062	202.354	210.593	315.288	325.604	288.248	258.732	369.932	233.939	288.777
NRDE2	protein_coding	1.32592	8.30488e-05	78.491	0.517165	12.8549	0.000336603	46.0965	26.021	59.2021	159.796	162.848	209.094	45.6339	41.2988	49.3764	33.4276	61.2262	47.8722
DHX37	protein_coding	1.28322	8.35705e-05	750.878	0.334769	13.8975	0.000193051	274.483	633.178	448.68	869.642	1019.72	1091.57	762.209	819.233	843.349	749.892	751.163	747.423
KRCC1	protein_coding	1.26669	8.40567e-05	1073.56	0.190867	11.9181	0.000555902	1072.79	1020.6	957.997	1641.32	1592.67	1411.8	867.044	858.846	911.488	909.23	834.321	804.561
MAST3	protein_coding	1.24968	8.40567e-05	13.9404	1.41686	20.9788	4.64394e-06	0	0	0.897001	44.9677	30.6938	48.5692	3.70004	10.114	11.8503	1.11425	4.56912	10.8098
SYTL3	protein_coding	1.85784	8.45557e-05	928.319	0.224865	12.0638	0.000514114	1024.6	1043.73	942.389	1407.65	1709.47	1636.53	538.973	612.739	603.38	473.558	529.104	617.705
ELL	protein_coding	1.20188	8.46351e-05	148.091	0.686532	6.33993	0.011805	12.5718	17.3473	84.4975	171.841	162.848	149	260.236	142.439	147.142	237.336	206.524	185.312
GIPC1	protein_coding	1.70116	8.47024e-05	519.834	0.211726	15.7214	7.33874e-05	345.723	346.947	340.322	662.47	628.37	696.432	558.707	498.956	491.789	544.87	522.707	600.718
HARBI1	protein_coding	2.30997	8.53922e-05	764.604	0.474144	6.88325	0.00870072	624.397	239.971	195.905	1047.1	841.521	913.759	932.411	943.972	630.043	1029.57	925.704	850.889
TRIM69	protein_coding	1.8033	8.58734e-05	1084.08	0.319613	17.9379	2.28236e-05	827.641	630.286	554.347	2051.65	1740.17	1541.87	843.61	997.07	941.114	967.172	1214.47	699.551
IL4R	protein_coding	1.37461	8.61602e-05	1163.1	0.316715	44.6244	2.38701e-11	750.115	448.139	417.644	2282.91	3071.08	2440.81	773.309	729.892	660.656	781.091	872.702	728.892
ABCA3	protein_coding	1.83893	8.75207e-05	709.018	0.242159	6.34565	0.0117669	544.776	589.809	778.238	931.473	983.053	870.952	647.508	616.953	696.207	629.553	595.813	623.882
AP3D1	protein_coding	1.0635	8.78024e-05	1772.12	0.234004	17.3223	3.1546e-05	1116.79	1055.3	1197.86	2117.49	2329.32	2228.42	1785.89	1950.31	1863.47	2021.25	2149.31	1450.06
ANKRD29	protein_coding	1.40633	8.78838e-05	584.742	0.270146	42.4104	7.39938e-11	268.198	283.34	217.971	912.201	969.412	805.919	684.508	587.454	474.013	636.238	598.555	579.099
TMEM127	protein_coding	1.37861	8.85914e-05	940.523	0.325376	32.5837	1.14165e-08	240.959	523.311	378.534	1408.45	1323.24	1224.93	1126.05	1036.68	1009.25	999.485	1166.04	849.345
BLM	protein_coding	1.36734	8.89195e-05	374.326	0.27823	7.34486	0.00672547	362.486	332.491	280.582	631.956	614.728	512.857	257.77	279.82	308.109	301.963	348.167	260.98
RPRD2	protein_coding	1.04336	8.90349e-05	430.783	0.432879	11.6332	0.000647863	159.242	439.466	256.542	1129.01	959.18	712.073	276.27	190.48	228.119	284.135	292.424	242.449
PRELID2	protein_coding	1.38682	8.93075e-05	388.58	0.5259	19.8857	8.22143e-06	75.4306	297.796	111.228	963.593	1055.52	778.753	257.77	234.307	154.054	283.02	247.646	203.843
HMGXB4	protein_coding	0.967941	8.96126e-05	666.311	0.27124	8.86977	0.00289932	456.774	664.981	574.081	1126.6	1154.43	1018.31	455.105	466.086	500.677	490.271	640.591	447.836
SIK2	protein_coding	1.37611	8.96126e-05	519.282	0.277925	15.9909	6.36471e-05	236.768	372.968	296.549	667.288	757.966	712.073	483.472	450.915	586.592	621.753	540.07	504.974
DANT2	lincRNA	1.54679	8.97558e-05	1984.68	0.16053	22.9343	1.67637e-06	1443.66	1364.66	1382.64	2580.02	2374.5	2379.89	2084.36	2051.45	1929.63	2022.37	2142.92	2060.05
DNAJA3	protein_coding	1.57708	8.97762e-05	515.14	0.254102	30.6727	3.05431e-08	220.006	245.754	287.937	640.789	664.179	734.3	608.041	525.927	560.916	606.154	605.865	481.81
MIF-AS1	antisense_RNA	2.44509	8.99129e-05	1343.64	0.202864	51.24	8.1737e-13	963.835	930.974	926.961	2867.49	2768.41	2348.61	878.144	818.39	921.364	917.03	814.217	968.253
SUSD1	protein_coding	0.993592	8.99129e-05	225.977	0.513882	8.46683	0.00361681	236.768	54.9332	171.327	544.43	577.214	388.553	134.435	100.297	111.591	148.196	134.332	109.643
FGD5-AS1	antisense_RNA	0.929373	8.99153e-05	4359.83	0.2307	6.87402	0.00874575	2671.5	3781.72	3451.84	5478.83	5605.88	5305.56	4068.82	3648.62	4748.03	4784.6	4593.79	4178.78
KLF2	protein_coding	1.64168	9.06908e-05	281.657	0.263941	9.86515	0.00168439	184.386	231.298	197.52	459.313	478.311	424.774	217.069	198.065	206.393	295.277	235.767	251.715
ACTR1A	protein_coding	1.35793	9.08158e-05	131.728	0.737183	19.7502	8.82529e-06	31.4294	8.67367	38.7504	284.26	384.525	488.161	44.4005	37.0846	63.2018	34.5418	32.8977	132.807
AEN	protein_coding	1.3388	9.1706e-05	424.756	0.283405	34.4963	4.27056e-09	245.149	349.838	217.612	859.203	740.914	781.223	341.637	302.577	337.735	294.163	328.977	298.043
HSF1	protein_coding	1.52949	9.2215e-05	106.013	0.50596	15.6901	7.46118e-05	44.0012	2.89122	27.9864	117.237	136.417	85.6134	140.602	150.024	126.404	144.853	137.074	159.059
DCLRE1C	protein_coding	1.21221	9.28147e-05	303.674	0.272174	33.8758	5.8744e-09	196.958	199.494	184.244	646.41	555.046	615.758	225.703	193.851	188.618	216.165	180.937	240.905
KANK3	protein_coding	3.31553	9.37258e-05	35.3071	0.757776	16.1697	5.79126e-05	18.8576	2.89122	22.2456	105.995	110.839	89.7295	13.5668	11.7996	16.788	8.91402	12.7935	9.26558
ACOT9	protein_coding	0.99272	9.4443e-05	1570.71	0.255156	14.9411	0.000110922	842.308	1384.9	1116.95	2657.11	2880.95	2472.09	1221.01	1068.71	1103.07	1416.22	1417.34	1267.84
TNFAIP8L1	protein_coding	4.85808	9.4756e-05	43.6249	0.767526	8.00438	0.00466643	33.5247	0	32.6508	117.237	85.2605	124.304	24.667	16.0138	24.6882	20.0566	21.9318	23.1639
REEP2	protein_coding	2.39272	9.54496e-05	1351.91	0.213615	22.5947	2.0004e-06	762.687	902.061	649.429	1768.19	1697.54	1811.88	1404.78	1336.73	1294.65	1538.78	1430.13	1626.11
DHRS7B	protein_coding	1.38968	9.60203e-05	1026.48	0.178285	29.4626	5.70068e-08	808.783	876.04	857.712	1581.1	1532.13	1438.14	947.211	903.516	879.887	854.632	852.598	786.03
RHOQ	protein_coding	1.37462	9.62488e-05	318.788	0.319637	14.537	0.000137432	264.007	326.708	344.807	574.944	648.832	585.3	188.702	166.038	238.982	143.739	202.869	140.528
RCOR1	protein_coding	1.1927	9.81877e-05	494.026	0.436998	5.98698	0.0144119	525.919	326.708	372.614	668.091	1133.11	618.228	518.006	407.088	253.795	397.788	421.273	285.689
KIFC2	protein_coding	1.66262	9.88144e-05	1442.67	0.415341	6.63061	0.0100241	1160.79	398.989	658.399	1508.83	1555.15	1498.24	2221.26	1739.6	1366.74	1946.6	1711.59	1545.81
KIAA1524	protein_coding	1.1095	9.98936e-05	1417.44	0.257048	67.6493	1.95322e-16	565.729	667.872	479.716	3460.1	3459.87	2568.4	934.878	815.861	805.823	1175.54	1060.95	1014.58
ZNF554	protein_coding	2.4941	0.000100177	363.102	0.44911	6.40323	0.0113913	196.958	390.315	394.68	601.442	772.46	678.322	172.669	200.594	305.146	173.823	168.144	302.676
KAT6A	protein_coding	0.899273	0.00010027	173.074	0.532602	9.44915	0.00211247	33.5247	159.017	131.321	428.799	425.45	356.448	93.7345	86.8117	67.1519	94.7115	104.176	95.7443
MCUB	protein_coding	1.48344	0.000100632	132.399	0.363487	10.9404	0.000940907	100.574	138.779	116.79	262.579	291.591	246.139	76.4676	58.9982	82.9523	62.3982	75.8474	75.6689
IGF2BP3	protein_coding	1.16975	0.00010065	1067.15	0.271511	62.4142	2.78311e-15	536.395	685.22	404.906	2276.49	2371.95	2564.29	728.909	608.525	644.856	695.294	634.194	654.768
NATD1	protein_coding	2.88107	0.000100678	131.885	0.450898	15.9527	6.49435e-05	56.5729	69.3893	70.3249	365.362	474.901	252.724	38.2338	31.1848	44.4388	54.5984	58.4847	66.4033
ATF1	protein_coding	1.20914	0.000101429	2147.8	0.34446	57.4873	3.40166e-14	800.402	800.869	946.157	4769.78	5145.47	6409.48	859.644	1001.28	1559.31	998.371	978.705	1504.11
PITPNM1	protein_coding	1.2764	0.000102135	1376.93	0.275357	14.8887	0.000114042	720.781	1260.57	962.123	2300.58	2177.55	1997.1	1161.81	1110.85	1187.01	1276.93	1317.73	1050.1
SPSB1	protein_coding	1.58061	0.000104098	190.401	0.3435	12.354	0.000440053	100.574	138.779	152.311	298.714	295.854	294.708	141.835	156.767	212.318	167.138	179.109	146.705
UBE2E1	protein_coding	1.14457	0.000104673	467.357	0.253937	11.8611	0.000573186	331.056	332.491	397.73	722.695	744.324	637.985	372.471	444.172	363.41	385.532	473.361	403.053
AC103810.1	transcribed_unprocessed_pseudogene	3.20086	0.000105199	82.0624	0.598839	8.09554	0.00443744	35.62	37.5859	37.674	183.083	186.72	128.42	27.1337	63.2124	68.1394	96.94	83.158	37.0623
RAPGEF1	protein_coding	1.10286	0.000105271	518.753	0.273824	16.7918	4.17129e-05	456.774	465.487	300.854	788.54	814.238	796.04	464.972	477.886	416.737	418.959	427.67	396.876
AC103706.1	lincRNA	3.32851	0.000105689	113.845	0.422975	8.45857	0.00363328	123.622	69.3893	96.6967	206.369	200.362	197.569	88.8011	78.3834	82.9523	51.2556	70.3644	100.377
LRRC45	protein_coding	1.61951	0.000106057	59.3556	0.719655	15.2066	9.63679e-05	10.4765	11.5649	29.601	153.372	154.321	203.332	20.9669	23.5993	21.7256	38.9989	11.8797	32.4295
RP11-423O2.1	pseudogene	5.00435	0.000106406	8.84244	1.43069	8.79479	0.00302092	0	0	3.588	15.2569	17.9047	14.8177	12.3335	16.8566	8.88775	4.45701	2.74147	9.26558
TNFRSF9	protein_coding	2.93401	0.000106913	874.656	0.324617	13.6948	0.000215044	433.726	774.848	750.072	1770.6	1862.94	1671.11	414.405	480.414	591.529	534.841	527.276	684.109
UBQLN4	protein_coding	1.27345	0.000106947	415.128	0.474363	7.45541	0.00632459	268.198	156.126	77.3215	387.043	318.022	437.122	658.608	514.97	542.153	461.301	598.555	562.112
CDR2L	protein_coding	1.83992	0.000107734	2694.38	0.268147	7.70142	0.00551775	1984.24	3070.48	2377.41	4096.07	3962.91	3923.4	1752.59	2303.46	2524.12	2110.4	2286.39	1941.14
ZNF674	protein_coding	2.64405	0.000107924	304.626	0.331836	16.4513	4.99172e-05	136.194	164.8	152.49	352.514	381.114	474.99	245.436	388.545	337.735	288.592	340.856	392.243
GRK2	protein_coding	1.21504	0.000108766	189.559	0.357407	10.2078	0.00139852	75.4306	46.2596	85.3945	158.19	173.079	218.973	236.803	243.578	227.131	267.421	236.68	305.764
ABHD11-AS1	transcribed_unitary_pseudogene	3.11185	0.000110541	301.8	0.415298	30.3126	3.67737e-08	92.1929	161.908	227.479	868.839	860.278	693.14	111.001	101.14	148.129	112.54	130.677	114.275
VEGFB	protein_coding	1.28775	0.00011098	672.689	0.25718	67.1204	2.5542e-16	393.915	268.884	329.917	1728.04	1560.27	1452.96	377.405	364.103	377.236	470.215	395.686	353.636
FBXO46	protein_coding	1.78329	0.000111042	824.493	0.256902	102.809	3.69114e-24	402.296	277.557	318.615	2043.62	2187.78	2021.79	379.871	437.43	497.714	457.958	387.461	481.81
SESN2	protein_coding	1.98863	0.000111278	1063.11	0.232993	17.0212	3.69644e-05	492.394	627.395	654.093	1145.87	1171.48	1339.36	1203.75	1085.57	1278.85	1272.48	1124	1362.04
ATP13A2	protein_coding	2.04046	0.000111915	475.355	0.254525	36.2478	1.73756e-09	226.292	190.821	197.161	566.914	624.959	673.383	592.007	478.728	503.639	534.841	491.637	623.882
MIR130B	processed_transcript	2.42214	0.000112088	1350.89	0.330981	21.5149	3.51081e-06	324.77	534.876	281.838	1120.98	1107.53	1203.53	2342.13	1812.93	1529.68	2229.62	1874.25	1848.48
LAMP1	protein_coding	1.12979	0.000112183	1748.68	0.18647	21.6766	3.22711e-06	999.455	1214.31	996.389	1919.16	1879.14	1882.67	2141.09	2028.7	1957.28	2103.71	1857.8	2004.45
TPCN1	protein_coding	1.12038	0.000112309	1067.48	0.237879	21.0844	4.39482e-06	854.88	607.157	678.312	1495.98	1426.41	1728.73	1056.98	956.614	969.752	1089.74	907.427	1037.74
CEP250	protein_coding	1.05203	0.000112331	997.527	0.450858	19.0491	1.27397e-05	410.677	390.315	190.523	1398.01	1388.89	916.228	1690.92	1242.33	791.997	1454.1	1120.35	975.974
UBXN2A	protein_coding	1.81632	0.000114053	1382.27	0.199356	11.0081	0.000907141	1334.7	1251.9	1079.63	1956.09	1735.9	1730.38	1186.48	1344.32	1335.14	1172.19	1208.08	1252.4
SPRED3	protein_coding	1.62492	0.000115428	511.42	0.24122	38.0236	6.98941e-10	291.246	300.687	260.489	840.735	757.966	884.947	500.739	450.072	420.687	470.215	534.587	424.672
AC233723.2	TEC	5.29192	0.000116575	11.1329	1.69823	14.1969	0.000164644	0	0	0.3588	27.3018	47.7459	37.8675	6.16674	4.21416	0	4.45701	5.48294	0
AC004477.3	lincRNA	2.80103	0.000116866	57.0266	0.570877	8.43914	0.0036723	20.9529	57.8244	52.2055	130.085	125.333	101.254	38.2338	29.4991	38.5136	22.2851	31.07	37.0623
PEX13	protein_coding	1.54672	0.000116866	255.377	0.500097	7.11057	0.00766307	192.767	34.6947	123.607	314.774	247.255	290.592	372.471	301.734	282.433	313.105	291.51	299.587
OTUD1	protein_coding	2.99811	0.000118239	1873.9	0.219896	17.6252	2.69003e-05	859.07	1104.45	954.768	1949.67	1819.46	1999.57	2532.06	2154.28	2068.87	2548.3	2431.69	2064.68
PRR7	protein_coding	1.65246	0.000119179	109.075	0.520871	19.6285	9.4057e-06	54.4776	11.5649	57.0493	230.459	240.435	175.343	74.0009	93.5543	104.678	96.94	73.1059	97.2886
RPP14	protein_coding	2.35123	0.000119742	230.475	0.47572	20.4858	6.00766e-06	115.241	23.1298	114.457	452.086	431.418	432.183	185.002	198.908	184.668	209.48	243.077	176.046
ADCY7	protein_coding	1.32484	0.000119813	46.8956	0.769239	13.5423	0.000233246	14.6671	0	8.07301	56.2096	71.6188	41.9835	103.601	50.5699	34.5635	72.4264	65.7953	43.2394
STAM	protein_coding	1.08004	0.000120567	1320.25	0.251543	31.3975	2.10255e-08	859.07	662.09	836.005	2047.63	2175	2013.56	1254.32	1336.73	1057.64	1312.59	1323.22	965.165
PLEKHM1P1	transcribed_unprocessed_pseudogene	1.26649	0.000121514	64.5056	0.523037	6.72341	0.00951554	54.4776	23.1298	29.0628	85.9203	65.6506	88.0831	93.7345	78.3834	54.314	65.7409	67.623	67.9476
ZNF136	protein_coding	2.09145	0.00012221	288.529	0.421857	17.5755	2.76128e-05	115.241	297.796	246.137	709.044	662.474	629.753	115.935	138.224	170.842	100.283	140.729	135.895
AP4S1	protein_coding	2.03705	0.000124341	42.7977	0.668856	6.89279	0.00865439	25.1435	43.3683	27.4482	123.661	110.839	106.194	9.86679	7.58549	19.7506	13.371	15.535	10.8098
PKNOX1	protein_coding	1.66471	0.000126741	816.323	0.25669	7.55248	0.00599274	335.247	468.378	336.734	571.732	537.994	590.239	1381.35	1113.38	1116.89	1110.91	996.068	1236.95
AC004980.1	miRNA	1.24574	0.000128215	1927.3	0.201229	30.2001	3.89681e-08	1690.9	1728.95	1339.58	3341.26	3534.9	3210.5	1330.78	1362.02	1474.38	1408.42	1396.32	1309.54
LRSAM1	protein_coding	1.3894	0.000128215	1192.77	0.238827	15.3824	8.78035e-05	685.161	855.802	623.774	1418.09	1323.24	1631.59	1275.28	1204.41	1288.72	1400.62	1164.21	1442.34
POU2F2	protein_coding	1.32668	0.000128215	1597.24	0.224874	39.2139	3.7983e-10	840.213	676.546	899.154	2295.76	2205.69	1991.34	1796.99	1671.34	1658.06	1929.89	1702.45	1499.48
TMOD3	protein_coding	1.22278	0.000128215	181.568	0.488853	30.0141	4.28924e-08	83.8117	60.7157	74.2717	489.023	497.921	311.172	176.369	101.983	71.102	130.368	98.693	83.3902
IGSF8	protein_coding	1.14912	0.000128218	1585.3	0.307867	12.0387	0.000521076	1374.51	1370.44	932.163	2365.62	2420.55	2298.39	1449.18	1626.67	1227.5	1315.93	1655.85	986.784
PLOD1	protein_coding	1.15367	0.000128218	63.742	0.576403	15.3225	9.06296e-05	48.1917	11.5649	35.3418	148.554	164.553	133.359	37.0004	32.0276	46.4138	24.5136	44.7774	38.6066
CCDC116	protein_coding	3.82772	0.000128424	12.0363	1.75128	10.1339	0.00145563	0	0	2.3322	36.1347	33.2516	57.6244	2.4667	6.74265	0	2.22851	3.6553	0
TBL1X	protein_coding	1.05352	0.000128569	365.624	0.335467	19.7541	8.80742e-06	213.72	153.235	112.484	394.27	409.25	457.703	519.24	418.045	415.749	411.159	403.91	478.722
ARHGEF2	protein_coding	0.992294	0.000128719	642.179	0.259229	10.5157	0.00118363	366.676	375.859	282.914	650.425	691.463	563.073	895.411	682.694	750.521	859.089	805.079	782.941
LUZP1	protein_coding	1.12282	0.00012911	79.9012	0.6742	7.2309	0.00716594	10.4765	8.67367	22.9632	73.0724	37.5146	46.9227	192.402	117.996	83.9399	142.624	143.47	78.7574
CBFB	protein_coding	1.02908	0.000129433	100.644	0.4927	9.02994	0.00265593	73.3353	37.5859	43.953	297.911	300.97	257.664	32.0671	19.3851	14.8129	45.6844	41.1221	43.2394
PITX1	protein_coding	2.42908	0.000129847	473.771	0.338822	12.542	0.000397916	525.919	292.013	338.169	855.992	1061.49	898.118	323.137	264.649	243.919	276.335	254.957	350.548
ATP2A2	protein_coding	0.836786	0.000130563	466.139	0.311751	55.4136	9.76562e-14	211.625	124.323	188.729	797.373	826.174	931.046	434.139	408.773	447.35	344.304	360.96	518.872
ELF2	protein_coding	1.22145	0.000130763	1364.17	0.354254	7.85153	0.00507777	930.31	500.181	441.145	1327.35	1389.75	1389.57	1936.36	1599.69	1399.33	2095.91	1743.58	1616.84
MAP2K2	protein_coding	1.35904	0.000130763	4482.29	0.35188	12.8611	0.000335484	2925.03	2003.62	2962.79	4540.93	5280.18	8177.73	5292.3	5153.07	3885.92	4919.43	5154.88	3491.58
AC145098.2	TEC	2.99589	0.000130942	1155.36	0.328338	7.28464	0.00695467	865.356	549.332	462.673	1143.46	1186.83	1286.67	1609.52	1174.06	1305.51	1408.42	1210.82	1661.63
NKAP	protein_coding	1.5652	0.000132514	1148.32	0.204346	19.2778	1.13011e-05	938.691	1118.9	894.131	1826.81	1581.58	1764.13	936.111	958.3	1012.22	853.518	950.377	945.089
AKT2	protein_coding	1.11884	0.000132823	356.543	0.31028	38.4678	5.56639e-10	228.387	176.365	274.482	980.456	907.172	866.836	162.802	112.097	140.229	143.739	136.16	149.794
SLC8B1	protein_coding	1.26988	0.00013329	329.041	0.350907	10.8857	0.000969117	123.622	213.95	107.461	279.442	341.895	355.625	435.372	406.245	408.837	454.615	362.788	458.646
TCHP	protein_coding	1.54034	0.00013439	668.183	0.252198	19.2887	1.1237e-05	398.106	471.269	513.802	896.141	833.848	1084.99	683.275	624.538	663.619	538.184	623.228	687.197
BACE2	protein_coding	1.21732	0.000135683	2450.92	0.28402	5.81006	0.0159348	1208.98	1324.18	920.861	1493.57	1374.4	1971.58	3702.51	3326.66	4229.58	3168.94	2883.11	3806.61
FAM230C	processed_transcript	3.05528	0.000136138	493.724	0.320522	21.1562	4.23337e-06	280.769	173.473	324.894	1029.44	1040.18	768.051	370.004	306.791	336.747	450.158	414.876	429.305
AKAP17A	protein_coding	2.16349	0.00013682	584.313	0.37826	32.247	1.35765e-08	280.769	101.193	209.36	907.383	939.571	887.416	740.009	595.882	492.776	699.751	593.986	563.656
CPTP	protein_coding	2.23444	0.000138157	280.733	0.381631	11.7176	0.000619133	79.6211	213.95	116.251	379.013	327.4	372.912	298.47	283.191	316.996	339.847	290.596	350.548
NCOR2	protein_coding	1.04392	0.000138333	308.742	0.338601	25.9744	3.45981e-07	138.289	153.235	236.449	646.41	632.633	657.742	204.736	180.366	213.306	239.564	173.627	228.551
CNNM3	protein_coding	2.97619	0.000138365	897.143	0.301767	19.4675	1.02324e-05	347.819	364.294	259.771	919.428	795.48	829.792	1528.12	1079.67	929.264	1347.13	1214.47	1150.48
TYW1	protein_coding	1.34421	0.000140328	242.574	0.354481	47.8239	4.66284e-12	102.669	106.975	165.766	668.894	659.064	609.173	93.7345	96.9257	124.429	85.7975	103.262	94.2001
ACOT7	protein_coding	1.37516	0.000141181	3581.93	0.245916	6.84658	0.00888113	1858.53	1416.7	1376.9	2450.74	2263.67	2876.28	5796.74	4467.01	4764.82	5593.55	4841.44	5276.75
TRIM37	protein_coding	0.912988	0.000143827	299.183	0.576975	9.06	0.00261261	372.962	72.2806	141.009	717.074	705.104	651.156	120.868	126.425	205.406	138.167	154.436	185.312
WDR20	protein_coding	1.29514	0.000144485	867.822	0.275575	17.3044	3.18442e-05	536.395	951.212	787.567	1647.74	1618.24	1522.93	571.04	546.998	599.429	498.071	567.485	566.745
FAM120C	protein_coding	1.23639	0.000145221	1043.42	0.350752	6.22003	0.0126313	590.873	1173.84	1099.18	1799.51	1739.31	1485.06	610.507	825.132	934.201	679.694	847.115	736.614
CNNM2	protein_coding	1.1802	0.000147269	622.651	0.249173	33.4378	7.35811e-09	488.203	315.143	389.119	921.034	897.793	831.438	704.242	651.509	644.856	533.727	497.12	597.63
ANKRD52	protein_coding	1.11078	0.000147345	1872.14	0.235108	54.8068	1.32981e-13	833.927	870.258	879.958	3450.46	3732.7	2822.77	1687.22	1556.71	1353.9	1957.74	1806.63	1513.38
POM121C	protein_coding	1.34349	0.000148423	1291.88	0.247911	9.79927	0.00174581	852.784	939.647	774.291	1512.04	1456.25	1709.8	1433.15	1235.59	1322.3	1337.1	1190.71	1738.84
ARID3B	protein_coding	1.30172	0.000149526	597.207	0.297519	24.0603	9.33631e-07	452.583	234.189	313.053	1138.65	1019.72	939.278	511.84	461.872	475.001	571.612	543.725	504.974
MYO1E	protein_coding	0.891692	0.000149526	547.29	0.307727	25.3599	4.75714e-07	234.673	318.034	409.391	962.79	752.85	768.875	545.14	528.456	600.417	521.47	505.345	420.04
PTPN12	protein_coding	0.963777	0.000149526	336.474	0.31676	32.3335	1.29857e-08	159.242	147.452	151.593	440.041	364.062	505.449	434.139	350.618	465.126	295.277	301.562	423.128
PUM1	protein_coding	0.820057	0.000151587	1609.38	0.215084	25.3646	4.74548e-07	1219.46	1529.46	1316.8	2902.82	2756.47	2753.62	990.379	1176.59	1287.74	1129.85	1046.33	1202.98
TMEM69	protein_coding	1.93943	0.000151587	643.855	0.297191	7.41562	0.00646599	366.676	436.575	263.718	581.368	549.93	582.007	917.611	890.873	752.496	830.119	900.117	654.768
CUL9	protein_coding	1.26771	0.000151611	300.672	0.332338	43.2066	4.92551e-11	228.387	138.779	128.451	737.148	771.607	702.195	140.602	169.409	143.192	153.767	141.643	152.882
SMG5	protein_coding	1.37028	0.000153324	769.279	0.25778	7.01891	0.00806534	477.727	338.273	390.554	742.769	808.269	743.355	1021.21	852.103	754.471	1151.02	1023.48	928.102
TAF4	protein_coding	1.56979	0.000153472	1118.49	0.333562	7.5756	0.00591635	697.733	740.153	473.258	1333.77	1548.33	1149.2	1373.95	1190.92	959.877	1397.27	1569.04	988.328
MBD6	protein_coding	1.23464	0.000154389	1399.58	0.254006	6.85488	0.00883995	678.875	644.743	484.739	831.902	857.721	1002.67	2229.89	2221.7	1862.48	2074.74	2166.68	1738.84
FAM219A	protein_coding	1.57534	0.000154532	266.451	0.381449	39.9278	2.63531e-10	62.8588	37.5859	78.5773	427.996	355.536	434.653	350.271	244.421	229.106	373.275	314.355	288.777
AC138393.1	protein_coding	1.89472	0.000154599	506.442	0.368129	7.26567	0.00702851	517.537	239.971	256.363	677.727	569.54	774.637	501.973	512.442	501.664	545.984	480.671	498.797
MSANTD3-TMEFF1	protein_coding	2.01084	0.000155477	1686.42	0.22181	21.3435	3.8392e-06	1014.12	1382	1356.8	2628.2	2850.26	2578.28	1323.38	1353.59	1427.97	1356.05	1358.86	1607.58
APOL6	protein_coding	2.28121	0.000157184	353.004	0.370081	34.166	5.06061e-09	232.578	112.758	116.251	717.877	697.431	699.725	325.604	236.836	259.72	300.848	292.424	243.994
MAP2K7	protein_coding	1.09651	0.000159209	257.688	0.277964	21.0839	4.39604e-06	167.623	147.452	135.088	311.562	336.779	343.277	296.004	290.777	274.533	277.449	292.424	219.285
PLEKHM1	protein_coding	1.01715	0.000159288	89.0351	0.528901	14.1198	0.000171531	14.6671	23.1298	43.056	215.202	209.741	165.464	60.4341	43.8273	46.4138	73.5407	89.5547	83.3902
ARRDC2	protein_coding	2.00136	0.000160974	892.8	0.211303	9.22047	0.00239324	689.351	569.571	603.682	1055.94	1094.74	949.157	1011.35	895.93	877.912	1055.2	1004.29	906.483
TNK1	protein_coding	2.50501	0.0001615	176.46	0.578195	7.50763	0.0061438	75.4306	2.89122	40.1856	148.554	158.585	153.94	266.403	194.694	221.206	314.219	200.127	341.282
TIAL1	protein_coding	1.15303	0.000161649	209.108	0.353055	35.7112	2.2884e-09	119.432	150.344	113.381	431.208	491.1	559.78	101.135	97.7685	138.254	94.7115	88.6409	123.541
RASSF1	protein_coding	1.8525	0.000162034	150.897	0.587522	12.0163	0.000527385	41.9059	75.1718	118.225	463.327	404.987	214.857	66.6008	100.297	70.1145	114.768	89.5547	50.9607
C5AR1	protein_coding	2.11781	0.000163034	394.235	0.363671	17.3633	3.08735e-05	410.677	182.147	242.011	755.617	665.884	588.592	333.004	327.019	366.373	314.219	299.734	245.538
NR2F6	protein_coding	1.75533	0.000163836	2697.53	0.287567	6.91073	0.008568	1066.5	870.258	608.705	1614.02	1461.36	1583.85	4739.76	3734.59	3563	4670.95	3985.19	4472.19
RBM43	protein_coding	1.66967	0.000165102	883.591	0.248696	85.0292	2.93996e-20	322.675	277.557	402.574	1744.1	1449.43	1644.77	884.311	772.034	784.097	842.375	725.576	753.6
ANGPTL4	protein_coding	1.22112	0.000166195	27084.6	0.276051	44.4032	2.67246e-11	7767.25	12209.6	8579.81	32661	33583.3	41590	29036.7	29782.3	33446.6	29771.7	28770.8	37815.9
CAP2	protein_coding	1.17032	0.000167255	1332.69	0.206208	9.45933	0.00210078	970.121	896.279	986.342	1415.68	1571.35	1496.59	1476.32	1495.18	1338.1	1505.36	1605.59	1235.41
CDC27	protein_coding	1.03937	0.000170409	1122.94	0.271227	12.9756	0.000315572	718.686	1003.25	707.734	1682.27	1739.31	1460.37	1064.38	844.517	1134.67	1169.97	929.359	1020.76
CARD8	protein_coding	1.67418	0.000171652	12.0677	1.37204	10.9814	0.000920284	0	0	5.38201	42.5587	40.0724	18.1105	11.1001	6.74265	7.90022	5.57127	2.74147	4.63279
SPATA25	protein_coding	4.38563	0.00017235	955.85	0.378821	77.1169	1.61132e-18	152.956	323.817	319.512	2998.38	3349.88	3003.06	152.935	209.865	263.67	192.766	248.56	254.803
GALM	protein_coding	1.44066	0.000177316	860.67	0.317462	53.4349	2.673e-13	305.913	448.139	265.871	1766.59	1726.52	1951	740.009	541.941	590.542	798.919	545.553	647.046
TXNRD1	protein_coding	0.937716	0.000178621	540.109	0.36922	8.76599	0.00306899	349.914	636.069	281.658	976.441	1012.89	828.969	440.305	370.003	355.51	425.645	424.014	379.889
SLC11A2	protein_coding	1.03878	0.000178814	562.587	0.254815	29.319	6.13906e-08	419.059	297.796	289.373	1008.56	945.539	978.792	437.839	435.744	448.338	471.329	459.653	559.023
LAT2	protein_coding	1.47467	0.000180662	1396.8	0.292373	34.5189	4.22126e-09	854.88	468.378	853.945	2915.67	2626.88	2379.07	1105.08	1024.88	1059.62	1234.59	1126.74	1111.87
ZNF777	protein_coding	1.5483	0.000181069	624.774	0.300711	7.1182	0.00763052	576.206	292.013	475.769	746.784	718.746	762.289	654.908	670.894	695.22	716.465	610.434	577.554
TRAF4	protein_coding	1.7363	0.000181416	183.989	0.437894	9.27735	0.00232005	102.669	37.5859	105.308	204.763	198.657	197.569	276.27	225.879	203.431	251.821	159.919	243.994
CYHR1	protein_coding	1.72608	0.000183051	18.4804	1.06529	7.91364	0.00490633	4.19059	0	6.27901	44.9677	46.8933	58.4476	9.86679	6.74265	8.88775	22.2851	5.48294	7.72132
PDXDC2P-NPIPB14P	processed_transcript	2.0362	0.000184164	407.455	0.277094	9.27332	0.00232516	215.815	205.277	278.429	350.105	380.262	470.874	556.24	506.542	480.926	508.099	455.084	481.81
TRIM65	protein_coding	1.70929	0.000184469	1630.11	0.380874	19.6455	9.32238e-06	821.355	471.269	330.276	1827.61	1590.96	1908.19	2428.46	1961.27	1861.49	2084.77	1820.34	2455.38
LRRC8E	protein_coding	2.0824	0.000186669	10.8098	1.53128	9.26206	0.0023395	0	5.78244	10.5846	33.7257	25.5781	34.5747	8.63344	2.5285	4.93764	0	1.82765	1.54426
ACBD3	protein_coding	1.09521	0.000186692	40.9728	1.14933	19.1454	1.21127e-05	0	0	9.68761	131.691	154.321	153.94	3.70004	5.89982	12.8379	8.91402	9.13824	1.54426
FAM213A	protein_coding	1.35959	0.000187427	33639.9	0.311364	38.7913	4.71628e-10	14841	11680.5	13885.8	39139.5	41915.8	60665.4	43471.8	42142.4	30811.9	37930.3	40227.4	26967.5
CSAD	protein_coding	1.39788	0.000187791	612.829	0.255067	72.9673	1.31817e-17	316.389	237.08	325.97	1614.02	1552.59	1360.76	287.37	296.677	339.71	375.503	339.029	308.853
CDK12	protein_coding	0.846859	0.000188291	3693.21	0.262244	52.8825	3.5411e-13	1144.03	1717.39	1278.76	6209.55	5518.91	5737.75	3811.05	3204.45	3721.99	4382.36	3231.28	4361
PHACTR4	protein_coding	1.19672	0.000188817	523.434	0.27258	13.1505	0.000287442	287.055	436.575	304.98	545.233	595.971	669.267	673.408	545.312	596.467	538.184	572.968	515.784
NCOA3	protein_coding	0.810196	0.000190935	786.767	0.228668	9.46178	0.00209797	517.537	688.111	654.811	1182.81	1269.53	1037.24	636.408	636.338	629.055	753.235	667.091	769.043
PIGB	protein_coding	1.58981	0.000190935	422.662	0.257067	9.98326	0.00157969	270.293	396.097	327.047	591.807	557.604	516.15	440.305	367.475	423.649	408.931	366.443	406.141
RABEP1	protein_coding	1.02883	0.000190935	720.175	0.244301	18.0376	2.16584e-05	555.253	358.512	492.992	918.625	1079.4	1058.64	643.808	691.122	704.107	688.608	728.318	722.715
PLEKHM2	protein_coding	1.39045	0.000192469	339.405	0.526453	6.19671	0.0127988	289.15	109.866	81.4477	527.567	465.522	373.736	436.605	296.677	298.233	490.271	360.96	342.826
HPCAL1	protein_coding	1.20088	0.000192515	167.521	0.391087	11.4332	0.000721434	73.3353	28.9122	39.2886	124.464	142.385	130.067	256.536	214.922	216.269	294.163	216.576	273.335
FAM151B	protein_coding	1.68493	0.000192831	1150.89	0.249458	14.8416	0.000116928	905.167	1006.15	1271.95	1907.91	2232.12	2221.83	611.741	740.006	758.421	669.666	698.161	787.574
AL021707.2	pseudogene	3.30661	0.000193786	203.839	0.411623	9.69901	0.00184367	113.146	202.386	133.115	572.535	577.214	368.796	83.8677	56.4697	59.2517	98.0543	93.21	88.023
C6orf106	protein_coding	1.23548	0.00019521	742.381	0.493217	23.3037	1.38334e-06	178.1	274.666	575.336	1765.78	1860.38	2077.77	310.804	284.877	475.988	332.047	283.285	489.531
ATAD2B	protein_coding	1.21973	0.000196106	692.373	0.374126	13.4898	0.00023987	442.107	251.536	339.425	777.298	654.801	1019.95	817.71	772.034	934.201	678.58	578.451	1042.38
MARVELD1	protein_coding	1.51049	0.000196966	210.971	0.329758	11.7664	0.000603111	117.336	153.235	107.999	293.896	357.241	278.244	225.703	173.623	171.83	199.451	243.077	210.02
GNA12	protein_coding	1.45575	0.000199173	1813.68	0.198479	41.218	1.3616e-10	1213.17	1081.32	935.931	2969.47	3037.83	2933.08	1567.59	1437.87	1463.52	1782.8	1567.21	1774.36
AC021188.1	antisense_RNA	2.55391	0.000200104	901.129	0.278275	52.688	3.9097e-13	368.772	451.031	518.467	2413	2696.79	2044.84	300.937	393.602	315.021	386.646	439.549	484.899
SYT11	protein_coding	0.968033	0.000200643	900.435	0.260867	75.7349	3.24419e-18	410.677	370.076	545.556	2186.55	2343.81	2197.14	416.872	414.673	529.315	443.473	455.998	491.076
AC025682.1	antisense_RNA	1.82905	0.000201904	358.42	0.358956	16.6621	4.46654e-05	169.719	228.407	138.856	436.829	438.239	546.609	399.605	349.775	434.512	393.331	278.716	486.443
SMG1P3	transcribed_unprocessed_pseudogene	1.49485	0.000202961	17.5577	0.967082	8.20946	0.00416726	4.19059	0	8.25241	29.7108	22.1677	40.3371	19.7336	17.6995	20.7381	21.1708	12.7935	13.8984
ZNF703	protein_coding	1.7753	0.000203618	344.042	0.404605	19.0539	1.27078e-05	142.48	283.34	128.271	690.575	744.324	705.488	235.57	166.881	262.682	288.592	219.318	260.98
KPNA6	protein_coding	1.03848	0.000203995	1336.21	0.284462	12.3697	0.000436355	383.439	531.985	426.434	1029.44	975.38	1095.69	2306.36	1513.73	1550.42	2288.68	1835.87	2097.11
VKORC1L1	protein_coding	1.13667	0.000204413	256.913	0.432427	8.17943	0.00423682	144.575	159.017	78.7567	362.953	340.189	321.05	367.538	225.036	180.718	309.762	306.131	287.233
ATAD3A	protein_coding	1.23069	0.000204423	11.1836	1.29668	8.67322	0.0032292	0	0	4.3056	27.3018	27.2834	17.2873	11.1001	9.27115	13.8254	6.68552	10.9659	6.17705
AC092117.1	miRNA	2.96492	0.000205788	268.875	0.30695	72.0269	2.12288e-17	104.765	72.2806	121.454	633.562	718.746	646.217	149.235	141.596	164.917	153.767	156.264	163.692
STEAP3	protein_coding	1.05542	0.000205788	405.554	0.318171	58.8089	1.73758e-14	167.623	109.866	184.423	688.166	686.347	668.443	508.139	382.646	434.512	342.076	280.544	413.863
INF2	protein_coding	1.20702	0.000206218	944.762	0.286795	46.7182	8.19658e-12	282.865	419.227	480.793	1579.49	1513.37	1534.46	1013.81	847.889	921.364	950.458	760.301	1033.11
NUCB1	protein_coding	1.60413	0.000207637	445.594	0.275983	9.46516	0.00209411	274.483	407.662	256.542	472.963	494.511	531.791	525.406	510.756	492.776	474.672	487.068	418.495
D2HGDH	protein_coding	1.3389	0.000209421	3071.5	0.210138	142.613	7.14398e-33	884.214	1000.36	784.876	5945.37	5681.76	5883.45	2960.04	2586.65	2280.2	3133.28	2814.58	2903.21
ADNP	protein_coding	0.90065	0.000210625	714.711	0.260807	32.6486	1.10421e-08	362.486	401.88	256.722	999.727	1000.96	1022.42	791.81	654.037	742.621	796.691	765.784	781.397
TMEM245	protein_coding	0.751701	0.000211127	492.198	0.287938	16.6252	4.55409e-05	314.294	199.494	333.864	696.999	766.492	687.377	532.806	452.601	398.961	520.356	488.896	514.24
AC027682.4	lincRNA	2.22599	0.000211562	685.213	0.375429	61.9538	3.51605e-15	188.576	193.712	195.546	1412.47	1631.89	1832.46	414.405	387.703	547.09	391.103	328.063	699.551
DNAJB12	protein_coding	1.23011	0.000212675	1328.3	0.249276	50.7687	1.03918e-12	458.869	748.827	551.476	2258.02	2154.53	2392.24	1240.75	1140.35	1085.29	1254.65	1244.63	1409.91
TMEM175	protein_coding	1.44955	0.000213348	1671.9	0.23669	8.74873	0.00309818	1060.22	1246.12	1222.43	1854.11	1774.27	2228.42	1811.79	1624.98	1845.69	1879.74	1485.88	2029.16
AC010326.2	protein_coding	3.19639	0.000213734	796.781	0.311425	121.608	2.81222e-28	178.1	289.122	208.104	2637.03	2813.6	1928.77	212.136	269.706	281.445	257.392	255.871	230.095
MGAT1	protein_coding	1.20506	0.000214395	872.701	0.248645	13.704	0.000214004	733.353	769.065	560.984	1332.17	1554.3	1407.68	614.207	588.297	748.546	713.122	686.282	764.41
CBARP	protein_coding	2.38865	0.000215506	2337.37	0.313355	30.4273	3.46624e-08	982.693	1859.06	1556.3	5366.41	5680.91	4940.06	985.445	1220.42	1462.53	1239.05	1328.7	1426.9
ADD1	protein_coding	0.925138	0.000216281	870.222	0.208282	21.2673	3.9949e-06	555.253	529.094	600.632	1446.19	1238.83	1141.79	778.243	724.835	781.135	872.46	875.443	898.761
COL6A2	protein_coding	0.936935	0.000216349	864.893	0.289371	38.0814	6.78531e-10	450.488	407.662	292.602	1487.14	1434.93	1270.21	965.712	708.822	769.284	954.915	752.077	884.863
ANKRD40	protein_coding	1.09298	0.000216765	952.357	0.243279	8.46174	0.00362694	622.302	659.199	511.47	884.899	932.75	987.024	1320.92	1131.08	1023.08	1233.48	977.792	1144.3
KIAA0232	protein_coding	0.896525	0.00021731	431.635	0.321749	24.4088	7.79109e-07	142.48	80.9542	77.3215	285.063	299.264	325.99	748.642	643.924	564.866	666.323	705.472	639.325
LRP5L	protein_coding	1.92564	0.000217849	347.127	0.352741	14.6881	0.000126844	190.672	280.449	330.814	851.977	816.795	623.99	134.435	172.781	201.456	189.423	202.869	169.869
MARS	protein_coding	1.19362	0.000218919	653.252	0.311573	6.7581	0.00933229	532.204	384.533	465.364	832.705	765.639	670.09	838.677	754.334	575.729	806.719	697.248	515.784
EIF3L	protein_coding	1.13974	0.000219575	500.895	0.25474	51.2935	7.95381e-13	226.292	254.428	321.306	1121.78	1180.01	1137.67	276.27	252.007	283.421	338.733	296.079	322.751
MXRA8	protein_coding	1.43694	0.0002196	901.347	0.26376	21.4704	3.59342e-06	898.881	569.571	625.21	1628.47	1712.03	1438.14	654.908	669.208	671.519	623.982	717.352	606.895
CPSF7	protein_coding	1.08098	0.000219918	910.149	0.282112	11.2779	0.000784338	588.777	809.542	566.725	1309.68	1277.2	1322.89	765.909	885.816	826.561	842.375	1054.55	671.755
CKMT2-AS1	antisense_RNA	1.77818	0.000220799	641.723	0.231271	19.7894	8.64609e-06	513.347	540.659	430.381	956.366	919.961	854.488	672.175	545.312	609.305	592.783	550.122	515.784
THRAP3	protein_coding	0.824399	0.000222014	5.28005	1.71153	7.01585	0.00807912	2.09529	0	2.8704	10.4389	11.9365	15.6409	2.4667	6.74265	6.9127	3.34276	0.913824	0
URGCP	protein_coding	1.88612	0.000222725	668.375	0.331185	15.5109	8.20315e-05	320.58	318.034	580.001	871.248	777.576	970.56	666.008	771.191	820.636	606.154	685.368	633.148
RTL6	protein_coding	1.11479	0.000222884	1723.27	0.299335	12.7669	0.000352804	1257.18	1564.15	1649.76	2629.81	2950.01	3202.27	1022.45	1217.89	1598.81	1028.46	1068.26	1490.21
NUP98	protein_coding	0.850735	0.000223153	331.705	0.365234	6.5199	0.0106674	188.576	283.34	368.309	417.557	394.756	475.813	300.937	321.119	410.812	225.079	271.406	322.751
LRP10	protein_coding	1.25362	0.000225087	82.0275	0.480239	17.974	2.23944e-05	33.5247	49.1508	58.1257	220.823	223.382	167.111	33.3004	37.0846	44.4388	31.1991	42.9497	43.2394
ARHGDIA	protein_coding	1.39159	0.000225433	2368.75	0.219365	75.7355	3.24328e-18	691.447	722.806	696.79	2958.23	2519.45	2509.96	3484.21	3042.62	2647.56	3406.27	2894.99	2850.71
NFX1	protein_coding	1.01031	0.000226771	256.9	0.284073	6.19781	0.0127909	205.339	185.038	245.24	411.133	415.219	394.316	172.669	178.68	217.256	215.051	201.955	240.905
C20orf194	protein_coding	1.26372	0.000226791	579.044	0.323678	6.51515	0.0106959	559.443	320.926	573.901	849.568	808.269	752.41	585.84	515.813	502.652	492.5	590.33	396.876
BYSL	protein_coding	1.59333	0.00022815	259.835	0.372209	15.56	7.99266e-05	67.0494	150.344	91.6735	285.063	265.16	268.365	419.338	285.72	301.196	371.046	288.768	324.295
MLEC	protein_coding	0.966626	0.00022815	333.471	0.370009	18.9677	1.3295e-05	144.575	242.863	127.733	578.156	619.844	512.857	355.204	241.05	246.882	315.334	349.995	267.158
INPP5B	protein_coding	1.09845	0.000230085	1372.79	0.318286	9.07559	0.00259044	827.641	1581.5	903.459	2279.7	2311.41	2010.27	1151.95	917.844	1163.31	1128.74	1071.92	1125.77
FAM120B	protein_coding	0.819057	0.000230347	934.209	0.337153	40.5792	1.88801e-10	509.156	283.34	278.967	1809.95	1735.05	1791.3	868.277	650.666	753.484	817.862	696.334	1016.13
AC112504.1	miRNA	9.30816	0.000232298	526.906	0.23726	10.9187	0.000952007	391.82	396.097	456.932	819.054	700.841	838.847	377.405	463.557	459.2	483.586	486.154	449.381
WDR53	protein_coding	1.8195	0.000234592	406.018	0.287368	18.4768	1.71989e-05	253.53	257.319	345.345	582.171	638.601	755.703	370.004	300.891	368.348	324.248	311.614	364.446
TMEM161B-AS1	antisense_RNA	1.16121	0.000235353	2941.62	0.269485	30.0439	4.22377e-08	1814.52	2087.46	1742.51	6876.04	6397.95	4919.48	2042.42	1699.15	1583.01	2468.07	1934.57	1734.21
AL080276.2	antisense_RNA	2.1419	0.000239704	735.067	0.350476	7.357	0.00668023	622.302	456.813	592.738	1010.97	1023.98	1295.73	492.106	618.639	771.259	501.414	559.26	875.597
ATXN2L	protein_coding	0.988221	0.000240649	441.924	0.279237	42.5647	6.83813e-11	184.386	297.796	240.934	1022.21	1117.76	868.482	235.57	252.007	234.044	265.192	285.113	299.587
CHKA	protein_coding	1.52225	0.000243972	277.24	0.303768	13.6683	0.000218101	119.432	150.344	112.125	317.183	238.729	293.061	374.938	285.72	365.385	344.304	342.684	382.977
DDX46	protein_coding	1.28862	0.000244531	6231.58	0.246035	42.0515	8.88989e-11	2969.03	3177.45	3144.17	13385.1	15363.1	10583.1	3798.71	3660.42	3481.04	5401.9	5704.09	4110.83
PIM3	protein_coding	1.57749	0.0002446	345.105	0.284817	21.9893	2.74173e-06	169.719	95.4103	154.643	377.407	387.935	346.57	467.439	441.644	382.173	415.616	448.688	454.013
FNBP1	protein_coding	1.2555	0.000246245	300.76	0.340671	8.11615	0.00438726	199.053	309.361	162.716	520.34	528.615	520.266	180.069	208.179	226.144	268.535	220.232	265.613
ASXL2	protein_coding	1.14358	0.000248463	3058.68	0.230278	5.83484	0.0157118	2723.88	2590.54	2277.84	3277.82	3152.93	3355.39	3126.54	3904.84	3262.79	2735.49	3605.95	2690.11
SCRN1	protein_coding	0.975533	0.000248519	1073.79	0.27247	76.5483	2.14888e-18	496.584	569.571	386.607	2077.35	2051.37	2570.05	954.612	789.733	779.16	773.292	638.763	798.384
MAPKAP1	protein_coding	0.660998	0.000249135	831.295	0.305577	25.9031	3.58993e-07	310.103	292.013	414.594	1009.36	983.053	1148.37	1124.81	786.362	951.977	1074.14	765.784	1114.96
BFAR	protein_coding	1.03192	0.000249433	1057.57	0.260096	14.5295	0.000137981	490.299	760.391	573.542	1361.07	1325.8	1373.93	1212.38	984.428	1006.29	1232.36	1045.41	1324.98
UBAP1L	protein_coding	2.2619	0.000249876	905.521	0.335555	82.555	1.02771e-19	167.623	312.252	366.515	2931.73	2997.76	2705.88	218.303	184.58	234.044	255.164	237.594	254.803
KLC2	protein_coding	1.41205	0.000250337	1130.15	0.269446	29.2545	6.34696e-08	525.919	928.082	652.837	2010.7	2155.39	1894.2	828.81	858.003	946.052	923.716	919.307	918.837
NT5C2	protein_coding	1.1497	0.000250337	915.437	0.250613	132.394	1.22665e-30	236.768	239.971	295.472	1934.41	2023.23	2355.19	663.541	552.898	676.457	651.838	604.951	750.512
MED22	protein_coding	1.38299	0.000252136	8.50343	1.8222	9.86951	0.0016804	0	0	1.794	27.3018	21.3151	42.8067	1.23335	1.68566	2.96258	1.11425	1.82765	0
CSPG4	protein_coding	1.37353	0.000260608	1273.03	0.206858	8.5859	0.00338776	817.164	974.342	978.09	1495.17	1595.22	1625.83	1299.95	1160.58	1219.6	1236.82	1332.36	1541.17
ASPSCR1	protein_coding	1.63096	0.000261271	370.504	0.28325	8.32873	0.0039023	226.292	306.47	197.699	419.163	396.461	364.68	460.039	438.273	410.812	445.701	422.187	358.269
CLPB	protein_coding	1.43698	0.000261318	161.151	0.40059	38.6266	5.13154e-10	23.0482	28.9122	23.8602	154.978	167.963	211.564	224.469	191.323	166.892	275.22	189.162	276.423
JOSD1	protein_coding	1.36642	0.000261318	594.306	0.379878	50.9288	9.57798e-13	152.956	193.712	246.496	1737.68	1561.97	1237.28	425.505	300.048	219.231	413.388	349.995	293.41
MFSD14C	protein_coding	1.63111	0.000261318	4220.61	0.322002	23.9243	1.00202e-06	2485.02	1885.08	1400.94	6452.86	6902.69	5693.29	5204.73	3742.17	3336.86	5202.45	4341.58	3999.64
PCBP1-AS1	processed_transcript	1.0355	0.000261318	675.151	0.269382	10.3823	0.00127232	326.866	361.403	386.787	607.866	480.869	725.245	954.612	779.619	982.59	880.26	814.217	801.473
MPP3	protein_coding	1.34277	0.000264355	1233.06	0.209927	11.0881	0.000868858	871.642	1168.05	998.003	1943.25	1978.9	1725.44	897.877	981.056	966.79	1127.62	1111.21	1026.94
TMEM222	protein_coding	1.57631	0.000264355	1786.24	0.230609	17.1543	3.44634e-05	676.78	1017.71	739.846	1790.68	1601.19	1597.02	2348.29	2324.53	2119.23	2491.47	2332.99	2395.15
ZNF562	protein_coding	1.98596	0.000265267	953.146	0.273556	71.0204	3.53544e-17	349.914	280.449	376.382	1592.34	1537.25	1566.56	1221.01	906.044	862.112	862.432	806.907	1076.35
RNF19B	protein_coding	1.53241	0.000266906	1713.76	0.228495	35.7527	2.24017e-09	1137.74	1393.57	1074.07	3081.89	3270.59	2832.65	1255.55	1338.42	1317.36	1262.45	1490.45	1110.33
ITGB5	protein_coding	0.957857	0.000268575	2941.31	0.308689	7.15341	0.00748218	3392.28	2391.04	2207.7	4854.9	4298.83	4497.18	2344.59	2539.45	2070.85	2343.27	2754.27	1601.4
PAICS	protein_coding	0.892223	0.000272646	795.722	0.239686	66.5502	3.41091e-16	222.101	332.491	320.409	1247.85	1424.7	1229.87	768.376	751.806	716.945	843.49	889.151	801.473
AL513550.1	antisense_RNA	2.99095	0.000273022	2496.21	0.172017	9.38229	0.00219092	2650.55	2524.04	2769.94	3714.65	3689.22	3550.49	1690.92	1926.71	2035.3	1771.66	1850.49	1780.54
RBBP4	protein_coding	0.966791	0.000273564	1555.1	0.17121	43.4763	4.29126e-11	1137.74	1006.15	1153	2735	2604.71	2677.89	1186.48	1115.07	1188.98	1337.1	1282.09	1236.95
HDGF	protein_coding	1.20249	0.000273749	237.732	0.248258	11.7021	0.000624281	180.195	179.256	176.171	279.442	278.802	257.664	261.47	265.492	285.396	225.079	227.542	236.272
DCAKD	protein_coding	1.61227	0.000275275	607.38	0.297875	72.9372	1.33842e-17	255.626	315.143	184.423	1209.31	1037.62	1276.79	620.374	557.955	492.776	480.243	421.273	437.026
NUCKS1	protein_coding	1.19564	0.000275996	513.609	0.380892	7.87596	0.00500964	90.0976	213.95	120.916	392.664	409.25	346.57	828.81	611.053	542.153	918.144	977.792	711.905
SLC43A2	protein_coding	1.69855	0.000276086	535.811	0.313766	16.6991	4.38023e-05	184.386	344.055	239.32	711.453	578.066	680.791	700.542	539.412	549.066	698.637	569.312	634.692
RNF139	protein_coding	1.37407	0.000276927	453.238	0.235459	8.43072	0.00368934	393.915	335.382	384.096	532.385	496.216	600.94	520.473	459.343	434.512	411.159	414.876	455.558
AGAP6	protein_coding	1.65627	0.000278148	1104.39	0.423186	19.7126	9.00062e-06	494.489	274.666	313.592	1836.45	2006.18	1105.57	1471.38	970.099	797.923	1538.78	1447.5	996.05
C19orf57	protein_coding	2.09599	0.000279936	234.453	0.400037	24.1223	9.04069e-07	136.194	89.6279	132.397	476.175	586.592	380.321	197.336	193.008	114.553	158.224	199.214	149.794
FBXO36	protein_coding	1.79963	0.00028349	319.503	0.356114	13.7901	0.000204405	291.246	170.582	231.247	820.66	807.417	623.99	109.768	132.325	146.154	210.594	152.609	137.439
PTPN22	protein_coding	1.15737	0.00028349	361.668	0.372762	88.4264	5.27627e-21	56.5729	101.193	114.996	1226.17	1011.19	1104.74	131.968	132.325	97.7653	124.796	142.557	95.7443
TOP1MT	protein_coding	1.20466	0.00028349	390.003	0.310922	6.40329	0.0113909	209.529	346.947	262.283	476.978	387.083	493.924	479.772	385.174	405.874	398.903	356.391	477.177
CLIC4	protein_coding	0.984498	0.000284525	633.355	0.272894	42.2038	8.22408e-11	209.529	176.365	177.427	875.263	867.952	777.93	770.843	568.911	621.155	981.657	869.047	704.184
DAG1	protein_coding	0.962589	0.000285493	2887.08	0.247381	20.6705	5.4551e-06	1921.38	2362.13	2417.06	5302.17	6374.93	5405.17	1318.45	1781.75	1913.83	1814	2029.6	2004.45
TNRC6A	protein_coding	0.840178	0.000285493	75.2208	0.562922	15.7422	7.25859e-05	14.6671	40.4771	61.5343	125.267	130.449	136.652	90.0344	65.7409	80.9773	56.8269	47.5188	52.505
ENPP7P2	unprocessed_pseudogene	1.5632	0.000286118	511.836	0.303089	5.96177	0.0146193	546.872	367.185	514.879	760.435	747.734	801.803	334.237	375.06	514.502	366.589	366.443	446.292
AKAP8L	protein_coding	1.06779	0.000286297	170.567	0.41547	5.81031	0.0159325	155.052	185.038	101.182	342.878	317.169	316.934	113.468	113.782	67.1519	129.253	101.434	103.466
DHTKD1	protein_coding	1.16389	0.000287015	472.122	0.327552	31.4035	2.09608e-08	199.053	170.582	321.126	838.326	812.532	757.35	499.506	375.06	448.338	408.931	433.153	401.508
GRIPAP1	protein_coding	1.23033	0.000287425	2416.15	0.183324	124.426	6.79654e-29	1301.18	1098.66	1257.77	4879.79	5400.4	5319.56	1741.49	1512.88	1570.17	1627.92	1574.52	1709.5
RP11-435B5.4	lincRNA	1.54355	0.000287983	1020.28	0.2201	30.8547	2.78087e-08	643.255	485.725	669.521	1471.89	1475.86	1566.56	910.211	918.687	1045.79	1007.28	976.878	1071.72
AP1S3	protein_coding	1.67729	0.00028828	632.117	0.326227	30.2682	3.76242e-08	245.149	170.582	161.64	696.196	648.832	719.482	1012.58	675.108	745.584	959.372	655.212	895.673
GIPC3	protein_coding	3.32254	0.000289544	17.9009	0.909631	9.29724	0.00229499	8.38117	0	5.02321	45.7707	42.6302	49.3924	12.3335	6.74265	7.90022	11.1425	10.0521	15.4426
PWWP2A	protein_coding	1.45758	0.000289544	1018.47	0.198515	32.7315	1.05808e-08	798.307	815.325	817.527	1957.7	2117.87	1721.32	611.741	670.894	634.98	670.78	736.542	668.666
DSTYK	protein_coding	1.14543	0.000290968	61.7476	0.782001	10.3123	0.00132143	33.5247	5.78244	59.0227	128.479	173.079	165.464	17.2669	48.0414	33.5759	27.8563	16.4488	32.4295
MYBL2	protein_coding	1.46931	0.000291749	1537.29	0.272515	6.99703	0.0081645	492.394	760.391	465.005	1116.96	964.296	1009.25	2348.29	2224.23	1909.88	2490.36	2467.32	2199.03
ACACB	protein_coding	1.06415	0.000292156	840.219	0.274075	54.0418	1.96268e-13	301.722	505.964	451.909	1807.54	1782.8	1624.19	569.807	542.784	680.407	656.295	569.312	589.909
ZNF579	protein_coding	1.59204	0.000292422	426.772	0.259442	16.6365	4.5271e-05	354.105	439.466	332.608	778.904	746.882	791.924	254.07	291.62	291.321	281.906	240.336	318.118
FAM171A1	protein_coding	0.9883	0.000295516	758.571	0.390332	30.8121	2.84255e-08	299.627	121.431	238.602	1407.65	1394.01	1010.9	874.444	611.053	568.816	942.658	721.007	912.66
AC135586.2	protein_coding	3.43219	0.000295517	18.0736	1.26317	7.65215	0.00567046	2.09529	2.89122	12.558	57.0126	65.6506	41.1603	2.4667	2.5285	15.8004	3.34276	3.6553	7.72132
NOP58	protein_coding	1.16624	0.000296579	2579.35	0.22418	18.4148	1.77668e-05	1625.95	1957.36	2090.91	4463.04	4406.26	3963.74	2043.66	1860.97	1866.43	2220.71	2556.88	1896.36
SLMAP	protein_coding	1.01111	0.000298104	733.154	0.238342	14.583	0.000134119	435.821	312.252	345.884	729.118	665.032	722.775	1050.81	849.574	853.224	941.544	901.944	989.873
BCL3	protein_coding	1.19893	0.000298454	2376.54	0.351455	5.90298	0.0151153	1330.51	1107.34	678.492	1572.26	1332.62	1798.71	4749.62	3655.36	2855.93	3351.67	3216.66	2869.24
METTL6	protein_coding	1.57776	0.000299132	965.386	0.375121	23.8695	1.0309e-06	536.395	595.592	417.823	2550.31	1629.33	1089.1	786.876	875.702	781.135	876.917	707.3	738.158
HIC2	protein_coding	1.57244	0.000301316	1663.46	0.254998	11.9822	0.000537105	798.307	1014.82	765.501	1985	1861.24	1960.88	2064.62	1490.13	1645.22	2367.79	1816.68	2191.31
MCM3AP	protein_coding	0.932178	0.000304866	705.163	0.284715	14.3458	0.000152121	427.44	367.185	280.402	725.104	738.356	774.637	985.445	743.378	849.274	894.745	720.093	955.899
MCM8	protein_coding	1.57664	0.000307859	1978.12	0.216928	21.9804	2.75449e-06	1711.85	1318.4	1447.76	3362.14	3467.54	2903.45	1653.92	1405.84	1539.56	1791.72	1590.97	1544.26
C14orf80	protein_coding	2.06625	0.000308053	740.291	0.275429	6.50547	0.0107543	737.543	659.199	474.334	1072.8	1016.31	1040.53	626.541	638.024	642.881	625.096	780.406	569.833
USP31	protein_coding	0.913154	0.000310066	118.526	0.437716	21.3462	3.83376e-06	102.669	49.1508	60.4579	181.477	169.668	249.431	97.4345	121.368	140.229	80.2262	86.8133	83.3902
RPUSD1	protein_coding	1.81765	0.000313013	152.111	0.516937	15.0055	0.000107197	69.1447	54.9332	132.039	349.302	392.198	377.852	64.1341	72.4835	84.9274	50.1414	113.314	64.8591
RN7SL338P	misc_RNA	5.36526	0.000313891	73.0957	0.891933	9.97593	0.001586	0	28.9122	54.8965	187.098	267.718	188.514	18.5002	21.9136	34.5635	15.5995	34.7253	24.7082
STK25	protein_coding	1.25118	0.000313891	980.252	0.270808	147.765	5.3386e-34	228.387	286.231	358.98	2997.58	2967.06	2556.88	368.771	392.76	459.2	391.103	354.564	401.508
ARIH2	protein_coding	1.0593	0.0003153	336.676	0.271733	12.302	0.000452465	261.912	294.905	282.376	660.864	700.841	528.498	191.169	192.166	222.194	209.48	243.991	251.715
RNF121	protein_coding	1.12712	0.000317649	1703.96	0.249238	100.356	1.27318e-23	540.586	743.044	567.802	3353.3	3333.69	3583.42	1414.65	1308.07	1510.92	1327.08	1140.45	1624.56
SLC17A5	protein_coding	1.75547	0.000318865	10.5212	1.65382	10.1316	0.00145752	0	0	0	7.22695	12.7891	1.64641	32.0671	8.42832	10.8628	25.6278	13.7074	13.8984
MTMR14	protein_coding	1.0279	0.000319449	1160.31	0.352927	42.333	7.69809e-11	519.633	503.073	690.332	3110	3461.58	3238.49	249.136	380.96	490.801	315.334	473.361	491.076
UAP1L1	protein_coding	1.34558	0.000324118	3777.99	0.323082	26.8919	2.15154e-07	2101.58	1471.63	1168.25	5849.01	5495.89	4315.25	4536.25	3923.38	3836.55	4619.69	4769.25	3249.13
CEP78	protein_coding	1.28916	0.000325324	1773.06	0.295653	15.5818	7.90134e-05	1527.47	847.128	1526.16	2816.1	2689.12	2825.24	1389.98	1472.43	1789.4	1507.58	1473.08	1413
LINC01786	lincRNA	2.46842	0.000326275	1774.97	0.236926	28.9359	7.48148e-08	777.354	951.212	715.627	2155.24	2180.96	2188.08	2160.83	1993.3	1700.52	2388.96	2249.83	1837.67
DPP9	protein_coding	0.868103	0.000327932	105.97	0.526643	24.2649	8.39557e-07	14.6671	11.5649	34.4448	167.023	155.174	160.525	125.802	130.639	86.9025	130.368	107.831	146.705
NUDT4	protein_coding	1.43288	0.000328202	735.893	0.253512	33.9818	5.56314e-09	356.2	479.943	393.963	1236.61	1426.41	1386.28	582.14	471.143	572.766	675.237	547.381	702.64
SCAI	protein_coding	1.03306	0.000329157	174.804	0.337412	9.88111	0.00166984	150.861	109.866	164.689	260.17	303.527	330.929	128.268	114.625	149.117	118.111	131.591	135.895
U52111.1	antisense_RNA	1.7306	0.000329691	597.892	0.271473	15.5756	7.92729e-05	590.873	407.662	388.401	1116.96	1033.36	949.157	481.006	411.302	408.837	478.015	475.188	433.938
GNA11	protein_coding	1.28819	0.000331807	186.211	0.405	6.72546	0.0095046	182.291	95.4103	200.39	403.906	382.82	479.106	86.3344	74.1692	58.2641	96.94	82.2442	92.6558
IL6R	protein_coding	1.65057	0.000333032	505.724	0.28474	11.2404	0.000800353	247.245	228.407	198.955	411.936	456.144	586.123	732.609	558.797	565.853	730.95	699.989	651.679
TFCP2	protein_coding	1.72989	0.000335938	2309.91	0.19045	25.5426	4.32726e-07	1156.6	1165.16	1053.08	2312.62	2239.79	2337.91	3125.3	2626.26	2764.09	3096.51	2666.54	3175.01
FAAP100	protein_coding	1.47595	0.000337593	540.733	0.230947	10.2736	0.00134948	402.296	398.989	457.47	823.872	858.573	707.134	424.272	461.872	450.313	492.5	552.863	458.646
MAP3K11	protein_coding	1.36133	0.000338299	46476.5	0.234598	12.2961	0.000453908	32108.3	23514.3	25746.8	45846.1	41066.6	52099.9	54782.9	63831.9	53055.9	49695.7	60727.3	55242.9
ZMYND19	protein_coding	1.37551	0.000338367	361.683	0.294266	150.063	1.67949e-34	94.2882	72.2806	99.2083	1034.26	1060.64	1112.97	146.768	139.91	160.967	114.768	138.901	165.236
MFN2	protein_coding	1.19933	0.000338954	292.546	0.279362	22.5091	2.09146e-06	247.245	179.256	235.014	580.565	555.046	525.206	218.303	192.166	186.643	174.938	189.162	227.007
CDC25C	protein_coding	1.43968	0.000339796	399.549	0.319149	11.2808	0.000783141	236.768	338.273	265.333	664.076	683.789	578.714	410.705	294.148	262.682	384.417	294.251	381.433
INSR	protein_coding	1.06184	0.000341585	179.545	0.33332	6.09463	0.0135593	121.527	182.147	137.6	281.851	266.013	246.962	164.035	138.224	151.092	181.623	159.919	123.541
VRK3	protein_coding	1.17463	0.000343397	89.3734	0.620212	20.7376	5.2672e-06	37.7153	0	30.8568	228.853	233.614	222.266	66.6008	42.1416	32.5884	66.8552	58.4847	52.505
ARFGEF2	protein_coding	0.903347	0.000348353	1075.51	0.255887	45.7992	1.31019e-11	419.059	575.353	383.019	1537.73	1382.93	1782.24	1177.85	1030.78	1147.51	1166.62	1093.85	1209.16
SLC25A53	protein_coding	1.44056	0.000352222	1030.37	0.331522	16.6573	4.47768e-05	406.487	416.336	247.931	1015.79	866.247	971.383	1731.62	1296.28	1080.36	1637.95	1290.32	1403.74
ALKBH5	protein_coding	1.48892	0.000353131	382.36	0.423771	27.9377	1.25283e-07	111.051	297.796	212.948	1153.1	1171.48	951.626	80.1676	123.053	123.441	102.511	120.625	140.528
GCNT1	protein_coding	1.23632	0.000353206	223.49	0.331882	7.31143	0.00685172	134.099	196.603	111.408	244.11	266.013	271.658	256.536	252.007	227.131	248.478	262.267	211.564
IL11	protein_coding	1.74703	0.000354986	747.37	0.236445	10.7361	0.00105066	326.866	381.641	329.738	512.31	586.592	704.664	1019.98	1083.88	926.301	1007.28	1034.45	1054.73
GPATCH8	protein_coding	1.35852	0.00035559	6959.21	0.315937	23.4024	1.31414e-06	3851.15	3608.25	4765.23	9784.48	10303.7	12530.8	7756.53	7307.35	5091.69	7023.14	7063.86	4424.31
GTF2H2C	protein_coding	1.53077	0.000359015	2131.01	0.239997	33.9855	5.55239e-09	882.118	916.517	906.689	2054.06	2076.95	2574.17	3111.74	2478.77	2757.18	2505.96	2237.95	3070
RECQL4	protein_coding	1.28886	0.000363369	1262.91	0.220358	10.7036	0.00106929	724.971	760.391	549.503	1177.19	1281.47	1178.01	1614.45	1426.07	1483.27	1680.29	1643.97	1635.37
ZMIZ1	protein_coding	0.861227	0.000365149	92.9975	0.556559	24.801	6.35642e-07	33.5247	86.7367	44.85	268.2	246.403	256.017	46.8672	26.9706	33.5759	27.8563	31.07	13.8984
UGCG	protein_coding	1.12852	0.00036533	1876.26	0.268802	26.678	2.40344e-07	1020.41	1772.32	1447.04	3626.32	3662.79	3943.98	1075.48	1147.94	1280.82	1188.91	1087.45	1261.66
ARMC7	protein_coding	1.64144	0.000368174	97.2077	0.427791	12.9569	0.000318736	52.3823	98.3016	63.5077	140.524	140.68	132.536	129.502	82.5975	108.628	63.5124	74.0197	80.3017
SRP54-AS1	transcribed_unitary_pseudogene	2.0463	0.000369314	600.483	0.255355	9.07833	0.00258656	538.49	479.943	544.121	945.927	984.759	727.714	455.105	518.342	524.377	532.613	528.19	426.217
ANO8	protein_coding	1.35014	0.000372617	215.454	0.420607	8.03515	0.00458783	129.908	109.866	222.277	418.36	330.811	363.034	162.802	125.582	212.318	180.509	146.212	183.767
SLC7A1	protein_coding	1.11293	0.000375189	318.553	0.311244	19.3656	1.07936e-05	171.814	292.013	234.297	623.926	677.821	520.266	241.736	210.708	195.531	236.222	212.921	205.387
OSTM1	protein_coding	1.27965	0.000386657	1511.86	0.237602	21.2313	4.0707e-06	731.257	873.149	695.893	1492.77	1473.3	1450.49	2127.53	2103.71	1778.54	1779.46	2122.81	1513.38
DDR2	protein_coding	0.951344	0.000386732	9.08318	1.64231	8.67212	0.00323115	0	0	0.3588	15.2569	12.7891	9.87847	2.4667	21.0708	9.87528	14.4853	2.74147	20.0754
FSCN1	protein_coding	1.69612	0.000386931	290.707	0.323031	13.9247	0.000190277	155.052	92.5191	154.643	348.499	301.822	414.073	318.204	285.72	351.56	383.303	317.097	365.99
LGR4	protein_coding	1.28562	0.000387686	464.04	0.317895	13.5468	0.000232688	211.625	138.779	247.572	417.557	336.779	463.465	645.041	659.094	690.282	592.783	495.293	670.21
AC138696.1	protein_coding	2.66884	0.000391717	392.478	0.345572	20.1345	7.21843e-06	217.91	378.75	307.851	834.311	649.685	702.195	242.97	328.704	316.009	194.994	296.993	239.361
AC040160.2	TEC	4.46392	0.00039219	111.537	0.587862	22.1218	2.5589e-06	77.5258	17.3473	30.8568	342.878	375.146	260.956	41.9338	25.285	42.4637	47.9129	32.8977	43.2394
MED13L	protein_coding	0.843308	0.000397317	377.728	0.315744	9.67462	0.00186831	253.53	121.431	204.337	453.692	375.999	391.023	467.439	439.115	425.625	484.7	413.962	501.886
SLC1A4	protein_coding	1.54007	0.000399029	144.356	0.464359	6.73823	0.00943681	196.958	75.1718	165.586	245.716	254.076	251.901	76.4676	128.953	107.641	62.3982	88.6409	78.7574
ANKRD11	protein_coding	1.08869	0.000399773	1010.19	0.235651	19.5322	9.89191e-06	756.401	956.995	958.715	1788.27	1787.06	1678.52	632.708	671.737	845.324	655.181	731.973	659.4
UBE3C	protein_coding	0.794611	0.000400222	8.23391	1.64673	6.83903	0.0089187	2.09529	2.89122	0.897001	20.0748	17.0521	2.46962	27.1337	8.42832	2.96258	2.22851	6.39677	6.17705
RALGDS	protein_coding	1.53112	0.00040234	305.666	0.378169	19.3116	1.11027e-05	119.432	60.7157	138.856	307.547	300.97	414.896	370.004	381.803	428.587	362.132	324.407	458.646
KDM4B	protein_coding	1.38381	0.000403561	62086	0.413645	87.2473	9.57669e-21	11264.3	8413.46	4522.68	113889	170130	161428	52000.4	37871	38591.6	45898.3	37557.2	63464.6
RAB12	protein_coding	1.17348	0.00040492	286.221	0.438497	26.1925	3.09024e-07	73.3353	242.863	167.022	408.724	572.098	465.935	282.437	297.52	344.647	183.852	180.023	216.197
LDLRAP1	protein_coding	1.06895	0.000407905	506.804	0.251934	16.7168	4.33954e-05	484.013	508.855	447.962	1058.35	1067.46	1039.71	224.469	227.565	254.782	241.793	214.749	311.941
ACSS2	protein_coding	1.1647	0.000415476	262.471	0.253811	8.29547	0.00397442	236.768	254.428	218.33	392.664	370.883	403.371	207.202	204.808	223.181	194.994	212.921	230.095
WDR26	protein_coding	1.01605	0.000416612	25.5757	0.833164	6.90895	0.00857656	12.5718	2.89122	17.2224	57.0126	53.7141	64.2101	12.3335	10.9568	25.6757	21.1708	13.7074	15.4426
C6orf136	protein_coding	2.07723	0.000418984	4519.07	0.220833	83.0345	8.06318e-20	2045.01	2879.66	2422.26	9783.68	9140.78	9741.82	2757.77	3019.87	3537.32	2908.2	3007.39	2985.06
ZYG11B	protein_coding	1.34659	0.000419936	280.117	0.369004	13.5377	0.000233824	129.908	54.9332	84.4975	263.382	288.18	246.962	415.638	343.875	308.109	414.502	328.063	483.354
POU6F1	protein_coding	1.95014	0.00041994	2481.24	0.308985	74.6833	5.52625e-18	970.121	902.061	536.945	5021.92	5820.73	5978.95	1980.76	1667.12	1443.77	1993.4	1663.16	1795.98
PRKD2	protein_coding	1.4436	0.000425325	550.628	0.272808	5.86064	0.0154832	435.821	315.143	293.678	623.926	604.497	612.465	547.607	642.238	562.891	589.44	762.129	617.705
AC119403.1	antisense_RNA	3.03243	0.000425548	480.44	0.409248	13.4273	0.000247987	393.915	182.147	262.642	1012.58	995.843	666.797	447.705	343.033	272.558	465.758	405.738	316.574
KCNJ14	protein_coding	2.44936	0.000426002	1059.51	0.286708	25.0878	5.4779e-07	660.017	835.563	910.277	2249.19	2132.36	2337.91	552.54	509.07	709.045	581.64	495.293	741.246
MPI	protein_coding	1.7524	0.000426718	309.877	0.321859	37.9417	7.28906e-10	176.005	141.67	135.627	528.37	541.404	600.117	292.304	268.021	263.67	240.679	195.558	335.105
PBLD	protein_coding	1.89834	0.000430211	123.371	0.735894	15.2611	9.36253e-05	73.3353	5.78244	33.0096	357.332	278.802	209.094	150.468	62.3696	51.3515	114.768	73.1059	71.0361
VASP	protein_coding	1.17995	0.000436514	515.265	0.242336	22.323	2.30431e-06	377.153	268.884	365.618	894.535	889.267	805.096	431.672	396.131	379.211	493.614	449.601	432.394
RUNX1	protein_coding	0.753895	0.00043663	209.366	0.392333	12.9156	0.000325854	104.765	31.8034	92.2117	236.883	235.319	206.625	292.304	249.478	236.019	252.935	296.079	277.967
IQCK	protein_coding	1.05105	0.000438058	1185.79	0.221571	34.3308	4.64965e-09	683.066	575.353	490.839	1485.54	1535.54	1594.55	1334.48	1289.53	1158.37	1347.13	1291.23	1443.89
FBXL4	protein_coding	1.30177	0.000438313	47.6769	0.789538	11.1164	0.000855672	27.2388	0	30.3186	92.3443	126.186	183.575	17.2669	17.6995	20.7381	15.5995	16.4488	24.7082
PTPN11	protein_coding	0.820063	0.000438313	3659.4	0.284268	27.7692	1.36683e-07	2045.01	1627.76	1456.37	5424.22	5844.61	4321.01	4696.59	3292.1	3208.48	4365.64	3665.35	3965.67
ASB16	protein_coding	2.89139	0.00044154	1018.25	0.273126	31.2386	2.28189e-08	431.63	771.956	517.749	1696.73	1578.17	1563.27	1018.75	902.673	939.139	907.002	912.91	979.063
PAQR5	protein_coding	2.09629	0.000450222	22.5748	1.12583	7.71257	0.00548375	0	0	9.14941	75.4814	52.8615	38.6907	9.86679	10.114	19.7506	17.828	15.535	21.6197
KIAA0930	protein_coding	1.20292	0.000450999	87.1849	0.514245	7.4711	0.00626973	50.287	31.8034	27.4482	81.9054	51.1563	93.0223	165.269	135.696	92.8276	105.854	110.573	100.377
ARNTL2-AS1	antisense_RNA	3.06649	0.000452431	1513.92	0.300628	5.78471	0.0161661	978.502	835.563	560.805	1324.14	1503.14	1522.11	2138.63	1707.58	1559.31	2179.48	1779.22	2078.58
AL391095.1	lincRNA	2.93547	0.000453016	583.608	0.241724	6.45024	0.0110937	305.913	465.487	422.487	680.939	737.503	727.714	550.073	573.968	561.903	645.153	703.644	628.515
LMNB1	protein_coding	1.22772	0.000453016	1415.31	0.289627	19.236	1.15512e-05	492.394	563.788	402.753	1188.43	1047.85	1159.07	2622.1	1807.03	1727.19	2236.31	1710.68	2026.07
SNPH	protein_coding	2.00238	0.000453016	1234.1	0.292549	37.1917	1.07066e-09	699.828	670.764	761.913	2423.44	2335.28	1953.47	899.111	1170.69	1064.56	1022.88	1138.62	668.666
STX2	protein_coding	0.906572	0.000453982	632.542	0.317785	16.006	6.31409e-05	419.059	320.926	558.114	1120.98	1344.56	1308.07	469.906	322.805	362.423	443.473	501.689	418.495
ZNF584	protein_coding	1.55342	0.000454544	426.68	0.345252	6.6537	0.00989499	272.388	138.779	148.723	382.225	388.788	507.918	531.573	469.457	462.163	573.84	580.278	664.033
TBC1D19	protein_coding	1.27343	0.000458557	2072.55	0.185043	86.8752	1.15588e-20	1242.51	1029.28	1320.56	4171.55	4216.98	4082.28	1503.45	1410.06	1411.18	1449.64	1495.02	1538.09
GAL3ST2	protein_coding	2.48277	0.000458943	1691.74	0.290772	17.7484	2.52126e-05	651.636	766.174	495.683	1520.07	1186.83	1707.33	2675.13	2145.85	2190.34	2395.64	2010.41	2555.76
MRM1	protein_coding	1.56742	0.000461117	389.339	0.349665	6.95349	0.00836561	157.147	286.231	289.731	499.462	424.597	540.023	479.772	336.29	394.024	376.618	404.824	483.354
MLLT6	protein_coding	1.11464	0.000461797	281.303	0.360943	38.4545	5.60442e-10	163.433	83.8454	84.1387	462.524	354.684	406.664	378.638	342.19	298.233	272.992	254.957	273.335
FOXN2	protein_coding	1.35634	0.000463375	343.333	0.251336	8.36105	0.00383348	255.626	268.884	282.735	482.599	459.554	469.227	287.37	284.034	356.498	356.561	323.494	293.41
EHD2	protein_coding	0.959203	0.000468652	594.604	0.305706	23.9902	9.6825e-07	188.576	306.47	191.42	635.971	547.372	709.604	862.11	734.949	689.294	749.892	662.522	857.066
AL020995.1	antisense_RNA	1.80842	0.00047061	791.244	0.239567	16.9427	3.85244e-05	670.494	531.985	513.802	1212.52	1262.71	1143.43	662.308	742.535	608.317	769.949	752.991	623.882
SLC39A13	protein_coding	1.253	0.000470841	2530	0.238258	5.96653	0.0145799	1755.86	2003.62	2203.57	3837.51	3504.21	3110.07	2391.46	2005.94	2035.3	2881.46	2518.5	2112.55
RAB3B	protein_coding	1.03371	0.000471096	781.247	0.216232	6.57468	0.010344	664.208	601.374	698.584	1066.38	995.843	959.858	763.443	686.908	699.17	841.261	659.781	738.158
NIPAL3	protein_coding	1.01304	0.000474149	214.502	0.683968	8.45953	0.00363135	25.1435	185.038	39.2886	334.848	316.316	271.658	297.237	262.964	156.029	241.793	207.438	236.272
EP300	protein_coding	0.742354	0.000479042	541.392	0.231694	8.50673	0.00353836	454.679	555.115	458.188	919.428	927.634	787.808	355.204	383.488	385.136	417.845	461.481	390.699
E2F5	protein_coding	1.70061	0.000481678	218.432	0.367329	12.3723	0.00043574	125.718	153.235	214.563	361.347	376.851	339.984	161.569	164.352	236.019	150.424	187.334	149.794
CCDC102A	protein_coding	1.845	0.000482343	2325.82	0.221912	5.77952	0.0162139	1732.81	1636.43	1635.05	2300.58	2387.29	2668.01	2379.13	2486.35	2846.06	2485.9	2254.4	3097.79
LCOR	protein_coding	0.974025	0.00048243	1422.82	0.220882	6.6359	0.00999435	1263.46	1214.31	1088.24	1724.03	1774.27	1736.96	1206.21	1308.92	1638.31	1393.93	1471.26	1253.94
ARIH1	protein_coding	1.31153	0.000483582	2282.91	0.262117	30.3886	3.53597e-08	1408.04	922.3	893.951	2669.95	2724.07	3069.74	2962.5	2645.65	2398.71	2534.93	2630.9	2534.14
MASTL	protein_coding	0.929389	0.000486111	848.323	0.311459	59.3128	1.34496e-14	343.628	300.687	562.958	2385.69	2311.41	2201.25	312.037	325.333	377.236	348.761	361.874	349.003
RAB11FIP5	protein_coding	1.2867	0.00048902	2131.36	0.202749	17.5518	2.79582e-05	1269.75	1627.76	1582.31	2816.1	2614.09	2952.84	2165.76	1939.36	2136.02	2207.34	1990.31	2274.7
HDAC5	protein_coding	1.51449	0.000490666	944.964	0.297461	11.8462	0.000577798	1005.74	815.325	910.456	1421.3	1446.02	1651.35	583.374	727.364	945.064	482.472	651.556	699.551
VPS51	protein_coding	1.70782	0.000491104	1105.79	0.395497	70.1731	5.43233e-17	173.909	500.181	383.737	3219.2	3244.16	3276.36	347.804	455.972	511.539	346.533	383.806	426.217
SAMHD1	protein_coding	1.24719	0.000493213	662.503	0.410153	24.6958	6.71309e-07	243.054	595.592	420.155	2093.41	1544.92	1374.75	213.369	300.048	341.685	241.793	287.855	293.41
STK38	protein_coding	1.44622	0.000493399	553.195	0.336277	28.6947	8.47375e-08	224.196	190.821	384.634	1093.68	1247.36	1077.58	344.104	377.589	385.136	427.873	406.652	478.722
AARS	protein_coding	1.26968	0.00049939	68.3313	0.542349	13.3157	0.000263187	20.9529	0	12.1992	58.6186	47.7459	60.9173	118.401	85.126	81.9648	119.225	120.625	94.2001
GLTP	protein_coding	1.12895	0.000502264	157.608	0.38878	18.1991	1.98973e-05	121.527	187.929	106.923	385.437	333.369	328.459	82.6343	64.898	87.89	67.9694	59.3986	64.8591
RARG	protein_coding	1.38371	0.000502635	35166.6	0.469297	97.8692	4.46955e-23	4060.68	2249.37	1126.45	71464	91578.3	92735.8	29033	22153	22417.9	27414	21738	36029.2
CFL1P6	processed_pseudogene	7.11491	0.000503161	2062.11	0.317831	15.8232	6.95432e-05	1351.46	861.584	720.651	2216.26	2045.4	1912.31	3253.57	2826.86	2254.53	2668.64	2299.18	2334.93
TRMT2B	protein_coding	1.38084	0.000503343	165.787	0.672458	9.22446	0.00238803	60.7635	8.67367	98.3113	293.093	445.06	419.012	64.1341	81.7547	112.578	140.396	84.9856	180.679
C11orf84	protein_coding	1.64522	0.000504173	296.349	0.553158	14.0911	0.00017417	215.815	86.7367	106.026	1100.1	1036.77	484.045	71.5342	90.183	48.3889	140.396	100.521	75.6689
SLC4A2	protein_coding	1.19027	0.000505774	475.814	0.249908	61.9658	3.49476e-15	257.721	213.95	299.778	947.533	1000.96	1076.75	316.97	316.905	333.784	311.991	290.596	342.826
MAPKAPK3	protein_coding	1.08525	0.000506336	197.381	0.350881	11.7746	0.000600437	180.195	187.929	138.676	318.789	295.001	403.371	139.368	137.382	169.855	125.911	111.487	160.603
TRMT61A	protein_coding	1.82227	0.00050829	1407.4	0.267427	7.21938	0.00721206	947.073	1043.73	866.682	1777.03	1748.69	1483.42	1571.29	1539.85	1254.16	1656.89	1813.94	1185.99
RFX3	protein_coding	1.54057	0.00051059	686.616	0.251616	43.9168	3.4263e-11	333.152	410.554	330.635	1084.04	1068.31	1208.47	578.44	587.454	746.571	617.296	565.657	708.817
MLLT1	protein_coding	1.61585	0.000511631	67.8773	0.7386	6.02017	0.0141433	25.1435	5.78244	47.3616	174.25	223.382	176.989	29.6004	16.0138	10.8628	32.3133	26.5009	46.3279
AL390879.2	transcribed_unprocessed_pseudogene	1.82959	0.000512293	668.269	0.31152	11.0576	0.000883265	253.53	465.487	301.392	687.363	869.657	749.118	876.911	661.623	682.382	853.518	785.889	832.358
LPIN2	protein_coding	0.828823	0.000516439	610.885	0.33256	12.7494	0.000356119	385.534	482.834	252.775	720.286	624.959	766.405	896.644	649.823	682.382	673.009	592.158	603.807
RNF103-CHMP3	protein_coding	1.57872	0.000517811	2345.06	0.2169	15.7027	7.41194e-05	1148.22	1694.26	1443.81	2985.53	2707.02	2714.11	2386.53	2515.01	2519.18	2764.46	2543.17	2719.45
TPPP	protein_coding	2.23269	0.000517811	875.545	0.324116	14.3023	0.000155674	938.691	708.349	901.845	1805.13	2314.82	1494.94	284.903	445.015	477.964	368.818	369.185	396.876
SSSCA1-AS1	processed_transcript	3.35232	0.000521496	29.1447	0.990569	19.847	8.38926e-06	6.28588	17.3473	5.74081	93.9503	95.4917	91.3759	12.3335	8.42832	5.92517	0	8.22442	4.63279
GLYR1	protein_coding	0.840811	0.00052276	307.847	0.353491	13.6051	0.000225574	165.528	222.624	120.378	405.512	422.892	375.382	408.238	298.362	291.321	306.42	296.079	381.433
SNUPN	protein_coding	1.24397	0.000522768	213.781	0.550171	56.098	6.89477e-14	20.9529	17.3473	55.0759	619.911	673.558	744.178	44.4005	79.2262	86.9025	53.4841	77.675	92.6558
EZH1	protein_coding	1.2152	0.000526787	310.879	0.44927	9.12714	0.00251845	159.242	115.649	338.349	582.171	595.971	484.868	209.669	223.35	285.396	240.679	235.767	259.436
IRS1	protein_coding	0.861082	0.000527323	126.953	0.403129	29.9062	4.53471e-08	52.3823	28.9122	52.0261	334.045	329.958	298.001	74.0009	53.0984	46.4138	84.6832	84.9856	84.9345
PP2D1	protein_coding	2.47835	0.000527323	131.873	0.398146	13.6575	0.000219362	125.718	52.042	72.8365	255.352	237.024	252.724	86.3344	99.4542	96.7777	98.0543	99.6068	106.554
KLC4	protein_coding	2.00677	0.000530094	723.585	0.282649	37.0923	1.1267e-09	213.72	274.666	257.798	949.942	899.498	935.985	966.945	798.162	662.631	1050.74	939.411	733.525
ARHGEF10L	protein_coding	0.971461	0.000530738	906.989	0.261285	10.3202	0.00131582	695.637	624.504	927.499	1414.88	1410.21	1555.86	672.175	588.297	788.047	757.692	735.628	713.45
CASP8AP2	protein_coding	1.16454	0.000530973	1333.2	0.251573	20.4274	6.19355e-06	538.49	659.199	644.047	1165.14	1264.41	1639	1665.02	1711.79	1662.01	1626.81	1481.31	1941.14
TRAFD1	protein_coding	1.33351	0.00053297	2517.74	0.209539	12.5014	0.000406649	1602.9	1503.44	1240.37	2417.81	2348.07	2680.36	3326.34	2975.2	2777.92	3122.14	2930.63	3287.74
LIN54	protein_coding	0.899132	0.000534059	441.17	0.279583	36.7199	1.36382e-09	169.719	289.122	211.513	861.612	898.646	835.554	270.103	321.119	326.872	345.418	358.219	406.141
RELB	protein_coding	1.99625	0.000537702	511.735	0.276315	49.6512	1.83659e-12	341.533	320.926	267.665	1144.27	898.646	1149.2	402.072	305.948	361.435	322.019	344.512	282.6
POR	protein_coding	1.6713	0.000538033	165.945	0.347073	26.4558	2.69643e-07	148.766	115.649	102.079	382.225	393.051	364.68	90.0344	83.4403	79.0022	65.7409	74.0197	92.6558
FARP2	protein_coding	1.30239	0.00053867	3560.32	0.212355	92.8429	5.66139e-22	1100.03	1347.31	1496.56	5722.94	5604.17	5977.3	3883.81	3237.32	3382.28	3766.18	3383.89	3822.05
WDSUB1	protein_coding	1.67282	0.000542609	389.145	0.27466	12.0097	0.000529247	404.392	410.554	340.143	845.553	721.304	673.383	193.636	225.036	213.306	223.965	179.109	239.361
DNAJC22	protein_coding	2.05428	0.000544572	347.281	0.406715	24.7336	6.5828e-07	115.241	37.5859	137.959	459.313	525.205	416.542	409.472	396.131	365.385	412.274	466.05	426.217
COX7A1	protein_coding	3.99349	0.000546977	49.6099	0.618384	8.96777	0.00274784	31.4294	43.3683	52.9231	126.873	134.712	81.4974	32.0671	20.228	19.7506	15.5995	13.7074	23.1639
RRNAD1	protein_coding	1.94769	0.00055098	271.127	0.322696	35.7931	2.19424e-09	98.4788	127.214	99.7465	441.647	352.126	358.918	381.105	294.148	241.944	297.506	279.63	281.056
FALEC	lincRNA	3.02068	0.000557495	204.235	0.386641	7.06674	0.00785281	230.482	176.365	204.337	379.816	387.083	362.211	104.835	88.4973	180.718	113.654	122.452	100.377
NUFIP2	protein_coding	1.17004	0.000557495	1949.37	0.282996	11.2957	0.000776865	1558.9	1925.55	1163.95	3171.02	2747.95	2868.87	1642.82	1734.55	1650.16	1581.13	1979.34	1368.22
CASKIN2	protein_coding	1.57662	0.000558308	21120.8	0.191185	97.1164	6.53709e-23	6195.78	6800.15	6165.27	26216.9	27312.3	26144.2	26290.1	22363.7	24477.9	27880.8	23419.5	30182.6
ELK3	protein_coding	1.02696	0.000558308	213.4	0.426764	16.7839	4.18865e-05	184.386	72.2806	125.042	380.619	613.876	433.83	114.701	122.211	121.466	123.682	154.436	114.275
GABPB1	protein_coding	1.07465	0.000558643	1886.24	0.233529	88.3134	5.58647e-21	817.164	636.069	806.404	2999.99	2915.06	3313.4	2236.06	1949.47	1761.75	1537.67	1700.63	1961.21
AP002433.1	antisense_RNA	3.80882	0.000562152	581.047	0.588923	45.2117	1.76846e-11	23.0482	98.3016	173.121	2161.66	2008.74	1824.22	83.8677	101.14	130.354	86.9117	145.298	135.895
INPP5K	protein_coding	1.47818	0.000562733	24.7365	1.11952	10.6263	0.00111488	0	0	12.0198	58.6186	65.6506	44.4531	27.1337	27.8134	10.8628	17.828	20.1041	12.3541
AGO4	protein_coding	1.4872	0.000570542	168.172	0.37503	20.4386	6.15762e-06	69.1447	124.323	128.451	349.302	363.21	376.205	111.001	110.411	79.0022	100.283	103.262	103.466
EFNB2	protein_coding	1.30595	0.000575619	948.214	0.333695	7.32554	0.00679817	412.773	676.546	533.536	989.289	918.255	1260.33	1114.95	940.6	1163.31	1046.28	877.271	1445.43
LINC01001	lincRNA	7.65393	0.000578515	1759.26	0.233612	35.0025	3.29278e-09	1158.7	841.346	1039.44	2979.91	2725.78	2398.82	1697.09	1697.46	1550.42	1701.46	1850.49	1470.14
BIN3	protein_coding	1.20784	0.000579329	1414.38	0.238322	38.7427	4.83516e-10	551.062	815.325	791.872	1932.81	1773.42	2020.15	1651.45	1516.25	1511.91	1608.98	1421.91	1377.48
CABIN1	protein_coding	0.90741	0.000579731	413.98	0.302842	50.6551	1.10112e-12	251.435	208.168	153.746	802.191	741.766	847.079	400.838	346.404	296.258	314.219	310.7	294.954
PAFAH2	protein_coding	0.920742	0.000581173	1826.56	0.297785	6.38633	0.0115003	1108.41	881.823	640.279	1251.06	1075.99	1513.05	2989.64	2590.02	2676.2	2468.07	2108.19	2615.98
AC005280.1	processed_transcript	1.94661	0.000584328	59.0524	0.619726	10.6171	0.00112044	35.62	26.021	59.0227	146.948	156.027	158.879	16.0335	33.7133	16.788	23.3993	19.1903	16.9869
[truncated: 1,773 more rows]

## Sheet: S1c
Table S1c: ADAR3 bound transcripts identified with EdgeR. Transcripts with significant enrichment in ADAR3 IPs in EdgeR analysis (p-adj <0.05) are listed by gene name (column A) and genomic location ( column B-D). The strand specificity (column E), length of the transcript (column F), log2 fold change (column G), p-value (column J) as well as false discovery rate (column K) for each gene are also…
[truncated: 3,597 more rows]
