# Supplementary material for: RNA binding by ADAR3 inhibits adenosine-to-inosine editing and promotes expression of immune response protein MAVS
Source: J Biol Chem. 2022 Jul 15;298(9):102267. doi: 10.1016/j.jbc.2022.102267 (PMC9418441; doi:10.1016/j.jbc.2022.102267)
Supplement: Supplemental Table 2 [file mmc3.xlsx]

## Sheet: Sailor sites
Table S2: A-to-I Editing Sites Called in Control U87 Cells. Editing sites identified in U87 cells using SAILOR with ≥ 0.99 confidence (column I, L, O) and coverage (column G, J, M) of ≥ 20 reads in all biological replicates are listed as chromosome position (hg19) (column A),gene ID (column B), gene name (column C) and gene region containing the editing site (column D). Strand specificity, type o…
						U87 Replicate 1			U87 Replicate 2			U87 Replicate 3			Editing Site Identified in Bahn et al. 2012
Chrom Position	geneID	geneName	Feature	Strand	Nucleotide	Coverage	% Editing	Confidence	Coverage	% Editing	Confidence	Coverage	% Editing	Confidence		RediPortal
chr1 43148388	ENSG00000065978.19_4	YBX1	Within a protein_coding CDS	+	A>G	1451	0.0220538	0.999956	1155	0.030303	1	1399	0.0221587	0.999947	No	No
chr1 20978832	ENSG00000244038.9_5	DDOST	Within a protein_coding UTR	-	T>C	1400	0.345	1	1656	0.355072	1	1441	0.333102	1	No	No
chr1 154179679	ENSG00000143612.20_3	C1orf43	Within a protein_coding UTR	-	T>C	992	0.997984	1	1315	0.998479	1	1306	0.999234	1	No	No
chr1 46660295	ENSG00000085998.14_3	POMGNT1	Within a protein_coding CDS	-	T>C	799	0.46433	1	634	0.454259	1	544	0.465074	1	No	No
chr1 20978451	ENSG00000244038.9_5	DDOST	Within a protein_coding UTR	-	T>C	721	0.0332871	0.999999	1113	0.0260557	0.999995	907	0.030871	1	No	Yes
chr1 20978457	ENSG00000244038.9_5	DDOST	Within a protein_coding UTR	-	T>C	717	0.0878661	1	1105	0.0714932	1	905	0.0762431	1	No	Yes
chr1 33789588	ENSG00000134686.18_4	PHC2	Within a protein_coding UTR	-	T>C	667	0.436282	1	743	0.473755	1	711	0.455696	1	No	No
chr1 12628188	ENSG00000162496.9_3	DHRS3	Within a protein_coding UTR	-	T>C	660	0.498485	1	506	0.573123	1	223	0.587444	1	No	No
chr1 201453289	ENSG00000159176.14_3	CSRP1	Within a protein_coding UTR	-	T>C	646	0.99226	1	660	0.992424	1	736	0.993207	1	No	No
chr1 28835847	ENSG00000242125.3_5	SNHG3	Within a lncRNA exon	+	A>G	401	0.0773067	1	716	0.0782123	1	525	0.0780952	1	No	Yes
chr1 19585553	ENSG00000053372.5_4	MRTO4	Within a protein_coding UTR	+	A>G	397	0.0579345	1	298	0.0536913	1	496	0.0342742	0.999985	No	Yes
chr1 1423267	ENSG00000160072.19_2	ATAD3B	Within a protein_coding CDS	+	A>G	314	0.407643	1	259	0.459459	1	251	0.466135	1	No	No
chr1 150238699	ENSG00000117362.13_4	APH1A	Within a protein_coding UTR	-	T>C	312	0.996795	1	285	0.992982	1	365	0.994521	1	No	No
chr1 38268836	ENSG00000196449.4_3	YRDC	Within a protein_coding UTR	-	T>C	292	0.434932	1	297	0.491582	1	295	0.447458	1	No	No
chr1 19655630	ENSG00000040487.13_4	PQLC2	Within a protein_coding UTR	+	A>G	290	0.113793	1	277	0.101083	1	262	0.0839695	1	No	Yes
chr1 36068369	ENSG00000126067.12_3	PSMB2	Within a protein_coding UTR	-	T>C	260	0.173077	1	351	0.148148	1	256	0.117188	1	Yes	Yes
chr1 36068370	ENSG00000126067.12_3	PSMB2	Within a protein_coding UTR	-	T>C	260	0.411538	1	352	0.400568	1	259	0.359073	1	Yes	Yes
chr1 25687426	ENSG00000183726.11_3	TMEM50A	Within a protein_coding UTR	+	A>G	238	0.453782	1	294	0.496599	1	188	0.579787	1	No	No
chr1 6693097	ENSG00000041988.15_5	THAP3	Within a protein_coding CDS	+	A>G	226	0.384956	1	205	0.4	1	231	0.363636	1	No	No
chr1 150705286	ENSG00000163131.11_4	CTSS	Within a protein_coding UTR	-	T>C	202	0.039604	0.998955	424	0.0306604	0.999578	307	0.0390879	0.999924	No	Yes
chr1 36067677	ENSG00000126067.12_3	PSMB2	Within a protein_coding UTR	-	T>C	200	0.095	1	262	0.0801527	1	188	0.0478723	0.999871	No	Yes
chr1 109606343	ENSG00000197780.9_2	TAF13	Within a protein_coding intron	-	T>C	190	0.0736842	1	383	0.0313316	0.99943	249	0.0441767	0.99995	No	Yes
chr1 150705278	ENSG00000163131.11_4	CTSS	Within a protein_coding UTR	-	T>C	189	0.0793651	1	399	0.0576441	1	288	0.0902778	1	No	Yes
chr1 1018144	ENSG00000131591.17_7	C1orf159	Within a protein_coding UTR	-	T>C	185	0.432432	1	167	0.42515	1	168	0.440476	1	No	No
chr1 109606337	ENSG00000197780.9_2	TAF13	Within a protein_coding intron	-	T>C	181	0.0607735	0.999997	380	0.05	1	244	0.0614754	1	No	Yes
chr1 109606336	ENSG00000197780.9_2	TAF13	Within a protein_coding intron	-	T>C	181	0.038674	0.997592	383	0.0339426	0.99984	246	0.0325203	0.996433	No	Yes
chr1 109606243	ENSG00000197780.9_2	TAF13	Within a protein_coding intron	-	T>C	175	0.0628571	0.999998	312	0.0352564	0.999641	236	0.0423729	0.999848	No	Yes
chr1 109606240	ENSG00000197780.9_2	TAF13	Within a protein_coding intron	-	T>C	172	0.0581395	0.99999	314	0.0382166	0.999906	233	0.0600858	1	No	Yes
chr1 109606242	ENSG00000197780.9_2	TAF13	Within a protein_coding intron	-	T>C	172	0.0406977	0.998195	314	0.0414013	0.999978	234	0.0384615	0.999356	No	Yes
chr1 145273302	ENSG00000286219.1_1	AC242843.1	Within a protein_coding CDS	+	A>G	171	0.0526316	0.999938	433	0.0438799	1	362	0.0359116	0.999908	No	No
chr1 109606231	ENSG00000197780.9_2	TAF13	Within a protein_coding intron	-	T>C	168	0.0833333	1	327	0.0489297	1	228	0.0526316	0.999996	No	Yes
chr1 109606232	ENSG00000197780.9_2	TAF13	Within a protein_coding intron	-	T>C	168	0.077381	1	328	0.070122	1	228	0.0833333	1	No	Yes
chr1 144852476	ENSG00000178104.19_4	PDE4DIP	Within a protein_coding CDS	-	T>C	165	0.260606	1	162	0.296296	1	171	0.187135	1	No	No
chr1 36068325	ENSG00000126067.12_3	PSMB2	Within a protein_coding UTR	-	T>C	162	0.209877	1	287	0.170732	1	192	0.213542	1	No	Yes
chr1 150705248	ENSG00000163131.11_4	CTSS	Within a protein_coding UTR	-	T>C	157	0.0764331	1	322	0.0931677	1	226	0.106195	1	No	Yes
chr1 150705273	ENSG00000163131.11_4	CTSS	Within a protein_coding UTR	-	T>C	155	0.0451613	0.999011	331	0.0302115	0.997938	238	0.0462185	0.999967	No	Yes
chr1 36067925	ENSG00000126067.12_3	PSMB2	Within a protein_coding UTR	-	T>C	152	0.269737	1	245	0.236735	1	177	0.152542	1	Yes	Yes
chr1 36067749	ENSG00000126067.12_3	PSMB2	Within a protein_coding UTR	-	T>C	122	0.0819672	1	157	0.089172	1	103	0.0873786	0.999999	No	Yes
chr1 36068278	ENSG00000126067.12_3	PSMB2	Within a protein_coding UTR	-	T>C	121	0.157025	1	177	0.079096	1	135	0.0888889	1	No	Yes
chr1 36068281	ENSG00000126067.12_3	PSMB2	Within a protein_coding UTR	-	T>C	121	0.0578512	0.999778	177	0.107345	1	134	0.0895522	1	No	Yes
chr1 36068276	ENSG00000126067.12_3	PSMB2	Within a protein_coding UTR	-	T>C	119	0.134454	1	177	0.129944	1	136	0.176471	1	No	Yes
chr1 36068275	ENSG00000126067.12_3	PSMB2	Within a protein_coding UTR	-	T>C	119	0.092437	1	176	0.113636	1	135	0.111111	1	No	Yes
chr1 144866662	ENSG00000178104.19_4	PDE4DIP	Within a protein_coding CDS	-	T>C	118	0.110169	1	142	0.112676	1	125	0.048	0.998364	No	No
chr1 28752507	ENSG00000204138.13_4	PHACTR4	Within a protein_coding intron	+	A>G	115	0.643478	1	105	0.990476	1	124	0.693548	1	No	No
chr1 1447667	ENSG00000197785.13_5	ATAD3A	Within a protein_coding CDS	+	A>G	115	0.0695652	0.999979	56	0.303571	1	112	0.116071	1	No	No
chr1 36068295	ENSG00000126067.12_3	PSMB2	Within a protein_coding UTR	-	T>C	112	0.214286	1	219	0.242009	1	160	0.18125	1	No	Yes
chr1 144852080	ENSG00000178104.19_4	PDE4DIP	Within a protein_coding UTR	-	T>C	112	0.151786	1	160	0.1625	1	145	0.0482759	0.999333	No	No
chr1 225974674	ENSG00000143742.13_4	SRP9	Within a protein_coding UTR	+	A>G	110	0.1	1	169	0.035503	0.992768	135	0.0444444	0.997583	No	Yes
chr1 150704654	ENSG00000163131.11_4	CTSS	Within a protein_coding UTR	-	T>C	109	0.0733945	0.999986	122	0.0409836	0.992361	89	0.0561798	0.99803	Yes	Yes
chr1 36067760	ENSG00000126067.12_3	PSMB2	Within a protein_coding UTR	-	T>C	107	0.149533	1	134	0.0970149	1	88	0.136364	1	Yes	Yes
chr1 150704413	ENSG00000163131.11_4	CTSS	Within a protein_coding UTR	-	T>C	107	0.149533	1	108	0.175926	1	104	0.201923	1	No	Yes
chr1 150704636	ENSG00000163131.11_4	CTSS	Within a protein_coding UTR	-	T>C	104	0.153846	1	116	0.0775862	0.999997	83	0.13253	1	Yes	Yes
chr1 2452569	ENSG00000157881.14_5	PANK4	Within a protein_coding CDS	-	T>C	100	0.39	1	73	0.383562	1	57	0.421053	1	No	No
chr1 150704633	ENSG00000163131.11_4	CTSS	Within a protein_coding UTR	-	T>C	100	0.3	1	113	0.283186	1	83	0.325301	1	Yes	Yes
chr1 225974645	ENSG00000143742.13_4	SRP9	Within a protein_coding CDS	+	A>G	98	0.0816327	0.999993	143	0.0559441	0.999898	120	0.075	0.999996	No	Yes
chr1 12267265	ENSG00000028137.19_4	TNFRSF1B	Within a protein_coding UTR	+	A>G	97	0.402062	1	94	0.361702	1	47	0.425532	1	No	No
chr1 144828784	ENSG00000168614.13	NBPF9	Within a protein_coding UTR	+	A>G	94	0.117021	1	166	0.13253	1	108	0.175926	1	No	No
chr1 36068231	ENSG00000126067.12_3	PSMB2	Within a protein_coding UTR	-	T>C	93	0.27957	1	141	0.283688	1	88	0.295455	1	No	Yes
chr1 36068237	ENSG00000126067.12_3	PSMB2	Within a protein_coding UTR	-	T>C	89	0.157303	1	138	0.108696	1	88	0.0795455	0.999971	No	Yes
chr1 1166887	ENSG00000078808.17_4	SDF4	Within a protein_coding intron	-	T>C	89	0.955056	1	63	0.904762	1	61	0.967213	1	No	No
chr1 225974614	ENSG00000143742.13_4	SRP9	Within a protein_coding CDS	+	A>G	87	0.218391	1	116	0.224138	1	105	0.2	1	Yes	Yes
chr1 36067784	ENSG00000126067.12_3	PSMB2	Within a protein_coding UTR	-	T>C	87	0.16092	1	113	0.115044	1	74	0.108108	0.999999	Yes	Yes
chr1 109606192	ENSG00000197780.9_2	TAF13	Within a protein_coding intron	-	T>C	85	0.0823529	0.999977	244	0.0491803	0.999992	164	0.054878	0.999955	No	Yes
chr1 19984346	ENSG00000158747.14_4	NBL1	Within a protein_coding UTR	+	A>G	85	0.0470588	0.989761	97	0.0721649	0.999945	101	0.0891089	0.999999	No	No
chr1 144874760	ENSG00000178104.19_4	PDE4DIP	Within a protein_coding CDS	-	T>C	84	0.27381	1	73	0.219178	1	55	0.145455	1	No	No
chr1 145092194	ENSG00000271546.1_5	AC245389.1	intergenic	-	T>C	83	0.349398	1	59	0.322034	1	53	0.283019	1	No	No
chr1 109606156	ENSG00000197780.9_2	TAF13	Within a protein_coding intron	-	T>C	82	0.207317	1	245	0.106122	1	184	0.0706522	1	No	Yes
chr1 148003749	ENSG00000122497.13	NBPF14	Within a protein_coding UTR	-	T>C	81	0.259259	1	99	0.191919	1	77	0.168831	1	No	Yes
chr1 109606149	ENSG00000197780.9_2	TAF13	Within a protein_coding intron	-	T>C	81	0.135802	1	239	0.108787	1	169	0.118343	1	No	Yes
chr1 148003706	ENSG00000122497.13	NBPF14	Within a protein_coding UTR	-	T>C	81	0.111111	1	104	0.0576923	0.999375	94	0.106383	1	No	Yes
chr1 148003756	ENSG00000122497.13	NBPF14	Within a protein_coding UTR	-	T>C	80	0.2	1	98	0.153061	1	80	0.125	1	No	Yes
chr1 148003752	ENSG00000122497.13	NBPF14	Within a protein_coding UTR	-	T>C	79	0.556962	1	92	0.445652	1	78	0.397436	1	No	Yes
chr1 148003734	ENSG00000122497.13	NBPF14	Within a protein_coding UTR	-	T>C	76	0.434211	1	93	0.311828	1	74	0.283784	1	No	Yes
chr1 19586520	ENSG00000053372.5_4	MRTO4	Within a protein_coding UTR	+	A>G	76	0.118421	1	90	0.1	1	113	0.0442478	0.994454	No	Yes
chr1 150703787	ENSG00000163131.11_4	CTSS	Within a protein_coding UTR	-	T>C	73	0.150685	1	89	0.0898876	0.999997	60	0.166667	1	No	Yes
chr1 19586501	ENSG00000053372.5_4	MRTO4	Within a protein_coding UTR	+	A>G	72	0.111111	0.999999	79	0.0759494	0.999861	122	0.163934	1	No	Yes
chr1 109606172	ENSG00000197780.9_2	TAF13	Within a protein_coding intron	-	T>C	72	0.0555556	0.994292	211	0.0379147	0.998619	155	0.0451613	0.999011	No	Yes
chr1 150704486	ENSG00000163131.11_4	CTSS	Within a protein_coding UTR	-	T>C	70	0.142857	1	73	0.178082	1	62	0.129032	1	Yes	Yes
chr1 150704483	ENSG00000163131.11_4	CTSS	Within a protein_coding UTR	-	T>C	70	0.128571	1	75	0.106667	0.999999	64	0.09375	0.999958	Yes	Yes
chr1 120165040	ENSG00000143067.5_3	ZNF697	Within a protein_coding UTR	-	T>C	67	0.268657	1	69	0.289855	1	23	0.130435	0.998664	No	No
chr1 144829598	ENSG00000168614.13	NBPF9	Within a protein_coding UTR	+	A>G	67	0.432836	1	69	0.289855	1	66	0.19697	1	No	Yes
chr1 144855812	ENSG00000178104.19_4	PDE4DIP	Within a protein_coding CDS	-	T>C	67	0.0597015	0.995597	117	0.145299	1	110	0.0636364	0.999878	No	No
chr1 46125880	ENSG00000159592.11_4	GPBP1L1	Within a protein_coding UTR	-	T>C	64	0.578125	1	58	0.534483	1	45	0.377778	1	No	No
chr1 150704476	ENSG00000163131.11_4	CTSS	Within a protein_coding UTR	-	T>C	63	0.15873	1	65	0.0769231	0.999533	57	0.105263	0.999979	Yes	Yes
chr1 36067817	ENSG00000126067.12_3	PSMB2	Within a protein_coding UTR	-	T>C	60	0.566667	1	91	0.549451	1	87	0.689655	1	No	Yes
chr1 150703850	ENSG00000163131.11_4	CTSS	Within a protein_coding UTR	-	T>C	60	0.183333	1	67	0.19403	1	50	0.32	1	No	Yes
chr1 28209366	ENSG00000130775.16_3	THEMIS2	Within a protein_coding CDS	+	A>G	59	0.440678	1	73	0.438356	1	55	0.418182	1	No	No
chr1 144879375	ENSG00000178104.19_4	PDE4DIP	Within a protein_coding CDS	-	T>C	59	0.118644	0.999998	51	0.215686	1	62	0.129032	1	No	No
chr1 150703692	ENSG00000163131.11_4	CTSS	Within a protein_coding UTR	-	T>C	58	0.103448	0.999977	68	0.117647	1	40	0.175	1	No	Yes
chr1 144829580	ENSG00000168614.13	NBPF9	Within a protein_coding UTR	+	A>G	57	0.491228	1	46	0.326087	1	55	0.272727	1	No	Yes
chr1 145369709	ENSG00000286185.1_1	AC242842.3	intergenic	+	A>G	56	0.392857	1	121	0.330579	1	82	0.378049	1	No	Yes
chr1 150703696	ENSG00000163131.11_4	CTSS	Within a protein_coding UTR	-	T>C	54	0.259259	1	67	0.134328	1	36	0.0833333	0.994846	No	Yes
chr1 36067838	ENSG00000126067.12_3	PSMB2	Within a protein_coding UTR	-	T>C	54	0.0925926	0.999808	88	0.125	1	81	0.185185	1	Yes	Yes
chr1 150703697	ENSG00000163131.11_4	CTSS	Within a protein_coding UTR	-	T>C	52	0.711538	1	63	0.507937	1	32	0.53125	1	No	Yes
chr1 150703698	ENSG00000163131.11_4	CTSS	Within a protein_coding UTR	-	T>C	52	0.519231	1	63	0.396825	1	32	0.4375	1	No	Yes
chr1 150703701	ENSG00000163131.11_4	CTSS	Within a protein_coding UTR	-	T>C	52	0.134615	0.999999	62	0.0645161	0.996684	30	0.1	0.996992	No	Yes
chr1 36068210	ENSG00000126067.12_3	PSMB2	Within a protein_coding UTR	-	T>C	52	0.0576923	0.985427	91	0.0769231	0.999964	60	0.1	0.999971	No	Yes
chr1 144890833	ENSG00000178104.19_4	PDE4DIP	Within a protein_coding UTR	-	T>C	49	0.163265	1	77	0.181818	1	52	0.134615	0.999999	No	No
chr1 36068184	ENSG00000126067.12_3	PSMB2	Within a protein_coding UTR	-	T>C	48	0.208333	1	72	0.152778	1	62	0.112903	0.999997	No	Yes
chr1 52377787	ENSG00000169213.7_3	RAB3B	Within a protein_coding UTR	-	T>C	44	0.386364	1	58	0.431034	1	84	0.333333	1	No	No
chr1 145289425	ENSG00000264343.6_5	NOTCH2NLA	Within a protein_coding intron	+	A>G	44	0.295455	1	88	0.318182	1	95	0.4	1	No	No
chr1 9331101	ENSG00000049239.12_3	H6PD	Within a protein_coding UTR	+	A>G	44	0.0681818	0.99084	47	0.170213	1	68	0.191176	1	No	Yes
chr1 16889985	ENSG00000219481.10_3	NBPF1	Within a protein_coding UTR	-	T>C	43	0.55814	1	51	0.313725	1	39	0.307692	1	No	No
chr1 150703676	ENSG00000163131.11_4	CTSS	Within a protein_coding UTR	-	T>C	43	0.325581	1	64	0.25	1	42	0.166667	1	No	Yes
chr1 150703672	ENSG00000163131.11_4	CTSS	Within a protein_coding UTR	-	T>C	43	0.139535	0.999996	63	0.222222	1	40	0.1	0.999378	No	Yes
chr1 15832543	ENSG00000132906.18_5	CASP9	Within a protein_coding CDS	-	T>C	42	0.52381	1	34	0.647059	1	47	0.468085	1	No	No
chr1 10517273	ENSG00000160049.12_3	DFFA	Within a protein_coding UTR	-	T>C	42	0.404762	1	46	0.456522	1	43	0.44186	1	No	Yes
chr1 214529234	ENSG00000152104.12_4	PTPN14	Within a protein_coding UTR	-	T>C	42	0.238095	1	48	0.416667	1	56	0.160714	1	No	Yes
chr1 220231487	ENSG00000162813.18_4	BPNT1	Within a protein_coding UTR	-	T>C	42	0.452381	1	39	0.358974	1	33	0.545455	1	No	Yes
chr1 150703752	ENSG00000163131.11_4	CTSS	Within a protein_coding UTR	-	T>C	41	0.512195	1	55	0.454545	1	34	0.382353	1	No	Yes
chr1 220231484	ENSG00000162813.18_4	BPNT1	Within a protein_coding UTR	-	T>C	41	0.219512	1	39	0.205128	1	35	0.142857	0.999978	No	Yes
chr1 214529247	ENSG00000152104.12_4	PTPN14	Within a protein_coding UTR	-	T>C	41	0.097561	0.999314	45	0.0666667	0.990242	51	0.0784314	0.998404	No	Yes
chr1 28662253	ENSG00000130772.14_3	MED18	Within a protein_coding UTR	+	A>G	41	0.0731707	0.992503	50	0.08	0.99852	62	0.0967742	0.999965	Yes	Yes
chr1 27205224	ENSG00000142751.15_3	GPN2	Within a protein_coding UTR	-	T>C	40	0.3	1	42	0.428571	1	27	0.407407	1	No	Yes
chr1 150703613	ENSG00000163131.11_4	CTSS	Within a protein_coding UTR	-	T>C	40	0.25	1	61	0.262295	1	55	0.363636	1	Yes	Yes
chr1 184761274	ENSG00000135842.17_3	FAM129A	Within a protein_coding UTR	-	T>C	40	0.125	0.999957	56	0.142857	1	23	0.130435	0.998664	Yes	Yes
chr1 121133066	ENSG00000269996.1	RP11-343N15.5	Upstream of a lincRNA exon	+	A>G	39	0.25641	1	50	0.12	0.99999	96	0.145833	1	No	No
chr1 36555923	ENSG00000116863.11_3	ADPRHL2	Within a protein_coding intron	+	A>G	39	0.512821	1	36	0.333333	1	34	0.323529	1	No	No
chr1 28661576	ENSG00000130772.14_3	MED18	Within a protein_coding UTR	+	A>G	38	0.289474	1	59	0.40678	1	46	0.347826	1	Yes	Yes
chr1 146467146	ENSG00000186275.7	NBPF12	Within a protein_coding UTR	+	A>G	37	0.243243	1	59	0.152542	1	35	0.171429	0.999999	No	Yes
chr1 214529170	ENSG00000152104.12_4	PTPN14	Within a protein_coding UTR	-	T>C	37	0.0810811	0.994419	69	0.057971	0.995102	70	0.1	0.999994	Yes	Yes
chr1 150703716	ENSG00000163131.11_4	CTSS	Within a protein_coding UTR	-	T>C	36	0.305556	1	55	0.109091	0.999983	32	0.125	0.999746	No	Yes
chr1 183112412	ENSG00000135862.6_3	LAMC1	Within a protein_coding UTR	+	A>G	36	0.944444	1	63	0.984127	1	45	0.977778	1	No	No
chr1 10521200	ENSG00000160049.12_3	DFFA	Within a protein_coding UTR	-	T>C	36	0.194444	1	57	0.140351	1	45	0.133333	0.999995	No	Yes
chr1 184761350	ENSG00000135842.17_3	FAM129A	Within a protein_coding UTR	-	T>C	36	0.0833333	0.994846	44	0.0909091	0.999096	38	0.0789474	0.993972	No	Yes
chr1 121116688	ENSG00000171943.7	SRGAP2C	Within a pseudogene exon	+	A>G	35	0.457143	1	27	0.333333	1	22	0.272727	1	No	No
chr1 6283260	ENSG00000116237.16_3	ICMT	Within a protein_coding UTR	-	T>C	35	0.2	1	30	0.166667	0.99999	25	0.12	0.998271	No	Yes
chr1 16133987	ENSG00000233954.6_2	UQCRHL	Within a protein_coding CDS	-	T>C	32	0.96875	1	48	0.979167	1	59	0.983051	1	No	No
chr1 121133770	ENSG00000269996.1	RP11-343N15.5	Within a lincRNA exon	+	A>G	32	0.6875	1	37	0.756757	1	73	0.712329	1	No	No
chr1 220231959	ENSG00000162813.18_4	BPNT1	Within a protein_coding UTR	-	T>C	31	0.709677	1	41	0.609756	1	30	0.633333	1	Yes	Yes
chr1 148003612	ENSG00000122497.13	NBPF14	Upstream of a protein_coding UTR	-	T>C	31	0.129032	0.999777	64	0.109375	0.999997	40	0.125	0.999957	No	Yes
chr1 10520439	ENSG00000160049.12_3	DFFA	Within a protein_coding UTR	-	T>C	31	0.0967742	0.996682	43	0.0697674	0.991416	50	0.1	0.999868	No	Yes
chr1 153578243	ENSG00000285867.1_2	BX470102.2	Within a lncRNA intron	-	T>C	30	0.266667	1	54	0.203704	1	54	0.166667	1	No	Yes
chr1 144816621	ENSG00000168614.13	NBPF9	Within a protein_coding CDS	+	A>G	30	0.166667	0.99999	24	0.333333	1	22	0.136364	0.998838	No	No
chr1 160967899	ENSG00000158769.18_4	F11R	Within a protein_coding UTR	-	T>C	29	0.275862	1	29	0.275862	1	34	0.264706	1	Yes	Yes
chr1 148003523	ENSG00000122497.13	NBPF14	Upstream of a protein_coding UTR	-	T>C	27	0.555556	1	29	0.413793	1	27	0.37037	1	No	No
chr1 16133978	ENSG00000233954.6_2	UQCRHL	Within a protein_coding CDS	-	T>C	27	0.925926	1	50	0.94	1	47	0.978723	1	No	No
chr1 144595943	ENSG00000225241.3	RP11-640M9.2	Within a pseudogene exon	+	A>G	27	0.333333	1	22	0.272727	1	34	0.352941	1	Yes	No
chr1 145289271	ENSG00000264343.6_5	NOTCH2NLA	Within a protein_coding intron	+	A>G	27	0.555556	1	41	0.390244	1	46	0.478261	1	No	No
chr1 38326728	ENSG00000204084.13_4	INPP5B	Within a protein_coding UTR	-	T>C	26	0.269231	1	25	0.12	0.998271	31	0.0967742	0.996682	No	Yes
chr1 160967890	ENSG00000158769.18_4	F11R	Within a protein_coding UTR	-	T>C	26	0.230769	1	29	0.172414	0.999992	30	0.133333	0.999806	Yes	Yes
chr1 214524566	ENSG00000152104.12_4	PTPN14	Within a protein_coding UTR	-	T>C	26	0.192308	0.999996	22	0.181818	0.999948	28	0.25	1	Yes	Yes
chr1 36067886	ENSG00000126067.12_3	PSMB2	Within a protein_coding UTR	-	T>C	25	0.64	1	48	0.625	1	43	0.674419	1	Yes	Yes
chr1 19543973	ENSG00000127463.15_7	EMC1	Within a protein_coding UTR	-	T>C	25	0.2	0.999996	28	0.321429	1	26	0.307692	1	No	Yes
chr1 32193647	ENSG00000121753.12_5	ADGRB2	Within a protein_coding CDS	-	T>C	24	0.375	1	38	0.342105	1	34	0.294118	1	No	No
chr1 225976051	ENSG00000143742.13_4	SRP9	Within a protein_coding intron	+	A>G	24	0.916667	1	35	0.971429	1	20	0.95	1	Yes	Yes
chr1 160967833	ENSG00000158769.18_4	F11R	Within a protein_coding UTR	-	T>C	24	0.208333	0.999997	23	0.26087	1	21	0.333333	1	Yes	Yes
chr1 214524556	ENSG00000152104.12_4	PTPN14	Within a protein_coding UTR	-	T>C	23	0.173913	0.999937	22	0.272727	1	23	0.130435	0.998664	Yes	Yes
chr1 150965964	ENSG00000143409.15_6	MINDY1	intergenic	-	T>C	23	0.130435	0.998664	34	0.117647	0.999675	32	0.125	0.999746	No	Yes
chr1 10520819	ENSG00000160049.12_3	DFFA	Within a protein_coding UTR	-	T>C	22	0.318182	1	55	0.181818	1	55	0.109091	0.999983	No	Yes
chr1 38326643	ENSG00000204084.13_4	INPP5B	Within a protein_coding UTR	-	T>C	22	0.272727	1	24	0.208333	0.999997	20	0.25	0.999999	No	Yes
chr1 16889413	ENSG00000219481.10_3	NBPF1	Within a protein_coding UTR	-	T>C	22	0.227273	0.999998	24	0.375	1	26	0.153846	0.999893	No	Yes
chr1 144603160	ENSG00000225241.3	RP11-640M9.2	Within a pseudogene exon	+	A>G	22	0.136364	0.998838	24	0.166667	0.999924	30	0.266667	1	No	No
chr1 10520751	ENSG00000160049.12_3	DFFA	Within a protein_coding UTR	-	T>C	21	0.285714	1	45	0.266667	1	48	0.1875	1	Yes	Yes
chr1 153578070	ENSG00000285867.1_2	BX470102.2	Within a lncRNA intron	-	T>C	20	0.3	1	24	0.125	0.998475	31	0.0967742	0.996682	No	Yes
chr1 151167469	ENSG00000163159.12_3	VPS72	Within a protein_coding intron	-	T>C	20	0.15	0.999141	37	0.108108	0.999544	20	0.2	0.999966	No	Yes
chr10 49812917	ENSG00000128805.14_4	ARHGAP22	Within a protein_coding UTR	-	T>C	559	0.966011	1	731	0.953488	1	560	0.916071	1	No	No
chr10 58118630	ENSG00000122952.17_5	ZWINT	Within a protein_coding CDS	-	T>C	502	0.996016	1	574	0.996516	1	433	0.993072	1	No	No
chr10 75009842	ENSG00000182180.14_4	MRPS16	Within a protein_coding UTR	-	T>C	367	0.160763	1	284	0.200704	1	280	0.164286	1	No	Yes
chr10 75009844	ENSG00000182180.14_4	MRPS16	Within a protein_coding UTR	-	T>C	359	0.0473538	1	281	0.0533808	1	269	0.063197	1	No	Yes
chr10 51585241	ENSG00000266412.5_3	NCOA4	Within a protein_coding CDS	+	A>G	332	0.981928	1	281	0.964413	1	192	0.942708	1	No	No
chr10 75008876	ENSG00000182180.14_4	MRPS16	Within a protein_coding UTR	-	T>C	273	0.14652	1	336	0.145833	1	256	0.132812	1	No	Yes
chr10 75008817	ENSG00000182180.14_4	MRPS16	Within a protein_coding UTR	-	T>C	267	0.101124	1	285	0.0877193	1	255	0.109804	1	No	Yes
chr10 75008815	ENSG00000182180.14_4	MRPS16	Within a protein_coding UTR	-	T>C	267	0.0524345	0.999999	286	0.0454545	0.999992	255	0.0313725	0.995577	No	Yes
chr10 73980006	ENSG00000166295.9_3	ANAPC16	Within a protein_coding UTR	+	A>G	248	0.181452	1	321	0.161994	1	309	0.210356	1	No	Yes
chr10 75008955	ENSG00000182180.14_4	MRPS16	Within a protein_coding UTR	-	T>C	231	0.363636	1	252	0.376984	1	200	0.41	1	No	Yes
chr10 73979940	ENSG00000166295.9_3	ANAPC16	Within a protein_coding UTR	+	A>G	231	0.038961	0.999413	322	0.0279503	0.994442	299	0.0334448	0.999027	No	Yes
chr10 75008731	ENSG00000182180.14_4	MRPS16	Within a protein_coding UTR	-	T>C	215	0.055814	0.999998	232	0.0818966	1	206	0.0679612	1	No	Yes
chr10 73980019	ENSG00000166295.9_3	ANAPC16	Within a protein_coding UTR	+	A>G	207	0.0724638	1	258	0.0620155	1	254	0.102362	1	Yes	Yes
chr10 49667795	ENSG00000128805.14_4	ARHGAP22	Within a protein_coding CDS	-	T>C	176	0.994318	1	281	0.989324	1	231	0.995671	1	No	No
chr10 81928748	ENSG00000122359.18_5	ANXA11	Within a protein_coding CDS	-	T>C	176	0.0852273	1	241	0.141079	1	174	0.0977011	1	No	No
chr10 75009585	ENSG00000182180.14_4	MRPS16	Within a protein_coding UTR	-	T>C	169	0.0473373	0.999677	187	0.0695187	1	172	0.0755814	1	No	Yes
chr10 101992793	ENSG00000095485.18_4	CWF19L1	Within a protein_coding UTR	-	T>C	148	0.114865	1	154	0.116883	1	135	0.118519	1	No	Yes
chr10 101992810	ENSG00000095485.18_4	CWF19L1	Within a protein_coding UTR	-	T>C	146	0.116438	1	144	0.111111	1	138	0.108696	1	No	Yes
chr10 101992783	ENSG00000095485.18_4	CWF19L1	Within a protein_coding UTR	-	T>C	143	0.167832	1	158	0.14557	1	134	0.141791	1	No	Yes
chr10 101992848	ENSG00000095485.18_4	CWF19L1	Within a protein_coding UTR	-	T>C	143	0.0839161	1	151	0.0662252	0.999997	150	0.04	0.995923	No	Yes
chr10 101992425	ENSG00000095485.18_4	CWF19L1	Within a protein_coding UTR	-	T>C	142	0.0774648	1	157	0.11465	1	165	0.0727273	1	No	Yes
chr10 101992878	ENSG00000095485.18_4	CWF19L1	Within a protein_coding UTR	-	T>C	107	0.0560748	0.999273	116	0.0689655	0.999977	114	0.0526316	0.998985	No	Yes
chr10 5041398	ENSG00000151632.17_4	AKR1C2	Within a protein_coding CDS	-	T>C	105	0.533333	1	124	0.427419	1	151	0.456954	1	No	No
chr10 29754644	ENSG00000197321.14_2	SVIL	Within a protein_coding CDS	-	T>C	104	0.355769	1	77	0.441558	1	81	0.259259	1	No	No
chr10 29754609	ENSG00000197321.14_2	SVIL	Within a protein_coding CDS	-	T>C	102	0.382353	1	80	0.4125	1	84	0.380952	1	No	No
chr10 101992302	ENSG00000095485.18_4	CWF19L1	Within a protein_coding UTR	-	T>C	90	0.122222	1	127	0.0708661	0.999994	99	0.0505051	0.996853	No	Yes
chr10 101992307	ENSG00000095485.18_4	CWF19L1	Within a protein_coding UTR	-	T>C	84	0.77381	1	124	0.637097	1	97	0.670103	1	No	Yes
chr10 101992308	ENSG00000095485.18_4	CWF19L1	Within a protein_coding UTR	-	T>C	84	0.988095	1	124	0.943548	1	97	0.948454	1	No	Yes
chr10 101992314	ENSG00000095485.18_4	CWF19L1	Within a protein_coding UTR	-	T>C	84	0.607143	1	123	0.455285	1	99	0.383838	1	No	Yes
chr10 51733181	ENSG00000178440.5	LINC00843	Within a lincRNA intron	+	A>G	80	0.1125	1	90	0.0666667	0.999714	71	0.056338	0.994571	No	Yes
chr10 51733165	ENSG00000178440.5	LINC00843	Within a lincRNA intron	+	A>G	65	0.0769231	0.999533	86	0.0465116	0.989339	68	0.0735294	0.999423	No	Yes
chr10 51733164	ENSG00000178440.5	LINC00843	Within a lincRNA intron	+	A>G	65	0.0615385	0.996056	86	0.0813953	0.999975	64	0.078125	0.999566	No	Yes
chr10 101992281	ENSG00000095485.18_4	CWF19L1	Within a protein_coding UTR	-	T>C	61	0.114754	0.999998	87	0.091954	0.999997	64	0.0625	0.996274	No	Yes
chr10 101992899	ENSG00000095485.18_4	CWF19L1	Within a protein_coding UTR	-	T>C	60	0.0833333	0.99968	96	0.0520833	0.997248	69	0.0724638	0.999382	No	Yes
chr10 51733254	ENSG00000178440.5	LINC00843	Within a lincRNA intron	+	A>G	46	0.217391	1	71	0.183099	1	26	0.153846	0.999893	No	Yes
chr10 51361901	ENSG00000225784.5	RP11-592B15.4	Within a pseudogene exon	-	T>C	34	0.882353	1	39	0.923077	1	29	0.931034	1	No	No
chr10 24908686	ENSG00000107863.18_5	ARHGAP21	Within a protein_coding CDS	-	T>C	27	0.481481	1	44	0.386364	1	27	0.407407	1	No	No
chr10 51733362	ENSG00000178440.5	LINC00843	Within a lincRNA intron	+	A>G	27	0.148148	0.999875	45	0.133333	0.999995	27	0.259259	1	No	Yes
chr10 114209254	ENSG00000151532.13_2	VTI1A	Within a protein_coding exon	+	A>G	26	0.5	1	21	0.571429	1	21	0.714286	1	No	Yes
chr10 38376744	ENSG00000235964.1_4	FXYD6P2	intergenic	-	T>C	22	0.363636	1	25	0.24	1	26	0.192308	0.999996	No	No
chr10 28814655	ENSG00000254635.6_6	WAC-AS1	Within a lncRNA intron	-	T>C	21	0.571429	1	45	0.577778	1	27	0.592593	1	No	Yes
chr10 104661031	ENSG00000270316.1_3	BORCS7-ASMT	Within a protein_coding UTR	+	A>G	21	0.285714	1	33	0.212121	1	25	0.16	0.999909	No	Yes
chr11 1774666	ENSG00000117984.14_5	CTSD	Within a protein_coding UTR	-	T>C	4901	0.404203	1	3485	0.407461	1	3566	0.425687	1	No	No
chr11 102713620	ENSG00000149968.12_3	MMP3	Within a protein_coding CDS	-	T>C	4007	0.996257	1	4349	0.996551	1	2120	0.996698	1	No	No
chr11 82400878	ENSG00000227097.5_4	RPS28P7	Downstream of a processed_pseudogene exon	+	A>G	616	0.0340909	0.999998	714	0.0280112	0.999949	788	0.0241117	0.999502	No	No
chr11 60673868	ENSG00000110107.9_4	PRPF19	Within a protein_coding UTR	-	T>C	585	0.398291	1	463	0.384449	1	544	0.435662	1	No	No
chr11 57319339	ENSG00000156587.16_4	UBE2L6	Within a protein_coding UTR	-	T>C	509	0.434185	1	600	0.371667	1	560	0.3875	1	No	No
chr11 60617913	ENSG00000110104.13_5	CCDC86	Within a protein_coding UTR	+	A>G	394	0.347716	1	470	0.410638	1	431	0.37587	1	No	No
chr11 57077464	ENSG00000149115.14_5	TNKS1BP1	Within a protein_coding CDS	-	T>C	365	0.463014	1	319	0.454545	1	210	0.452381	1	No	No
chr11 1756291	ENSG00000244242.2_4	IFITM10	Within a protein_coding UTR	-	T>C	277	0.407942	1	284	0.387324	1	239	0.372385	1	No	No
chr11 204062	ENSG00000177951.17_2	BET1L	Within a protein_coding UTR	-	T>C	247	0.37247	1	235	0.476596	1	174	0.373563	1	No	No
chr11 205113	ENSG00000177951.17_2	BET1L	Within a protein_coding UTR	-	T>C	175	0.36	1	228	0.372807	1	163	0.361963	1	No	No
chr11 65207472	ENSG00000245532.9_5	NEAT1	Within a lncRNA exon	+	A>G	141	0.0780142	1	347	0.0432277	0.999997	308	0.0616883	1	No	Yes
chr11 65666303	ENSG00000175592.8_3	FOSL1	Within a protein_coding intron	-	T>C	138	0.0362319	0.987388	115	0.0695652	0.999979	110	0.0454545	0.995051	No	Yes
chr11 65683531	ENSG00000175550.8_3	DRAP1	intergenic	+	A>G	124	0.33871	1	96	0.3125	1	43	0.348837	1	No	No
chr11 60785352	ENSG00000013725.14_3	CD6	Within a protein_coding CDS	+	A>G	115	0.547826	1	92	0.641304	1	77	0.493506	1	No	No
chr11 65338034	ENSG00000173465.7_4	ZNRD2	Within a protein_coding UTR	+	A>G	107	0.53271	1	115	0.513043	1	62	0.467742	1	No	No
chr11 65665879	ENSG00000175592.8_3	FOSL1	Within a protein_coding intron	-	T>C	90	0.0555556	0.99793	72	0.0694444	0.999247	101	0.0495049	0.996568	No	Yes
chr11 62378801	ENSG00000149499.11_3	EML3	Within a protein_coding CDS	-	T>C	80	0.35	1	69	0.594203	1	54	0.444444	1	No	No
chr11 65664865	ENSG00000175592.8_3	FOSL1	Within a protein_coding intron	-	T>C	78	0.128205	1	67	0.0746269	0.999462	79	0.0886076	0.999986	No	Yes
chr11 10772114	ENSG00000110321.17_7	EIF4G2	intergenic	-	T>C	64	0.28125	1	37	0.243243	1	49	0.22449	1	No	No
chr11 122942380	ENSG00000166250.12_4	CLMP	Within a protein_coding UTR	-	T>C	64	0.171875	1	79	0.0886076	0.999986	75	0.12	1	No	Yes
chr11 61672265	ENSG00000167994.13_6	RAB3IL1	Within a protein_coding CDS	-	T>C	57	0.368421	1	46	0.347826	1	41	0.512195	1	No	No
chr11 4620551	ENSG00000167333.13_5	TRIM68	Within a protein_coding UTR	-	T>C	53	0.396226	1	50	0.28	1	45	0.444444	1	No	No
chr11 65208855	ENSG00000245532.9_5	NEAT1	Within a lncRNA exon	+	A>G	53	0.188679	1	98	0.0612245	0.999546	127	0.0787402	0.999999	No	Yes
chr11 65543736	ENSG00000254470.2_2	AP5B1	Within a protein_coding UTR	-	T>C	50	0.5	1	33	0.363636	1	26	0.461538	1	No	No
chr11 769117	ENSG00000177225.17_7	GATD1	Within a protein_coding UTR	-	T>C	47	0.148936	1	38	0.157895	0.999998	29	0.206897	1	No	Yes
chr11 8708782	ENSG00000166441.13_4	RPL27A	Within a protein_coding UTR	+	A>G	46	0.282609	1	107	0.383178	1	73	0.315068	1	Yes	Yes
chr11 61675714	ENSG00000167994.13_6	RAB3IL1	Within a protein_coding CDS	-	T>C	44	0.363636	1	38	0.473684	1	27	0.407407	1	No	No
chr11 68381415	ENSG00000110075.14_5	PPP6R3	Within a protein_coding UTR	+	A>G	42	0.452381	1	49	0.571429	1	50	0.4	1	No	No
chr11 65543458	ENSG00000254470.2_2	AP5B1	Within a protein_coding UTR	-	T>C	40	0.1	0.999378	33	0.0909091	0.996007	21	0.285714	1	No	Yes
chr11 769403	ENSG00000177225.17_7	GATD1	Within a protein_coding UTR	-	T>C	39	0.282051	1	46	0.26087	1	32	0.3125	1	No	Yes
chr11 35110118	ENSG00000026508.18_7	CD44	intergenic	+	A>G	39	0.179487	1	74	0.175676	1	76	0.223684	1	No	No
chr11 4620713	ENSG00000167333.13_5	TRIM68	Within a protein_coding UTR	-	T>C	38	0.368421	1	33	0.454545	1	42	0.5	1	No	No
chr11 61672235	ENSG00000167994.13_6	RAB3IL1	Within a protein_coding CDS	-	T>C	37	0.378378	1	45	0.511111	1	38	0.552632	1	No	No
chr11 65727301	ENSG00000175513.9_2	TSGA10IP	Within a protein_coding CDS	+	A>G	37	0.189189	1	24	0.416667	1	25	0.36	1	No	No
chr11 125526139	ENSG00000149554.13_5	CHEK1	Within a protein_coding UTR	+	A>G	33	0.515152	1	48	0.416667	1	37	0.567568	1	Yes	Yes
chr11 65665515	ENSG00000175592.8_3	FOSL1	Within a protein_coding intron	-	T>C	33	0.242424	1	32	0.25	1	41	0.268293	1	No	No
chr11 8708826	ENSG00000166441.13_4	RPL27A	Within a protein_coding UTR	+	A>G	29	0.413793	1	63	0.428571	1	44	0.272727	1	Yes	Yes
chr11 12087780	ENSG00000050165.17_2	DKK3	intergenic	-	T>C	25	0.88	1	36	0.722222	1	32	0.75	1	No	No
chr11 18429450	ENSG00000134333.14_5	LDHA	Within a protein_coding UTR	+	A>G	24	0.625	1	26	0.692308	1	27	0.555556	1	No	No
chr11 65764538	ENSG00000175376.9_3	EIF1AD	Within a protein_coding UTR	-	T>C	24	0.416667	1	34	0.5	1	20	0.2	0.999966	No	No
chr11 31452571	ENSG00000170946.15_3	DNAJC24	Within a protein_coding UTR	+	A>G	24	0.25	1	29	0.103448	0.997283	26	0.153846	0.999893	Yes	Yes
chr11 68523337	ENSG00000110090.13_3	CPT1A	Within a protein_coding UTR	-	T>C	22	0.181818	0.999948	54	0.240741	1	60	0.25	1	No	Yes
chr11 65212447	ENSG00000245532.9_5	NEAT1	Within a lncRNA exon	+	A>G	20	0.6	1	23	0.304348	1	26	0.461538	1	No	No
chr11 31452598	ENSG00000170946.15_3	DNAJC24	Within a protein_coding UTR	+	A>G	20	0.2	0.999966	24	0.375	1	32	0.21875	1	No	Yes
chr12 125397541	ENSG00000150991.15_6	UBC	Within a protein_coding CDS	-	T>C	5022	0.0187176	1	5977	0.0212481	1	5080	0.0169291	0.999996	No	No
chr12 125398084	ENSG00000150991.15_6	UBC	Within a protein_coding CDS	-	T>C	2778	0.0298776	1	3164	0.0218078	1	2564	0.0308112	1	No	Yes
chr12 120661977	ENSG00000089159.16_6	PXN	Within a protein_coding CDS	-	T>C	538	0.492565	1	416	0.459135	1	261	0.471264	1	No	No
chr12 57490100	ENSG00000166888.12_5	STAT6	Within a protein_coding UTR	-	T>C	434	0.993088	1	342	0.988304	1	288	0.996528	1	No	No
chr12 122692820	ENSG00000284934.1_2	DIABLO	Within a protein_coding UTR	-	T>C	360	0.444444	1	342	0.640351	1	418	0.449761	1	No	No
chr12 53434913	ENSG00000063046.17_4	EIF4B	Within a protein_coding UTR	+	A>G	337	0.332344	1	371	0.296496	1	298	0.288591	1	No	No
chr12 6450945	ENSG00000067182.7_2	TNFRSF1A	Within a protein_coding CDS	-	T>C	303	0.481848	1	295	0.511864	1	245	0.465306	1	No	No
chr12 6948899	ENSG00000110811.20_4	P3H3	Within a protein_coding UTR	+	A>G	190	0.473684	1	189	0.492063	1	207	0.574879	1	No	No
chr12 133297904	ENSG00000247077.7_4	PGAM5	Within a protein_coding UTR	+	A>G	170	0.323529	1	168	0.339286	1	162	0.234568	1	No	Yes
chr12 133297956	ENSG00000247077.7_4	PGAM5	Within a protein_coding UTR	+	A>G	162	0.0925926	1	183	0.0437158	0.999451	177	0.0338983	0.991017	No	Yes
chr12 133297966	ENSG00000247077.7_4	PGAM5	Within a protein_coding UTR	+	A>G	159	0.201258	1	186	0.188172	1	167	0.197605	1	Yes	Yes
chr12 88651	ENSG00000226210.3_5	WASH8P	Within a unprocessed_pseudogene exon	+	A>G	137	0.0948905	1	94	0.12766	1	90	0.0777778	0.999966	No	No
chr12 133298423	ENSG00000247077.7_4	PGAM5	Within a protein_coding UTR	+	A>G	122	0.221311	1	123	0.276423	1	111	0.315315	1	No	Yes
chr12 133298255	ENSG00000247077.7_4	PGAM5	Within a protein_coding UTR	+	A>G	114	0.105263	1	74	0.121622	1	101	0.0594059	0.999465	No	Yes
chr12 120898553	ENSG00000257218.6_4	GATC	Within a protein_coding UTR	+	A>G	113	0.345133	1	123	0.341463	1	84	0.309524	1	No	Yes
chr12 69237043	ENSG00000135679.25_7	MDM2	Within a protein_coding UTR	+	A>G	112	0.151786	1	110	0.254545	1	112	0.303571	1	Yes	Yes
chr12 133298349	ENSG00000247077.7_4	PGAM5	Within a protein_coding UTR	+	A>G	111	0.0630631	0.99987	124	0.0483871	0.99843	123	0.130081	1	No	Yes
chr12 124826598	ENSG00000196498.13_7	NCOR2	Within a protein_coding CDS	-	T>C	93	0.516129	1	48	0.479167	1	35	0.485714	1	No	No
chr12 133298339	ENSG00000247077.7_4	PGAM5	Within a protein_coding UTR	+	A>G	92	0.282609	1	93	0.247312	1	96	0.229167	1	Yes	Yes
chr12 120898661	ENSG00000257218.6_4	GATC	Within a protein_coding UTR	+	A>G	87	0.126437	1	82	0.0853659	0.999982	68	0.132353	1	No	Yes
chr12 21623179	ENSG00000004700.16_5	RECQL	Within a protein_coding CDS	-	T>C	84	0.630952	1	133	0.533835	1	108	0.657407	1	No	No
chr12 69237534	ENSG00000135679.25_7	MDM2	Within a protein_coding UTR	+	A>G	81	0.234568	1	93	0.204301	1	91	0.197802	1	Yes	Yes
chr12 133298121	ENSG00000247077.7_4	PGAM5	Within a protein_coding UTR	+	A>G	80	0.0875	0.999985	89	0.101124	1	84	0.0833333	0.999979	No	Yes
chr12 120898658	ENSG00000257218.6_4	GATC	Within a protein_coding UTR	+	A>G	80	0.075	0.999851	77	0.0779221	0.99988	64	0.109375	0.999997	No	Yes
chr12 69237529	ENSG00000135679.25_7	MDM2	Within a protein_coding UTR	+	A>G	78	0.153846	1	90	0.133333	1	87	0.114943	1	No	Yes
chr12 69237526	ENSG00000135679.25_7	MDM2	Within a protein_coding UTR	+	A>G	78	0.0769231	0.999871	86	0.0813953	0.999975	86	0.0581395	0.998309	No	Yes
chr12 64844149	ENSG00000184575.12_3	XPOT	Within a protein_coding UTR	+	A>G	76	0.276316	1	83	0.301205	1	72	0.208333	1	No	Yes
chr12 44196125	ENSG00000151239.13_3	TWF1	Within a protein_coding CDS	-	T>C	72	0.472222	1	64	0.375	1	74	0.324324	1	No	No
chr12 122716447	ENSG00000139719.10_6	VPS33A	Within a protein_coding UTR	-	T>C	69	0.26087	1	74	0.324324	1	56	0.410714	1	No	No
chr12 69237010	ENSG00000135679.25_7	MDM2	Within a protein_coding UTR	+	A>G	65	0.184615	1	68	0.235294	1	74	0.175676	1	Yes	Yes
chr12 56706628	ENSG00000257727.6_4	CNPY2	Within a protein_coding exon	-	T>C	64	0.140625	1	112	0.116071	1	86	0.162791	1	No	Yes
chr12 69237004	ENSG00000135679.25_7	MDM2	Within a protein_coding UTR	+	A>G	61	0.147541	1	65	0.0923077	0.999954	73	0.0684932	0.999198	Yes	Yes
chr12 53690219	ENSG00000123349.14_4	PFDN5	Within a protein_coding CDS	+	A>G	46	0.478261	1	47	0.319149	1	39	0.282051	1	Yes	Yes
chr12 50260825	ENSG00000135472.9_4	FAIM2	Within a protein_coding UTR	-	T>C	46	0.630435	1	58	0.603448	1	39	0.538462	1	No	No
chr12 120898714	ENSG00000257218.6_4	GATC	Within a protein_coding UTR	+	A>G	44	0.704545	1	43	0.581395	1	30	0.633333	1	No	Yes
chr12 64842854	ENSG00000184575.12_3	XPOT	Within a protein_coding UTR	+	A>G	39	0.461538	1	44	0.659091	1	32	0.65625	1	Yes	Yes
chr12 64842855	ENSG00000184575.12_3	XPOT	Within a protein_coding UTR	+	A>G	39	0.589744	1	44	0.568182	1	32	0.46875	1	Yes	Yes
chr12 52788303	ENSG00000161850.2_2	KRT82	Within a protein_coding UTR	-	T>C	38	0.421053	1	22	0.545455	1	24	0.625	1	No	No
chr12 64842769	ENSG00000184575.12_3	XPOT	Within a protein_coding UTR	+	A>G	38	0.131579	0.999967	42	0.0714286	0.99197	35	0.171429	0.999999	No	Yes
chr12 125396488	ENSG00000150991.15_6	UBC	Within a protein_coding CDS	-	T>C	37	0.594595	1	40	0.375	1	24	0.625	1	No	No
chr12 64844061	ENSG00000184575.12_3	XPOT	Within a protein_coding UTR	+	A>G	35	0.314286	1	36	0.166667	0.999999	35	0.171429	0.999999	No	Yes
chr12 64844071	ENSG00000184575.12_3	XPOT	Within a protein_coding UTR	+	A>G	35	0.828571	1	35	0.685714	1	31	0.903226	1	No	Yes
chr12 115108361	ENSG00000135111.16_5	TBX3	Within a protein_coding UTR	-	T>C	35	0.285714	1	38	0.5	1	43	0.348837	1	No	No
chr12 64842864	ENSG00000184575.12_3	XPOT	Within a protein_coding UTR	+	A>G	35	0.142857	0.999978	42	0.0952381	0.999246	34	0.0882353	0.99564	Yes	Yes
chr12 57125135	ENSG00000196531.10_3	NACA	Within a protein_coding intron	-	T>C	32	0.15625	0.999986	55	0.254545	1	59	0.186441	1	No	Yes
chr12 132401524	ENSG00000177169.10_4	ULK1	Within a protein_coding CDS	+	A>G	31	0.258065	1	29	0.482759	1	25	0.36	1	No	Yes
chr12 122326812	ENSG00000287493.1_1	AC069503.4	Downstream of a lncRNA exon	-	T>C	29	0.37931	1	92	0.478261	1	87	0.402299	1	No	No
chr12 57125244	ENSG00000196531.10_3	NACA	Within a protein_coding intron	-	T>C	27	0.185185	0.999994	46	0.0869565	0.998926	39	0.102564	0.999437	No	Yes
chr12 56707529	ENSG00000144785.8_8	AC073896.1	Within a protein_coding intron	-	T>C	26	0.576923	1	27	0.62963	1	33	0.454545	1	No	Yes
chr12 57125246	ENSG00000196531.10_3	NACA	Within a protein_coding intron	-	T>C	26	0.230769	1	45	0.155556	1	38	0.184211	1	No	Yes
chr12 6948468	ENSG00000111665.11_2	CDCA3	intergenic	-	T>C	25	0.4	1	36	0.583333	1	32	0.4375	1	No	No
chr12 117152433	ENSG00000111412.6_4	C12orf49	Within a protein_coding UTR	-	T>C	25	0.28	1	34	0.382353	1	25	0.44	1	No	Yes
chr12 69160600	ENSG00000175782.10_3	SLC35E3	Within a protein_coding CDS	+	A>G	22	0.363636	1	34	0.147059	0.999981	36	0.277778	1	Yes	Yes
chr12 44148259	ENSG00000129317.14_4	PUS7L	Within a protein_coding CDS	-	T>C	20	0.45	1	31	0.290323	1	26	0.346154	1	No	No
chr12 27574433	ENSG00000029153.14_6	ARNTL2	Within a protein_coding UTR	+	A>G	20	0.65	1	26	0.653846	1	33	0.484848	1	No	Yes
chr12 27574427	ENSG00000029153.14_6	ARNTL2	Within a protein_coding UTR	+	A>G	20	0.15	0.999141	27	0.333333	1	32	0.15625	0.999986	No	Yes
chr12 27574434	ENSG00000029153.14_6	ARNTL2	Within a protein_coding UTR	+	A>G	20	0.15	0.999141	26	0.192308	0.999996	33	0.121212	0.999713	No	Yes
chr12 122629864	ENSG00000175727.9	MLXIP	Within a protein_coding UTR	+	A>G	20	0.15	0.999141	39	0.435897	1	36	0.305556	1	Yes	No
chr13 111158874	ENSG00000134871.18_5	COL4A2	Within a protein_coding CDS	+	A>G	109	0.357798	1	102	0.441176	1	133	0.511278	1	No	No
chr13 111279817	ENSG00000213995.11_3	NAXD	Within a protein_coding CDS	+	A>G	96	0.239583	1	102	0.323529	1	103	0.378641	1	No	No
chr13 111298906	ENSG00000134905.17_4	CARS2	Within a protein_coding exon	-	T>C	70	0.314286	1	85	0.305882	1	53	0.264151	1	No	No
chr13 111301048	ENSG00000134905.17_4	CARS2	Within a protein_coding exon	-	T>C	46	0.804348	1	24	0.541667	1	39	0.820513	1	No	No
chr13 103493180	ENSG00000134897.14_5	BIVM	Within a protein_coding UTR	+	A>G	43	0.302326	1	47	0.319149	1	52	0.307692	1	No	No
chr13 115049716	ENSG00000169062.15_3	UPF3A	Within a protein_coding intron	+	A>G	37	0.162162	0.999998	50	0.16	1	32	0.125	0.999746	Yes	Yes
chr13 111302922	ENSG00000134905.17_4	CARS2	Within a protein_coding exon	-	T>C	28	0.464286	1	27	0.62963	1	37	0.594595	1	No	No
chr13 111302408	ENSG00000134905.17_4	CARS2	Within a protein_coding intron	-	T>C	26	0.615385	1	28	0.5	1	24	0.416667	1	No	No
chr14 53242425	ENSG00000100522.10_5	GNPNAT1	Within a protein_coding UTR	-	T>C	73	0.0958904	0.999992	84	0.0595238	0.998479	104	0.0769231	0.99999	No	Yes
chr14 53242354	ENSG00000100522.10_5	GNPNAT1	Within a protein_coding UTR	-	T>C	71	0.140845	1	78	0.102564	0.999999	93	0.150538	1	No	Yes
chr14 53242417	ENSG00000100522.10_5	GNPNAT1	Within a protein_coding UTR	-	T>C	64	0.0625	0.996274	77	0.0649351	0.998975	105	0.047619	0.995942	No	Yes
chr14 23441395	ENSG00000129474.16_5	AJUBA	Within a protein_coding UTR	-	T>C	58	0.0689655	0.997409	67	0.0597015	0.995597	43	0.139535	0.999996	No	Yes
chr14 53242478	ENSG00000100522.10_5	GNPNAT1	Within a protein_coding UTR	-	T>C	57	0.210526	1	68	0.338235	1	73	0.164384	1	No	Yes
chr14 23441476	ENSG00000129474.16_5	AJUBA	Within a protein_coding UTR	-	T>C	45	0.666667	1	66	0.651515	1	34	0.705882	1	Yes	Yes
chr14 92585205	ENSG00000183648.10_4	NDUFB1	Within a protein_coding UTR	-	T>C	42	0.0952381	0.999246	57	0.105263	0.999979	60	0.0833333	0.99968	No	Yes
chr14 23442149	ENSG00000129474.16_5	AJUBA	Within a protein_coding UTR	-	T>C	40	0.225	1	56	0.25	1	27	0.222222	1	Yes	Yes
chr14 23442122	ENSG00000129474.16_5	AJUBA	Within a protein_coding UTR	-	T>C	33	0.0909091	0.996007	41	0.0731707	0.992503	21	0.190476	0.999957	Yes	Yes
chr14 92585266	ENSG00000183648.10_4	NDUFB1	Within a protein_coding UTR	-	T>C	31	0.129032	0.999777	43	0.209302	1	57	0.157895	1	Yes	Yes
chr14 92556372	ENSG00000066427.23_6	ATXN3	Within a protein_coding intron	-	T>C	31	0.129032	0.999777	43	0.209302	1	36	0.111111	0.999591	No	Yes
chr14 66480159	ENSG00000224861.1_5	YBX1P1	Within a processed_pseudogene exon	-	T>C	27	0.962963	1	32	0.65625	1	31	0.935484	1	No	No
chr14 75202412	ENSG00000119616.11_2	FCF1	Within a protein_coding UTR	+	A>G	26	0.153846	0.999893	45	0.0888889	0.999013	28	0.107143	0.997556	Yes	Yes
chr14 53243394	ENSG00000100522.10_5	GNPNAT1	Within a protein_coding UTR	-	T>C	25	0.6	1	39	0.410256	1	44	0.522727	1	Yes	Yes
chr14 75202373	ENSG00000119616.11_2	FCF1	Within a protein_coding UTR	+	A>G	25	0.6	1	28	0.464286	1	27	0.407407	1	Yes	Yes
chr14 102814292	ENSG00000100865.15_4	CINP	Within a protein_coding intron	-	T>C	22	0.272727	1	23	0.130435	0.998664	20	0.15	0.999141	Yes	Yes
chr14 75202402	ENSG00000119616.11_2	FCF1	Within a protein_coding UTR	+	A>G	21	0.428571	1	34	0.558824	1	24	0.416667	1	Yes	Yes
chr15 45010022	ENSG00000166710.20_5	B2M	Within a protein_coding UTR	+	A>G	4882	0.978697	1	4976	0.992564	1	5097	0.992741	1	No	No
chr15 79614418	ENSG00000166557.13_4	TMED3	Within a protein_coding CDS	+	A>G	1088	0.999081	1	1186	0.996627	1	1296	0.997685	1	No	No
chr15 83207733	ENSG00000278013.1_6	AC245033.2	Upstream of a lncRNA exon	+	A>G	340	0.547059	1	381	0.535433	1	475	0.482105	1	No	No
chr15 83674161	ENSG00000169609.14_3	C15orf40	Within a protein_coding UTR	-	T>C	171	0.0935673	1	164	0.109756	1	168	0.0952381	1	No	Yes
chr15 60677585	ENSG00000182718.16_7	ANXA2	Within a protein_coding intron	-	T>C	105	0.0761905	0.999989	163	0.0368098	0.993908	143	0.041958	0.996778	No	Yes
chr15 33135595	ENSG00000238342.1	snoU13	intergenic	+	A>G	85	0.223529	1	83	0.337349	1	44	0.340909	1	No	No
chr15 59453384	ENSG00000157483.8_3	MYO1E	Within a protein_coding CDS	-	T>C	85	0.411765	1	129	0.503876	1	87	0.505747	1	No	No
chr15 83674110	ENSG00000169609.14_3	C15orf40	Within a protein_coding UTR	-	T>C	81	0.0617284	0.998709	77	0.0909091	0.999988	71	0.056338	0.994571	No	Yes
chr15 41819367	ENSG00000103932.12_5	RPAP1	Within a protein_coding CDS	-	T>C	72	0.5	1	75	0.506667	1	56	0.553571	1	No	No
chr15 69699191	ENSG00000137819.13_3	PAQR5	Within a protein_coding UTR	+	A>G	67	0.104478	0.999995	80	0.0875	0.999985	118	0.059322	0.99981	No	Yes
chr15 69699540	ENSG00000137819.13_3	PAQR5	Within a protein_coding UTR	+	A>G	57	0.22807	1	94	0.297872	1	107	0.196262	1	No	Yes
chr15 69699605	ENSG00000137819.13_3	PAQR5	Within a protein_coding UTR	+	A>G	57	0.754386	1	82	0.743902	1	89	0.719101	1	No	Yes
chr15 69699730	ENSG00000137819.13_3	PAQR5	Within a protein_coding UTR	+	A>G	55	0.218182	1	52	0.211538	1	78	0.128205	1	No	Yes
chr15 69699729	ENSG00000137819.13_3	PAQR5	Within a protein_coding UTR	+	A>G	55	0.0909091	0.99979	51	0.0588235	0.986183	78	0.0897436	0.999987	No	Yes
chr15 52828200	ENSG00000231169.4_4	EEF1B2P1	intergenic	+	A>G	54	0.351852	1	38	0.394737	1	32	0.28125	1	No	No
chr15 69698999	ENSG00000137819.13_3	PAQR5	Within a protein_coding UTR	+	A>G	51	0.352941	1	95	0.284211	1	72	0.208333	1	No	Yes
chr15 41821752	ENSG00000103932.12_5	RPAP1	Within a protein_coding CDS	-	T>C	49	0.428571	1	55	0.363636	1	39	0.410256	1	No	No
chr15 55609650	ENSG00000225973.4_6	PIGBOS1	Within a protein_coding UTR	-	T>C	49	0.122449	0.999991	89	0.0786517	0.999969	73	0.136986	1	No	Yes
chr15 56120962	ENSG00000069869.16_3	NEDD4	Within a protein_coding UTR	-	T>C	43	0.511628	1	70	0.528571	1	38	0.421053	1	No	No
chr15 69698944	ENSG00000137819.13_3	PAQR5	Within a protein_coding UTR	+	A>G	41	0.439024	1	63	0.238095	1	63	0.174603	1	No	Yes
chr15 102512797	ENSG00000185596.16_2	WASH3P	Within a transcribed_unprocessed_pseudogene exon	+	A>G	34	0.470588	1	31	0.677419	1	23	0.652174	1	No	No
chr15 90375568	ENSG00000157823.17_4	AP3S2	Within a protein_coding UTR	-	T>C	32	0.8125	1	37	0.621622	1	32	0.875	1	Yes	Yes
chr15 90375510	ENSG00000157823.17_4	AP3S2	Within a protein_coding UTR	-	T>C	29	0.206897	1	39	0.153846	0.999998	30	0.133333	0.999806	No	Yes
chr15 90375513	ENSG00000157823.17_4	AP3S2	Within a protein_coding UTR	-	T>C	29	0.137931	0.999831	42	0.119048	0.999944	32	0.21875	1	Yes	Yes
chr15 102513135	ENSG00000185596.16_2	WASH3P	Within a transcribed_unprocessed_pseudogene exon	+	A>G	27	0.148148	0.999875	28	0.178571	0.999993	23	0.217391	0.999998	No	No
chr15 90375494	ENSG00000157823.17_4	AP3S2	Within a protein_coding UTR	-	T>C	23	0.956522	1	38	0.868421	1	31	0.83871	1	Yes	Yes
chr15 85185045	ENSG00000177082.12_5	WDR73	Within a protein_coding UTR	-	T>C	22	0.181818	0.999948	29	0.206897	1	32	0.125	0.999746	No	Yes
chr15 75185670	ENSG00000178802.18_5	MPI	Within a protein_coding CDS	+	A>G	20	0.25	0.999999	22	0.5	1	23	0.391304	1	No	No
chr16 8948974	ENSG00000153048.11_5	CARHSP1	Within a protein_coding UTR	-	T>C	1143	0.999125	1	1228	0.9943	1	1177	0.992353	1	No	No
chr16 84600021	ENSG00000103187.8_4	COTL1	Within a protein_coding UTR	-	T>C	978	0.993865	1	960	0.9875	1	1016	0.995079	1	No	No
chr16 30369502	ENSG00000169221.14_3	TBC1D10B	Within a protein_coding CDS	-	T>C	325	0.0461538	0.999999	184	0.0978261	1	204	0.0490196	0.999954	No	No
chr16 8947036	ENSG00000153048.11_5	CARHSP1	Within a protein_coding UTR	-	T>C	232	0.534483	1	294	0.578231	1	257	0.618677	1	No	No
chr16 81014384	ENSG00000103121.8_3	CMC2	Within a protein_coding UTR	-	T>C	210	0.185714	1	323	0.173375	1	287	0.209059	1	Yes	Yes
chr16 70696272	ENSG00000132613.15_4	MTSS2	Within a protein_coding UTR	-	T>C	170	0.5	1	190	0.494737	1	158	0.43038	1	No	No
chr16 88763561	ENSG00000158717.10_2	RNF166	Within a protein_coding UTR	-	T>C	159	0.320755	1	75	0.346667	1	96	0.427083	1	No	No
chr16 84778685	ENSG00000103194.15_5	USP10	Within a protein_coding CDS	+	A>G	155	0.503226	1	156	0.435897	1	118	0.440678	1	No	No
chr16 88779739	ENSG00000174177.13_3	CTU2	Within a protein_coding CDS	+	A>G	137	0.364964	1	143	0.440559	1	145	0.310345	1	No	No
chr16 82203742	ENSG00000135698.10_3	MPHOSPH6	Within a protein_coding CDS	-	T>C	116	0.189655	1	144	0.118056	1	130	0.207692	1	No	No
chr16 69373414	ENSG00000213380.15_6	COG8	Within a protein_coding CDS	-	T>C	103	0.475728	1	54	0.555556	1	82	0.47561	1	No	No
chr16 84520325	ENSG00000140950.16_4	MEAK7	Within a protein_coding CDS	-	T>C	92	0.48913	1	93	0.430108	1	71	0.478873	1	No	No
chr16 89763263	ENSG00000158792.16_5	SPATA2L	Within a protein_coding CDS	-	T>C	88	0.306818	1	68	0.382353	1	96	0.291667	1	No	No
chr16 89763214	ENSG00000158792.16_5	SPATA2L	Within a protein_coding UTR	-	T>C	87	0.643678	1	57	0.526316	1	96	0.65625	1	No	No
chr16 58163256	ENSG00000070761.8_3	CFAP20	Within a protein_coding UTR	-	T>C	71	0.380282	1	77	0.285714	1	78	0.410256	1	No	No
chr16 81064629	ENSG00000261061.1_7	AC092718.4	Within a lncRNA exon	+	A>G	66	0.0909091	0.99995	101	0.118812	1	89	0.11236	1	No	Yes
chr16 66923468	ENSG00000172840.6_5	PDP2	Within a protein_coding UTR	+	A>G	65	0.2	1	69	0.231884	1	110	0.145455	1	No	Yes
chr16 70413821	ENSG00000157350.13_3	ST3GAL2	Within a protein_coding UTR	-	T>C	64	0.09375	0.999958	69	0.0724638	0.999382	51	0.0784314	0.998404	No	Yes
chr16 57552088	ENSG00000135736.6_3	CCDC102A	Within a protein_coding CDS	-	T>C	57	0.438596	1	44	0.477273	1	44	0.431818	1	No	No
chr16 57116819	ENSG00000140853.15_4	NLRC5	Within a protein_coding UTR	+	A>G	55	0.509091	1	80	0.3625	1	98	0.397959	1	No	No
chr16 50139563	ENSG00000155393.13_4	HEATR3	Within a protein_coding UTR	+	A>G	52	0.211538	1	45	0.177778	1	57	0.210526	1	Yes	Yes
chr16 66923297	ENSG00000172840.6_5	PDP2	Within a protein_coding UTR	+	A>G	51	0.27451	1	49	0.244898	1	70	0.171429	1	No	Yes
chr16 28602991	ENSG00000176476.9_3	SGF29	Within a protein_coding CDS	+	A>G	48	0.479167	1	64	0.421875	1	62	0.435484	1	No	No
chr16 10625174	ENSG00000213853.10_4	EMP2	Within a protein_coding UTR	-	T>C	48	0.479167	1	59	0.440678	1	60	0.516667	1	No	No
chr16 23400054	ENSG00000168434.13_5	COG7	Within a protein_coding UTR	-	T>C	48	0.458333	1	97	0.42268	1	64	0.46875	1	No	No
chr16 81064574	ENSG00000261061.1_7	AC092718.4	Within a lncRNA exon	+	A>G	43	0.488372	1	49	0.387755	1	47	0.489362	1	Yes	Yes
chr16 81064575	ENSG00000261061.1_7	AC092718.4	Within a lncRNA exon	+	A>G	43	0.209302	1	48	0.229167	1	45	0.266667	1	Yes	Yes
chr16 81064163	ENSG00000166451.13_3	CENPN	Within a protein_coding intron	+	A>G	43	0.395349	1	32	0.375	1	32	0.375	1	No	Yes
chr16 81064189	ENSG00000166451.13_3	CENPN	Within a protein_coding intron	+	A>G	43	0.139535	0.999996	33	0.181818	0.999999	30	0.1	0.996992	No	Yes
chr16 48387175	ENSG00000102910.13_3	LONP2	Within a protein_coding UTR	+	A>G	42	0.285714	1	51	0.27451	1	44	0.295455	1	No	Yes
chr16 81064440	ENSG00000261061.1_7	AC092718.4	Within a lncRNA exon	+	A>G	40	0.325	1	56	0.196429	1	46	0.369565	1	Yes	Yes
chr16 48387201	ENSG00000102910.13_3	LONP2	Within a protein_coding UTR	+	A>G	39	0.230769	1	46	0.108696	0.999912	41	0.097561	0.999314	No	Yes
chr16 29845721	ENSG00000013364.19_4	MVP	Within a protein_coding exon	+	A>G	39	0.0769231	0.993503	53	0.113208	0.999986	33	0.0909091	0.996007	No	Yes
chr16 88881635	ENSG00000141012.13_4	GALNS	Within a protein_coding intron	-	T>C	38	0.315789	1	48	0.354167	1	22	0.363636	1	No	No
chr16 81063389	ENSG00000166451.13_3	CENPN	Within a protein_coding intron	+	A>G	36	0.111111	0.999591	47	0.212766	1	51	0.196078	1	No	Yes
chr16 86565486	ENSG00000103248.18_6	MTHFSD	Within a protein_coding UTR	-	T>C	35	0.314286	1	31	0.451613	1	41	0.463415	1	No	No
chr16 89284286	ENSG00000170100.13_3	ZNF778	Within a protein_coding UTR	+	A>G	33	0.454545	1	23	0.478261	1	34	0.352941	1	No	No
chr16 56648180	ENSG00000260823.1_6	AC026461.3	intergenic	-	T>C	32	0.96875	1	36	0.694444	1	36	0.861111	1	No	No
chr16 48387296	ENSG00000102910.13_3	LONP2	Within a protein_coding UTR	+	A>G	32	0.15625	0.999986	31	0.16129	0.999988	35	0.228571	1	No	Yes
chr16 11928846	ENSG00000171490.13_7	RSL1D1	Within a protein_coding UTR	-	T>C	30	0.433333	1	26	0.192308	0.999996	26	0.307692	1	Yes	Yes
chr16 50139515	ENSG00000155393.13_4	HEATR3	Within a protein_coding UTR	+	A>G	30	0.266667	1	36	0.305556	1	33	0.212121	1	Yes	Yes
chr16 15795035	ENSG00000072864.15_4	NDE1	Within a protein_coding intron	+	A>G	28	0.392857	1	23	0.130435	0.998664	29	0.172414	0.999992	Yes	Yes
chr16 66923393	ENSG00000172840.6_5	PDP2	Within a protein_coding UTR	+	A>G	26	0.307692	1	34	0.294118	1	51	0.235294	1	No	Yes
chr16 15795043	ENSG00000072864.15_4	NDE1	Within a protein_coding intron	+	A>G	25	0.36	1	25	0.28	1	26	0.346154	1	No	Yes
chr16 15795044	ENSG00000072864.15_4	NDE1	Within a protein_coding intron	+	A>G	25	0.16	0.999909	25	0.12	0.998271	26	0.153846	0.999893	Yes	Yes
chr16 81064234	ENSG00000166451.13_3	CENPN	Within a protein_coding intron	+	A>G	22	0.545455	1	25	0.56	1	22	0.409091	1	Yes	Yes
chr16 82748362	ENSG00000140945.17_5	CDH13	Within a protein_coding intron	+	A>G	21	0.285714	1	28	0.357143	1	23	0.434783	1	No	No
chr17 7485206	ENSG00000129226.14_4	CD68	Within a protein_coding UTR	+	A>G	866	0.428406	1	957	0.437827	1	830	0.46988	1	No	No
chr17 39987130	ENSG00000141698.16_2	NT5C3B	Within a protein_coding CDS	-	T>C	749	0.99466	1	800	0.99125	1	750	0.986667	1	No	No
chr17 1368279	ENSG00000197879.17_7	MYO1C	Within a protein_coding UTR	-	T>C	679	0.0456554	1	651	0.0368664	1	654	0.0244648	0.998863	No	Yes
chr17 1368284	ENSG00000197879.17_7	MYO1C	Within a protein_coding UTR	-	T>C	671	0.0685544	1	659	0.07739	1	677	0.0443131	1	No	Yes
chr17 1368288	ENSG00000197879.17_7	MYO1C	Within a protein_coding UTR	-	T>C	642	0.076324	1	641	0.049922	1	642	0.0482866	1	No	Yes
chr17 1368195	ENSG00000197879.17_7	MYO1C	Within a protein_coding UTR	-	T>C	614	0.0423453	1	622	0.0450161	1	619	0.0371567	1	No	Yes
chr17 1373518	ENSG00000197879.17_7	MYO1C	Within a protein_coding CDS	-	T>C	600	0.451667	1	577	0.466205	1	498	0.475904	1	Yes	No
chr17 74673246	ENSG00000182534.13_4	MXRA7	Within a protein_coding UTR	-	T>C	565	0.0336283	0.999993	422	0.0450237	1	467	0.0406852	1	Yes	Yes
chr17 79780692	ENSG00000225663.7_6	MCRIP1	Within a protein_coding UTR	-	T>C	541	0.0425139	1	590	0.0440678	1	638	0.0344828	0.999999	No	Yes
chr17 75496361	ENSG00000184640.18_5	SEPTIN9	Within a protein_coding UTR	+	A>G	535	0.998131	1	576	0.998264	1	560	0.998214	1	No	No
chr17 7217463	ENSG00000132522.16_4	GPS2	Within a protein_coding CDS	-	T>C	529	0.42344	1	709	0.441467	1	581	0.392427	1	No	No
chr17 1368218	ENSG00000197879.17_7	MYO1C	Within a protein_coding UTR	-	T>C	508	0.0531496	1	496	0.0584677	1	509	0.0353635	0.999994	No	Yes
chr17 81043039	ENSG00000176845.13_5	METRNL	Within a protein_coding CDS	+	A>G	460	0.591304	1	597	0.524288	1	494	0.572874	1	No	No
chr17 20904231	ENSG00000124422.12_5	USP22	Within a protein_coding UTR	-	T>C	327	0.458716	1	290	0.496552	1	263	0.387833	1	No	No
chr17 75494746	ENSG00000184640.18_5	SEPTIN9	Within a protein_coding UTR	+	A>G	325	0.461538	1	226	0.469027	1	234	0.482906	1	No	No
chr17 43545893	ENSG00000225190.11_4	PLEKHM1	Within a protein_coding CDS	-	T>C	194	0.561856	1	138	0.57971	1	84	0.488095	1	No	No
chr17 7129840	ENSG00000004975.12_3	DVL2	Within a protein_coding CDS	-	T>C	180	0.372222	1	156	0.512821	1	113	0.522124	1	No	No
chr17 73000061	ENSG00000109089.7_3	CDR2L	Within a protein_coding CDS	+	A>G	157	0.420382	1	152	0.368421	1	100	0.32	1	No	No
chr17 71280075	ENSG00000179604.10_3	CDC42EP4	Within a protein_coding UTR	-	T>C	144	0.5	1	186	0.408602	1	142	0.450704	1	No	No
chr17 18872337	ENSG00000188522.15_4	FAM83G	Within a protein_coding UTR	-	T>C	131	0.839695	1	105	0.695238	1	75	0.786667	1	No	No
chr17 27049326	ENSG00000198242.14_3	RPL23A	Within a protein_coding intron	+	A>G	121	0.22314	1	158	0.259494	1	134	0.179104	1	No	Yes
chr17 30820176	ENSG00000176658.17_4	MYO1D	Within a protein_coding UTR	-	T>C	118	0.389831	1	110	0.454545	1	104	0.355769	1	No	No
chr17 3763933	ENSG00000004660.14_3	CAMKK1	Within a protein_coding UTR	-	T>C	116	0.310345	1	158	0.28481	1	143	0.265734	1	No	No
chr17 48171261	ENSG00000276851.1_6	AC002401.4	Upstream of a lncRNA exon	+	A>G	113	0.0530973	0.999031	121	0.0413223	0.992617	109	0.0458716	0.995239	No	Yes
chr17 48171262	ENSG00000276851.1_6	AC002401.4	Upstream of a lncRNA exon	+	A>G	110	0.281818	1	117	0.230769	1	107	0.28972	1	Yes	Yes
chr17 34415720	ENSG00000277632.2_3	CCL3	Within a protein_coding UTR	-	T>C	98	0.122449	1	157	0.101911	1	134	0.0447761	0.997671	No	No
chr17 2284005	ENSG00000141258.13_4	SGSM2	Within a protein_coding UTR	+	A>G	96	0.458333	1	89	0.505618	1	91	0.56044	1	No	No
chr17 37005839	ENSG00000125691.13_5	RPL23	Within a protein_coding UTR	-	T>C	94	0.223404	1	105	0.171429	1	123	0.0813008	1	Yes	Yes
chr17 28794020	ENSG00000108582.12_6	CPD	Within a protein_coding UTR	+	A>G	93	0.516129	1	95	0.589474	1	81	0.580247	1	No	No
chr17 8173299	ENSG00000178921.14_8	PFAS	Within a protein_coding UTR	+	A>G	78	0.102564	0.999999	81	0.0864198	0.999983	84	0.107143	1	No	Yes
chr17 1637302	ENSG00000167716.18_3	WDR81	Within a protein_coding CDS	+	A>G	75	0.48	1	57	0.473684	1	69	0.550725	1	No	No
chr17 73885939	ENSG00000141569.12_5	TRIM65	Within a protein_coding UTR	-	T>C	75	0.0933333	0.99999	109	0.192661	1	104	0.153846	1	Yes	Yes
chr17 4636813	ENSG00000161920.10_4	MED11	Within a protein_coding UTR	+	A>G	72	0.541667	1	96	0.427083	1	105	0.390476	1	No	No
chr17 79615572	ENSG00000182612.10_2	TSPAN10	Within a protein_coding UTR	+	A>G	71	0.676056	1	49	0.714286	1	60	0.583333	1	No	No
chr17 62464464	ENSG00000271605.1	MILR1	Within a protein_coding UTR	+	A>G	70	0.942857	1	95	0.821053	1	48	0.729167	1	Yes	Yes
chr17 4326494	ENSG00000182557.8_3	SPNS3	intergenic	+	A>G	69	0.57971	1	47	0.638298	1	33	0.515152	1	No	No
chr17 43189359	ENSG00000161714.12_5	PLCD3	Within a protein_coding UTR	-	T>C	66	0.318182	1	78	0.384615	1	61	0.393443	1	No	No
chr17 77005838	ENSG00000171302.17_5	CANT1	Within a protein_coding UTR	-	T>C	65	0.430769	1	30	0.3	1	54	0.277778	1	No	No
chr17 7322245	ENSG00000169992.10_3	NLGN2	Within a protein_coding UTR	+	A>G	63	0.365079	1	91	0.571429	1	85	0.529412	1	No	No
chr17 27049371	ENSG00000198242.14_3	RPL23A	Within a protein_coding intron	+	A>G	54	0.314815	1	72	0.222222	1	59	0.237288	1	No	Yes
chr17 62464506	ENSG00000271605.1	MILR1	Within a protein_coding UTR	+	A>G	54	0.0740741	0.998018	82	0.097561	0.999998	63	0.0634921	0.996483	Yes	Yes
chr17 66265367	ENSG00000108932.12_5	SLC16A6	Within a protein_coding CDS	-	T>C	53	0.283019	1	79	0.253165	1	100	0.26	1	No	No
chr17 27049377	ENSG00000198242.14_3	RPL23A	Within a protein_coding intron	+	A>G	50	0.2	1	71	0.239437	1	59	0.20339	1	No	Yes
chr17 36932495	ENSG00000276293.4_5	PIP4K2B	Within a protein_coding intron	-	T>C	50	0.14	0.999999	63	0.142857	1	50	0.1	0.999868	No	Yes
chr17 27049086	ENSG00000198242.14_3	RPL23A	Within a protein_coding intron	+	A>G	49	0.244898	1	53	0.113208	0.999986	61	0.229508	1	No	Yes
chr17 48164361	ENSG00000005884.18_3	ITGA3	Within a protein_coding exon	+	A>G	48	0.4375	1	66	0.484848	1	62	0.403226	1	No	No
chr17 27049076	ENSG00000198242.14_3	RPL23A	Within a protein_coding intron	+	A>G	47	0.148936	1	50	0.22	1	58	0.137931	1	No	Yes
chr17 71279839	ENSG00000179604.10_3	CDC42EP4	Within a protein_coding UTR	-	T>C	46	0.565217	1	61	0.491803	1	56	0.517857	1	No	No
chr17 1637074	ENSG00000167716.18_3	WDR81	Within a protein_coding CDS	+	A>G	43	0.511628	1	20	0.45	1	34	0.470588	1	No	No
chr17 39182660	ENSG00000221852.5_3	KRTAP1-5	Within a protein_coding UTR	-	T>C	43	0.651163	1	178	0.617978	1	100	0.64	1	No	No
chr17 7215536	ENSG00000132522.16_4	GPS2	Within a protein_coding intron	-	T>C	42	0.404762	1	42	0.452381	1	44	0.431818	1	No	No
chr17 62816977	ENSG00000214176.9_5	PLEKHM1P1	Within a transcribed_unprocessed_pseudogene exon	-	T>C	41	0.219512	1	44	0.113636	0.99993	36	0.138889	0.999975	No	Yes
chr17 66420932	ENSG00000070540.13_5	WIPI1	Within a protein_coding intron	-	T>C	41	0.268293	1	33	0.151515	0.999984	32	0.21875	1	No	Yes
chr17 66420935	ENSG00000070540.13_5	WIPI1	Within a protein_coding intron	-	T>C	40	0.45	1	32	0.28125	1	31	0.290323	1	No	Yes
chr17 57281072	ENSG00000068489.12_5	PRR11	Within a protein_coding UTR	+	A>G	40	0.15	0.999998	67	0.0895522	0.999946	55	0.0909091	0.99979	No	Yes
chr17 60528862	ENSG00000087995.15_2	METTL2A	Downstream of a protein_coding UTR	+	A>G	39	0.128205	0.999962	29	0.103448	0.997283	35	0.114286	0.999635	No	Yes
chr17 1684054	ENSG00000186532.11_3	SMYD4	Within a protein_coding UTR	-	T>C	38	0.394737	1	45	0.266667	1	35	0.371429	1	Yes	Yes
chr17 1684080	ENSG00000186532.11_3	SMYD4	Within a protein_coding UTR	-	T>C	38	0.105263	0.999493	40	0.075	0.993014	30	0.166667	0.99999	No	Yes
chr17 7936849	ENSG00000179593.16_3	ALOX15B	intergenic	+	A>G	37	0.459459	1	21	0.47619	1	39	0.358974	1	No	No
chr17 57281059	ENSG00000068489.12_5	PRR11	Within a protein_coding UTR	+	A>G	37	0.27027	1	62	0.290323	1	49	0.244898	1	No	Yes
chr17 43713925	ENSG00000204650.14_5	LINC02210	Within a transcribed_unitary_pseudogene exon	+	A>G	37	0.72973	1	42	0.785714	1	31	0.677419	1	No	No
chr17 57281076	ENSG00000068489.12_5	PRR11	Within a protein_coding UTR	+	A>G	37	0.162162	0.999998	58	0.155172	1	52	0.0961538	0.99984	No	Yes
chr17 57281021	ENSG00000068489.12_5	PRR11	Within a protein_coding UTR	+	A>G	35	0.171429	0.999999	67	0.164179	1	67	0.164179	1	No	Yes
chr17 57281058	ENSG00000068489.12_5	PRR11	Within a protein_coding UTR	+	A>G	34	0.147059	0.999981	63	0.222222	1	48	0.3125	1	No	Yes
chr17 48143462	ENSG00000005884.18_3	ITGA3	Within a protein_coding intron	+	A>G	34	0.147059	0.999981	39	0.0769231	0.993503	63	0.142857	1	Yes	Yes
chr17 48143492	ENSG00000005884.18_3	ITGA3	Within a protein_coding intron	+	A>G	32	0.21875	1	37	0.243243	1	60	0.166667	1	Yes	Yes
chr17 48143493	ENSG00000005884.18_3	ITGA3	Within a protein_coding intron	+	A>G	32	0.1875	0.999999	37	0.378378	1	60	0.233333	1	Yes	Yes
chr17 419173	ENSG00000141252.20_5	VPS53	Within a protein_coding UTR	-	T>C	30	0.233333	1	31	0.0967742	0.996682	40	0.075	0.993014	No	Yes
chr17 48161359	ENSG00000005884.18_3	ITGA3	Within a protein_coding intron	+	A>G	30	0.2	1	39	0.205128	1	51	0.0980392	0.999854	No	Yes
chr17 48170091	ENSG00000276851.1_6	AC002401.4	Upstream of a lncRNA exon	+	A>G	29	0.37931	1	25	0.28	1	37	0.216216	1	No	Yes
chr17 79202956	ENSG00000167302.10_8	TEPSIN	Within a protein_coding CDS	-	T>C	29	0.413793	1	61	0.459016	1	59	0.440678	1	No	No
chr17 21117837	ENSG00000178307.9_2	TMEM11	Within a protein_coding UTR	-	T>C	29	0.310345	1	29	0.551724	1	34	0.441176	1	No	No
chr17 74469779	ENSG00000129667.12_6	RHBDF2	Within a protein_coding CDS	-	T>C	28	0.357143	1	50	0.4	1	40	0.45	1	No	No
chr17 57279068	ENSG00000068489.12_5	PRR11	Within a protein_coding UTR	+	A>G	27	0.222222	1	44	0.136364	0.999996	33	0.151515	0.999984	No	Yes
chr17 57279070	ENSG00000068489.12_5	PRR11	Within a protein_coding UTR	+	A>G	25	0.28	1	44	0.25	1	33	0.0909091	0.996007	No	Yes
chr17 2320651	ENSG00000127804.13_4	METTL16	Within a protein_coding UTR	-	T>C	24	0.625	1	38	0.684211	1	28	0.678571	1	Yes	Yes
chr17 27049397	ENSG00000198242.14_3	RPL23A	Within a protein_coding intron	+	A>G	24	0.375	1	32	0.34375	1	38	0.342105	1	No	Yes
chr17 78183411	ENSG00000181523.13_4	SGSH	Within a protein_coding UTR	-	T>C	24	0.25	1	29	0.172414	0.999992	37	0.243243	1	No	No
chr17 420898	ENSG00000141252.20_5	VPS53	Within a protein_coding UTR	-	T>C	23	0.304348	1	33	0.212121	1	31	0.322581	1	Yes	Yes
chr17 65334885	ENSG00000197170.10_3	PSMD12	Within a protein_coding UTR	-	T>C	23	0.26087	1	29	0.137931	0.999831	24	0.208333	0.999997	No	Yes
chr17 42982288	ENSG00000214447.4_5	FAM187A	Within a protein_coding CDS	+	A>G	22	0.409091	1	21	0.428571	1	27	0.37037	1	No	No
chr17 44273919	ENSG00000214401.4_6	KANSL1-AS1	Within a lncRNA exon	+	A>G	20	0.55	1	29	0.655172	1	31	0.580645	1	No	No
chr18 54281790	ENSG00000091164.13_4	TXNL1	Within a protein_coding CDS	-	T>C	1400	0.365	1	1362	0.408957	1	1259	0.392375	1	No	No
chr18 61655666	ENSG00000166401.14_4	SERPINB8	Within a protein_coding UTR	+	A>G	50	0.58	1	63	0.507937	1	26	0.576923	1	No	No
chr18 47919605	ENSG00000154839.10_4	SKA1	Within a protein_coding UTR	+	A>G	39	0.487179	1	37	0.432432	1	38	0.368421	1	Yes	Yes
chr18 23749159	ENSG00000188985.6_2	DHFRP1	Upstream of a processed_pseudogene exon	-	T>C	34	0.117647	0.999675	34	0.352941	1	41	0.292683	1	No	Yes
chr18 9955960	ENSG00000101558.13_5	VAPA	Within a protein_coding UTR	+	A>G	23	0.391304	1	35	0.571429	1	31	0.483871	1	No	No
chr19 55876135	ENSG00000095752.7_5	IL11	Within a protein_coding UTR	-	T>C	1957	0.0235054	1	1677	0.0250447	1	1825	0.0252055	1	No	No
chr19 19023853	ENSG00000105669.14_4	COPE	Within a protein_coding CDS	-	T>C	1924	0.467256	1	1951	0.456176	1	1948	0.443018	1	No	No
chr19 4859937	ENSG00000105355.9_5	PLIN3	Within a protein_coding CDS	-	T>C	1800	0.51	1	1843	0.517634	1	1830	0.512022	1	No	No
chr19 13249244	ENSG00000160877.6_5	NACC1	Within a protein_coding UTR	+	A>G	906	0.503311	1	453	0.470199	1	378	0.470899	1	No	No
chr19 41930396	ENSG00000248098.12_4	BCKDHA	Within a protein_coding CDS	+	A>G	600	0.418333	1	458	0.445415	1	468	0.418803	1	No	No
chr19 19051898	ENSG00000051128.19_5	HOMER3	Within a protein_coding UTR	-	T>C	598	0.349498	1	138	0.347826	1	243	0.333333	1	No	No
chr19 6731057	ENSG00000125734.15_6	GPR108	Within a protein_coding CDS	-	T>C	559	0.466905	1	444	0.40991	1	454	0.418502	1	No	No
chr19 1576928	ENSG00000071655.18_5	MBD3	Within a protein_coding UTR	-	T>C	546	0.190476	1	702	0.242165	1	856	0.241822	1	No	No
chr19 1576932	ENSG00000071655.18_5	MBD3	Within a protein_coding UTR	-	T>C	531	0.19209	1	686	0.244898	1	839	0.244338	1	No	No
chr19 40929363	ENSG00000197019.5_3	SERTAD1	Within a protein_coding CDS	-	T>C	530	0.386792	1	520	0.380769	1	481	0.411642	1	No	No
chr19 45165623	ENSG00000073008.15_4	PVR	Within a protein_coding UTR	+	A>G	486	0.037037	0.999997	482	0.033195	0.999961	378	0.026455	0.994753	No	Yes
chr19 45165571	ENSG00000073008.15_4	PVR	Within a protein_coding UTR	+	A>G	482	0.026971	0.998645	459	0.0261438	0.997386	357	0.0280112	0.996466	No	Yes
chr19 54677759	ENSG00000125505.17_5	MBOAT7	Within a protein_coding CDS	-	T>C	430	0.997674	1	469	0.993603	1	365	0.994521	1	No	No
chr19 45490570	ENSG00000104853.16_6	CLPTM1	Within a protein_coding CDS	+	A>G	423	0.43026	1	500	0.412	1	399	0.418546	1	No	No
chr19 14231256	ENSG00000105011.9_3	ASF1B	Within a protein_coding UTR	-	T>C	349	0.464183	1	366	0.36612	1	318	0.443396	1	No	No
chr19 44235704	ENSG00000105771.14_4	SMG9	Within a protein_coding UTR	-	T>C	324	0.478395	1	366	0.546448	1	356	0.44382	1	No	Yes
chr19 51301057	ENSG00000167747.14_5	C19orf48	Within a protein_coding UTR	-	T>C	321	0.34891	1	340	0.385294	1	366	0.442623	1	No	No
chr19 42375584	ENSG00000105372.7_5	RPS19	Within a protein_coding UTR	+	A>G	260	0.234615	1	273	0.238095	1	292	0.212329	1	Yes	Yes
chr19 42375540	ENSG00000105372.7_5	RPS19	Within a protein_coding UTR	+	A>G	260	0.0346154	0.998651	270	0.0481481	0.999996	279	0.0358423	0.999426	No	Yes
chr19 42375554	ENSG00000105372.7_5	RPS19	Within a protein_coding UTR	+	A>G	253	0.0750988	1	262	0.129771	1	276	0.0688406	1	No	Yes
chr19 42376694	ENSG00000105372.7_5	RPS19	Within a protein_coding UTR	+	A>G	238	0.0378151	0.999273	264	0.0568182	1	327	0.0489297	1	No	Yes
chr19 39601743	ENSG00000183760.10_6	ACP7	Within a protein_coding UTR	+	A>G	237	0.0590717	1	296	0.0472973	0.999998	202	0.0594059	0.999999	No	Yes
chr19 41096189	ENSG00000160410.15_4	SHKBP1	Within a protein_coding CDS	+	A>G	236	0.491525	1	301	0.534884	1	241	0.493776	1	No	No
chr19 42376702	ENSG00000105372.7_5	RPS19	Within a protein_coding UTR	+	A>G	236	0.029661	0.989971	245	0.0326531	0.996519	316	0.0316456	0.998531	No	Yes
chr19 59095469	ENSG00000213753.11_5	CENPBD1P1	Within a transcribed_processed_pseudogene exon	+	A>G	217	0.382488	1	161	0.397516	1	134	0.320896	1	Yes	Yes
chr19 59095482	ENSG00000213753.11_5	CENPBD1P1	Within a transcribed_processed_pseudogene exon	+	A>G	216	0.305556	1	166	0.319277	1	143	0.251748	1	Yes	Yes
chr19 612234	ENSG00000099822.3_3	HCN2	Within a protein_coding intron	+	A>G	201	0.437811	1	132	0.44697	1	142	0.464789	1	No	No
chr19 39601919	ENSG00000183760.10_6	ACP7	Within a protein_coding UTR	+	A>G	198	0.0606061	0.999999	168	0.077381	1	154	0.0974026	1	No	Yes
chr19 39601920	ENSG00000183760.10_6	ACP7	Within a protein_coding UTR	+	A>G	196	0.0918367	1	167	0.0718563	1	150	0.126667	1	No	Yes
chr19 11242765	ENSG00000130164.13_7	LDLR	Within a protein_coding UTR	+	A>G	194	0.546392	1	228	0.54386	1	186	0.537634	1	No	No
chr19 39982619	ENSG00000105197.11_5	TIMM50	Within a protein_coding UTR	+	A>G	193	0.0984456	1	167	0.0958084	1	187	0.117647	1	No	Yes
chr19 39982620	ENSG00000105197.11_5	TIMM50	Within a protein_coding UTR	+	A>G	193	0.119171	1	167	0.0958084	1	187	0.117647	1	No	Yes
chr19 2732986	ENSG00000141873.11_5	SLC39A3	Within a protein_coding CDS	-	T>C	190	0.484211	1	90	0.355556	1	194	0.417526	1	No	No
chr19 11560760	ENSG00000130175.9_4	PRKCSH	Within a protein_coding exon	+	A>G	186	0.0537634	0.999979	205	0.0390244	0.998851	191	0.0942408	1	No	Yes
chr19 42375602	ENSG00000105372.7_5	RPS19	Within a protein_coding UTR	+	A>G	184	0.0326087	0.989253	207	0.0628019	1	219	0.0821918	1	No	Yes
chr19 12768948	ENSG00000104774.13_4	MAN2B1	Within a protein_coding CDS	-	T>C	181	0.436464	1	171	0.467836	1	118	0.423729	1	No	No
chr19 42376711	ENSG00000105372.7_5	RPS19	Within a protein_coding UTR	+	A>G	180	0.0611111	0.999998	199	0.0351759	0.995932	268	0.0335821	0.99834	No	Yes
chr19 11560763	ENSG00000130175.9_4	PRKCSH	Within a protein_coding exon	+	A>G	179	0.268156	1	197	0.258883	1	182	0.230769	1	Yes	Yes
chr19 11560764	ENSG00000130175.9_4	PRKCSH	Within a protein_coding exon	+	A>G	179	0.122905	1	194	0.0876289	1	181	0.0883978	1	No	Yes
chr19 44081288	ENSG00000234465.11_3	PINLYP	Within a protein_coding CDS	+	A>G	175	0.417143	1	210	0.338095	1	83	0.289157	1	No	No
chr19 11560716	ENSG00000130175.9_4	PRKCSH	Within a protein_coding exon	+	A>G	174	0.183908	1	226	0.150442	1	181	0.220994	1	Yes	Yes
chr19 39601831	ENSG00000183760.10_6	ACP7	Within a protein_coding UTR	+	A>G	171	0.0760234	1	190	0.0526316	0.999975	177	0.0734463	1	No	Yes
chr19 6737481	ENSG00000125734.15_6	GPR108	Within a protein_coding CDS	-	T>C	167	0.203593	1	202	0.272277	1	207	0.21256	1	No	No
chr19 42375627	ENSG00000105372.7_5	RPS19	Within a protein_coding UTR	+	A>G	167	0.11976	1	206	0.0825243	1	202	0.10396	1	Yes	Yes
chr19 4493708	ENSG00000167674.15_8	HDGFL2	Within a protein_coding CDS	+	A>G	166	0.433735	1	267	0.464419	1	213	0.455399	1	No	No
chr19 39601812	ENSG00000183760.10_6	ACP7	Within a protein_coding UTR	+	A>G	166	0.138554	1	207	0.149758	1	160	0.175	1	No	Yes
chr19 42375624	ENSG00000105372.7_5	RPS19	Within a protein_coding UTR	+	A>G	166	0.198795	1	203	0.211823	1	198	0.222222	1	Yes	Yes
chr19 42375612	ENSG00000105372.7_5	RPS19	Within a protein_coding UTR	+	A>G	159	0.0628931	0.999995	199	0.0452261	0.999803	196	0.0918367	1	No	Yes
chr19 14200109	ENSG00000141858.11_4	SAMD1	Within a protein_coding CDS	-	T>C	158	0.487342	1	196	0.520408	1	109	0.513761	1	No	No
chr19 11256689	ENSG00000161888.11_6	SPC24	Within a protein_coding UTR	-	T>C	153	0.189542	1	152	0.230263	1	135	0.17037	1	No	Yes
chr19 39601960	ENSG00000183760.10_6	ACP7	Within a protein_coding UTR	+	A>G	152	0.190789	1	122	0.229508	1	110	0.281818	1	No	Yes
chr19 39982592	ENSG00000105197.11_5	TIMM50	Within a protein_coding UTR	+	A>G	146	0.0479452	0.999305	117	0.0512821	0.998837	146	0.0753425	1	No	Yes
chr19 39982591	ENSG00000105197.11_5	TIMM50	Within a protein_coding UTR	+	A>G	145	0.0482759	0.999333	116	0.0431034	0.993808	146	0.0410959	0.99643	No	Yes
chr19 12811045	ENSG00000105576.15_6	TNPO2	Within a protein_coding UTR	-	T>C	139	0.517986	1	140	0.464286	1	111	0.432432	1	No	No
chr19 42376843	ENSG00000105372.7_5	RPS19	Within a protein_coding UTR	+	A>G	134	0.455224	1	126	0.5	1	165	0.4	1	No	Yes
chr19 18683345	ENSG00000221983.7_3	UBA52	Within a protein_coding UTR	+	A>G	133	0.225564	1	161	0.254658	1	152	0.190789	1	No	No
chr19 16663345	ENSG00000127526.15_4	SLC35E1	Within a protein_coding UTR	-	T>C	131	0.0610687	0.999945	137	0.0656934	0.999989	73	0.0684932	0.999198	No	Yes
chr19 11257508	ENSG00000161888.11_6	SPC24	Within a protein_coding UTR	-	T>C	129	0.116279	1	112	0.107143	1	118	0.118644	1	No	Yes
chr19 3539993	ENSG00000161091.13_4	MFSD12	Within a protein_coding UTR	-	T>C	128	0.132812	1	124	0.104839	1	149	0.0939597	1	No	Yes
chr19 11256672	ENSG00000161888.11_6	SPC24	Within a protein_coding UTR	-	T>C	126	0.15873	1	110	0.227273	1	109	0.12844	1	No	Yes
chr19 11561224	ENSG00000130175.9_4	PRKCSH	Within a protein_coding intron	+	A>G	126	0.484127	1	144	0.451389	1	139	0.453237	1	No	Yes
chr19 11257392	ENSG00000161888.11_6	SPC24	Within a protein_coding UTR	-	T>C	125	0.112	1	112	0.178571	1	99	0.111111	1	No	Yes
chr19 3759702	ENSG00000011132.12_5	AC005954.1	Within a protein_coding CDS	-	T>C	124	0.459677	1	98	0.5	1	89	0.516854	1	No	No
chr19 11257502	ENSG00000161888.11_6	SPC24	Within a protein_coding UTR	-	T>C	124	0.145161	1	107	0.205607	1	108	0.25	1	No	No
chr19 11560799	ENSG00000130175.9_4	PRKCSH	Within a protein_coding exon	+	A>G	124	0.0483871	0.99843	147	0.047619	0.999276	135	0.0518519	0.999566	No	Yes
chr19 33461566	ENSG00000121289.18_5	CEP89	Within a protein_coding UTR	-	T>C	124	0.0403226	0.99183	105	0.0666667	0.999909	84	0.107143	1	No	Yes
chr19 11688460	ENSG00000102575.12_5	ACP5	Within a protein_coding UTR	-	T>C	121	0.438017	1	130	0.5	1	145	0.489655	1	No	No
chr19 3540230	ENSG00000161091.13_4	MFSD12	Within a protein_coding intron	-	T>C	120	0.125	1	139	0.129496	1	145	0.0758621	1	No	Yes
chr19 36605647	ENSG00000105258.9_3	POLR2I	Within a protein_coding exon	-	T>C	118	0.677966	1	135	0.651852	1	150	0.686667	1	No	No
chr19 16663416	ENSG00000127526.15_4	SLC35E1	Within a protein_coding UTR	-	T>C	116	0.12069	1	113	0.0530973	0.999031	77	0.103896	0.999999	No	Yes
chr19 3540216	ENSG00000161091.13_4	MFSD12	Within a protein_coding intron	-	T>C	114	0.0789474	0.999998	139	0.122302	1	151	0.0794702	1	No	Yes
chr19 3540213	ENSG00000161091.13_4	MFSD12	Within a protein_coding intron	-	T>C	111	0.0810811	0.999998	138	0.108696	1	147	0.0816327	1	No	Yes
chr19 39440966	ENSG00000269190.6_5	FBXO17	Within a protein_coding UTR	-	T>C	107	0.429907	1	93	0.526882	1	93	0.451613	1	No	No
chr19 39981168	ENSG00000105197.11_5	TIMM50	Within a protein_coding UTR	+	A>G	107	0.392523	1	88	0.306818	1	109	0.284404	1	Yes	Yes
chr19 3542677	ENSG00000161091.13_4	MFSD12	Within a protein_coding intron	-	T>C	104	0.307692	1	93	0.27957	1	79	0.189873	1	No	Yes
chr19 3542676	ENSG00000161091.13_4	MFSD12	Within a protein_coding intron	-	T>C	104	0.105769	1	94	0.0851064	0.999995	80	0.0875	0.999985	No	Yes
chr19 19288204	ENSG00000254901.8_5	BORCS8	Within a protein_coding CDS	-	T>C	101	0.178218	1	91	0.142857	1	89	0.157303	1	No	Yes
chr19 11257319	ENSG00000161888.11_6	SPC24	Within a protein_coding UTR	-	T>C	101	0.0693069	0.999929	86	0.0697674	0.999777	77	0.0779221	0.99988	No	Yes
chr19 3540015	ENSG00000161091.13_4	MFSD12	Within a protein_coding UTR	-	T>C	100	0.35	1	103	0.38835	1	128	0.304688	1	No	Yes
chr19 11256725	ENSG00000161888.11_6	SPC24	Within a protein_coding UTR	-	T>C	100	0.22	1	125	0.216	1	100	0.18	1	Yes	Yes
chr19 16663242	ENSG00000127526.15_4	SLC35E1	Within a protein_coding UTR	-	T>C	100	0.1	1	120	0.075	0.999996	60	0.0666667	0.997062	No	Yes
chr19 11257329	ENSG00000161888.11_6	SPC24	Within a protein_coding UTR	-	T>C	100	0.08	0.999992	85	0.105882	1	77	0.0519481	0.992752	No	Yes
chr19 3490908	ENSG00000129932.8_1	DOHH	Within a protein_coding UTR	-	T>C	98	0.377551	1	117	0.333333	1	92	0.293478	1	No	No
chr19 33088366	ENSG00000105186.16_4	ANKRD27	Within a protein_coding UTR	-	T>C	96	0.4375	1	106	0.433962	1	97	0.484536	1	No	No
chr19 11257717	ENSG00000161888.11_6	SPC24	Within a protein_coding UTR	-	T>C	95	0.115789	1	76	0.171053	1	48	0.125	0.999992	Yes	Yes
chr19 11257704	ENSG00000161888.11_6	SPC24	Within a protein_coding UTR	-	T>C	94	0.297872	1	77	0.311688	1	57	0.210526	1	Yes	Yes
chr19 11257709	ENSG00000161888.11_6	SPC24	Within a protein_coding UTR	-	T>C	94	0.106383	1	78	0.0641026	0.998913	54	0.166667	1	Yes	Yes
chr19 39982204	ENSG00000105197.11_5	TIMM50	Within a protein_coding UTR	+	A>G	94	0.106383	1	102	0.0686275	0.999924	122	0.0409836	0.992361	Yes	Yes
chr19 39982205	ENSG00000105197.11_5	TIMM50	Within a protein_coding UTR	+	A>G	93	0.0967742	1	102	0.0784314	0.999991	122	0.057377	0.999766	No	Yes
chr19 3540196	ENSG00000161091.13_4	MFSD12	Within a protein_coding intron	-	T>C	93	0.0645161	0.999658	110	0.0818182	0.999998	128	0.0390625	0.990694	No	Yes
chr19 2715287	ENSG00000176490.5_5	DIRAS1	Within a protein_coding UTR	-	T>C	92	0.163043	1	104	0.201923	1	74	0.135135	1	No	No
chr19 42376884	ENSG00000105372.7_5	RPS19	Within a protein_coding UTR	+	A>G	91	0.10989	1	88	0.0681818	0.999747	128	0.09375	1	No	Yes
chr19 11561207	ENSG00000130175.9_4	PRKCSH	Within a protein_coding intron	+	A>G	90	0.133333	1	110	0.0545455	0.999158	106	0.141509	1	No	Yes
chr19 4409756	ENSG00000167670.16_3	CHAF1A	Within a protein_coding CDS	+	A>G	89	0.494382	1	114	0.491228	1	67	0.522388	1	No	No
chr19 17601948	ENSG00000269439.6_7	AC010618.4	Within a lncRNA exon	-	T>C	88	0.0681818	0.999747	60	0.0666667	0.997062	77	0.116883	1	No	Yes
chr19 44055726	ENSG00000073050.11_4	XRCC1	Within a protein_coding CDS	-	T>C	87	0.482759	1	157	0.407643	1	101	0.455446	1	No	No
chr19 3542545	ENSG00000161091.13_4	MFSD12	Within a protein_coding intron	-	T>C	85	0.141176	1	97	0.206186	1	65	0.230769	1	No	Yes
chr19 39982228	ENSG00000105197.11_5	TIMM50	Within a protein_coding UTR	+	A>G	85	0.0823529	0.999977	96	0.135417	1	132	0.0909091	1	Yes	Yes
chr19 39440918	ENSG00000269190.6_5	FBXO17	Within a protein_coding CDS	-	T>C	84	0.333333	1	32	0.28125	1	72	0.416667	1	No	No
chr19 39982231	ENSG00000105197.11_5	TIMM50	Within a protein_coding UTR	+	A>G	84	0.0833333	0.999979	89	0.123596	1	133	0.105263	1	Yes	Yes
chr19 2072038	ENSG00000172081.14_4	MOB3A	Within a protein_coding UTR	-	T>C	81	0.296296	1	130	0.407692	1	94	0.468085	1	Yes	No
chr19 1619339	ENSG00000071564.16_7	TCF3	Within a protein_coding CDS	-	T>C	81	0.0987654	0.999998	61	0.0983607	0.999968	65	0.107692	0.999996	No	No
chr19 39983364	ENSG00000105197.11_5	TIMM50	Within a protein_coding UTR	+	A>G	80	0.1625	1	56	0.142857	1	60	0.133333	1	No	Yes
chr19 3542727	ENSG00000161091.13_4	MFSD12	Within a protein_coding intron	-	T>C	77	0.0779221	0.99988	67	0.134328	1	64	0.078125	0.999566	No	Yes
chr19 39982329	ENSG00000105197.11_5	TIMM50	Within a protein_coding UTR	+	A>G	73	0.273973	1	104	0.298077	1	117	0.290598	1	Yes	Yes
chr19 39982341	ENSG00000105197.11_5	TIMM50	Within a protein_coding UTR	+	A>G	71	0.267606	1	100	0.34	1	117	0.384615	1	No	Yes
chr19 3540174	ENSG00000161091.13_4	MFSD12	Within a protein_coding intron	-	T>C	66	0.166667	1	78	0.153846	1	97	0.103093	1	No	Yes
chr19 45404691	ENSG00000130204.13_7	TOMM40	Within a protein_coding UTR	+	A>G	64	0.484375	1	54	0.537037	1	67	0.58209	1	No	No
chr19 49427421	ENSG00000104805.16_6	NUCB1	Downstream of a protein_coding UTR	+	A>G	60	0.333333	1	56	0.196429	1	61	0.327869	1	No	Yes
chr19 4653163	ENSG00000185361.9_3	TNFAIP8L1	Within a protein_coding UTR	+	A>G	60	0.4	1	32	0.53125	1	32	0.40625	1	No	No
chr19 39983390	ENSG00000105197.11_5	TIMM50	Within a protein_coding UTR	+	A>G	60	0.2	1	42	0.238095	1	48	0.104167	0.999892	No	Yes
chr19 39983391	ENSG00000105197.11_5	TIMM50	Within a protein_coding UTR	+	A>G	60	0.316667	1	42	0.452381	1	48	0.291667	1	No	Yes
chr19 11561171	ENSG00000130175.9_4	PRKCSH	Within a protein_coding intron	+	A>G	60	0.233333	1	79	0.278481	1	60	0.316667	1	No	Yes
chr19 3540160	ENSG00000161091.13_4	MFSD12	Within a protein_coding intron	-	T>C	60	0.0833333	0.99968	75	0.186667	1	99	0.141414	1	No	Yes
chr19 3541936	ENSG00000161091.13_4	MFSD12	Within a protein_coding intron	-	T>C	59	0.169492	1	35	0.257143	1	43	0.139535	0.999996	No	Yes
chr19 46053340	ENSG00000125741.4_4	OPA3	Within a protein_coding UTR	-	T>C	59	0.0847458	0.999705	46	0.195652	1	37	0.216216	1	No	Yes
chr19 33460933	ENSG00000121289.18_5	CEP89	Within a protein_coding UTR	-	T>C	58	0.431034	1	86	0.44186	1	64	0.484375	1	No	No
chr19 3542081	ENSG00000161091.13_4	MFSD12	Within a protein_coding intron	-	T>C	58	0.310345	1	44	0.272727	1	50	0.22	1	No	Yes
chr19 11243445	ENSG00000130164.13_7	LDLR	Within a protein_coding UTR	+	A>G	57	0.368421	1	75	0.413333	1	104	0.471154	1	No	No
chr19 42593137	ENSG00000028277.21_5	POU2F2	Within a protein_coding UTR	-	T>C	57	0.491228	1	77	0.363636	1	76	0.552632	1	No	No
chr19 3542080	ENSG00000161091.13_4	MFSD12	Within a protein_coding intron	-	T>C	57	0.280702	1	44	0.25	1	50	0.24	1	No	Yes
chr19 3541928	ENSG00000161091.13_4	MFSD12	Within a protein_coding intron	-	T>C	56	0.125	0.999999	35	0.0857143	0.995253	44	0.159091	1	No	Yes
chr19 33461501	ENSG00000121289.18_5	CEP89	Within a protein_coding UTR	-	T>C	56	0.107143	0.999981	69	0.0724638	0.999382	51	0.0784314	0.998404	No	Yes
chr19 55598724	ENSG00000131037.15_3	EPS8L1	Within a protein_coding CDS	+	A>G	54	0.203704	1	57	0.245614	1	66	0.318182	1	No	No
chr19 45853413	ENSG00000104884.15_7	ERCC2	Within a protein_coding UTR	-	T>C	54	0.5	1	73	0.575342	1	48	0.625	1	No	No
chr19 1106615	ENSG00000064932.16_3	SBNO2	Upstream of a protein_coding UTR	-	T>C	53	0.54717	1	41	0.536585	1	88	0.590909	1	No	No
chr19 1458751	ENSG00000267317.2_6	AC027307.2	Downstream of a lncRNA exon	-	T>C	53	0.0943396	0.999824	64	0.15625	1	60	0.0666667	0.997062	No	Yes
chr19 59074653	ENSG00000099326.8_4	MZF1	Within a protein_coding CDS	-	T>C	52	0.326923	1	40	0.375	1	47	0.446809	1	No	No
chr19 39983252	ENSG00000105197.11_5	TIMM50	Within a protein_coding UTR	+	A>G	52	0.192308	1	62	0.112903	0.999997	61	0.163934	1	No	Yes
chr19 41255705	ENSG00000188493.15_6	C19orf54	Within a protein_coding CDS	-	T>C	51	0.470588	1	37	0.432432	1	27	0.481481	1	No	No
chr19 46053316	ENSG00000125741.4_4	OPA3	Within a protein_coding UTR	-	T>C	51	0.176471	1	37	0.189189	1	29	0.172414	0.999992	Yes	Yes
chr19 46053329	ENSG00000125741.4_4	OPA3	Within a protein_coding UTR	-	T>C	50	0.2	1	37	0.162162	0.999998	28	0.107143	0.997556	Yes	Yes
chr19 11257644	ENSG00000161888.11_6	SPC24	Within a protein_coding UTR	-	T>C	50	0.12	0.99999	48	0.125	0.999992	44	0.0681818	0.99084	No	Yes
chr19 18417378	ENSG00000130520.10_5	LSM4	Within a protein_coding UTR	-	T>C	49	0.387755	1	26	0.346154	1	37	0.378378	1	No	No
chr19 3614403	ENSG00000105298.14_4	CACTIN	Within a protein_coding CDS	-	T>C	47	0.489362	1	41	0.390244	1	37	0.513514	1	No	No
chr19 39981258	ENSG00000105197.11_5	TIMM50	Within a protein_coding UTR	+	A>G	47	0.319149	1	65	0.276923	1	51	0.215686	1	No	Yes
chr19 39981265	ENSG00000105197.11_5	TIMM50	Within a protein_coding UTR	+	A>G	44	0.113636	0.99993	65	0.123077	1	50	0.14	0.999999	No	Yes
chr19 3542596	ENSG00000161091.13_4	MFSD12	Within a protein_coding intron	-	T>C	42	0.142857	0.999997	46	0.152174	1	35	0.2	1	No	Yes
chr19 13884006	ENSG00000037757.14_4	MRI1	Within a protein_coding UTR	+	A>G	39	0.307692	1	27	0.148148	0.999875	50	0.2	1	No	Yes
chr19 45167122	ENSG00000073008.15_4	PVR	Within a protein_coding UTR	+	A>G	39	0.230769	1	40	0.15	0.999998	21	0.333333	1	Yes	Yes
chr19 13884259	ENSG00000037757.14_4	MRI1	Within a protein_coding UTR	+	A>G	39	0.153846	0.999998	46	0.108696	0.999912	45	0.177778	1	Yes	Yes
chr19 39981291	ENSG00000105197.11_5	TIMM50	Within a protein_coding UTR	+	A>G	38	0.342105	1	39	0.25641	1	49	0.244898	1	Yes	Yes
chr19 39981292	ENSG00000105197.11_5	TIMM50	Within a protein_coding UTR	+	A>G	38	0.736842	1	39	0.538462	1	49	0.571429	1	Yes	Yes
chr19 45167121	ENSG00000073008.15_4	PVR	Within a protein_coding UTR	+	A>G	38	0.157895	0.999998	38	0.157895	0.999998	20	0.3	1	No	Yes
chr19 4653673	ENSG00000185361.9_3	TNFAIP8L1	Within a protein_coding UTR	+	A>G	36	0.527778	1	43	0.372093	1	39	0.384615	1	No	Yes
chr19 3541591	ENSG00000161091.13_4	MFSD12	Within a protein_coding intron	-	T>C	36	0.166667	0.999999	32	0.28125	1	36	0.194444	1	No	Yes
chr19 11560824	ENSG00000130175.9_4	PRKCSH	Within a protein_coding intron	+	A>G	35	0.314286	1	52	0.230769	1	42	0.142857	0.999997	No	Yes
chr19 33117666	ENSG00000105186.16_4	ANKRD27	Within a protein_coding CDS	-	T>C	34	0.529412	1	34	0.470588	1	31	0.516129	1	No	No
chr19 13884020	ENSG00000037757.14_4	MRI1	Within a protein_coding UTR	+	A>G	34	0.235294	1	25	0.24	1	48	0.145833	1	No	Yes
chr19 3542001	ENSG00000161091.13_4	MFSD12	Within a protein_coding intron	-	T>C	34	0.0882353	0.99564	39	0.0769231	0.993503	34	0.205882	1	No	Yes
chr19 39981298	ENSG00000105197.11_5	TIMM50	Within a protein_coding UTR	+	A>G	33	0.848485	1	37	0.810811	1	50	0.78	1	Yes	Yes
chr19 51305854	ENSG00000167747.14_5	C19orf48	Within a protein_coding UTR	-	T>C	32	0.375	1	30	0.266667	1	24	0.333333	1	No	Yes
chr19 11561145	ENSG00000130175.9_4	PRKCSH	Within a protein_coding intron	+	A>G	32	0.25	1	41	0.146341	0.999997	29	0.103448	0.997283	No	Yes
chr19 4653558	ENSG00000185361.9_3	TNFAIP8L1	Within a protein_coding UTR	+	A>G	30	0.333333	1	21	0.428571	1	31	0.290323	1	No	Yes
chr19 10426628	ENSG00000267673.6_6	FDX2	Within a protein_coding CDS	-	T>C	29	0.551724	1	57	0.491228	1	45	0.422222	1	No	No
chr19 6708327	ENSG00000125730.16_4	C3	Within a protein_coding intron	-	T>C	29	0.413793	1	29	0.413793	1	24	0.333333	1	No	Yes
chr19 6708326	ENSG00000125730.16_4	C3	Within a protein_coding intron	-	T>C	29	0.137931	0.999831	29	0.206897	1	24	0.166667	0.999924	No	Yes
chr19 56735015	ENSG00000131848.9_5	ZSCAN5A	Within a protein_coding CDS	-	T>C	27	0.37037	1	25	0.68	1	38	0.394737	1	No	No
chr19 4654468	ENSG00000185361.9_3	TNFAIP8L1	Within a protein_coding UTR	+	A>G	27	0.333333	1	20	0.5	1	30	0.433333	1	Yes	Yes
chr19 55900533	ENSG00000108107.14_4	RPL28	Within a protein_coding UTR	+	A>G	27	0.555556	1	28	0.785714	1	26	0.730769	1	Yes	Yes
chr19 13884199	ENSG00000037757.14_4	MRI1	Within a protein_coding UTR	+	A>G	27	0.259259	1	41	0.121951	0.999951	30	0.133333	0.999806	Yes	Yes
chr19 13884408	ENSG00000037757.14_4	MRI1	Within a protein_coding UTR	+	A>G	26	0.461538	1	21	0.571429	1	27	0.407407	1	No	Yes
chr19 16966739	ENSG00000127511.9_3	SIN3B	Within a protein_coding intron	+	A>G	26	0.538462	1	26	0.423077	1	20	0.35	1	Yes	Yes
chr19 16197320	ENSG00000279198.1_5	AC008894.3	intergenic	-	T>C	25	0.32	1	60	0.333333	1	52	0.365385	1	No	No
chr19 13356380	ENSG00000141837.20_4	CACNA1A	Within a protein_coding exon	-	T>C	25	0.6	1	30	0.466667	1	45	0.488889	1	No	No
chr19 39604640	ENSG00000183760.10_6	ACP7	intergenic	+	A>G	25	0.28	1	24	0.25	1	21	0.238095	0.999999	No	Yes
chr19 39604599	ENSG00000183760.10_6	ACP7	intergenic	+	A>G	24	0.541667	1	36	0.527778	1	21	0.619048	1	No	Yes
chr19 39603839	ENSG00000183760.10_6	ACP7	Downstream of a protein_coding UTR	+	A>G	24	0.791667	1	22	0.636364	1	24	0.791667	1	No	Yes
chr19 3758395	ENSG00000011132.12_5	AC005954.1	Within a protein_coding intron	-	T>C	23	0.391304	1	24	0.166667	0.999924	21	0.285714	1	Yes	Yes
chr19 1459302	ENSG00000267317.2_6	AC027307.2	Downstream of a lncRNA exon	-	T>C	23	0.217391	0.999998	33	0.151515	0.999984	21	0.238095	0.999999	No	Yes
chr19 1261630	ENSG00000099622.14_5	CIRBP	Within a protein_coding UTR	+	A>G	23	0.173913	0.999937	28	0.285714	1	22	0.363636	1	No	No
chr19 39604602	ENSG00000183760.10_6	ACP7	intergenic	+	A>G	22	0.363636	1	34	0.264706	1	21	0.190476	0.999957	No	Yes
chr19 17435884	ENSG00000074855.11_4	ANO8	Within a protein_coding CDS	-	T>C	22	0.5	1	31	0.451613	1	28	0.5	1	Yes	No
chr19 46207025	ENSG00000011478.12_3	QPCTL	Within a protein_coding UTR	+	A>G	22	0.636364	1	43	0.627907	1	42	0.47619	1	No	Yes
chr19 19286812	ENSG00000213999.17_6	MEF2B	Within a protein_coding intron	-	T>C	21	0.238095	0.999999	20	0.15	0.999141	23	0.26087	1	No	Yes
chr2 11812228	ENSG00000134324.11_5	LPIN1	intergenic	+	A>G	1423	0.982431	1	1437	0.981907	1	1706	0.990035	1	No	No
chr2 198362018	ENSG00000144381.17_4	HSPD1	Within a protein_coding CDS	-	T>C	1317	0.446469	1	1854	0.443366	1	1251	0.473221	1	No	No
chr2 112763710	ENSG00000286904.1_1	AC093675.1	intergenic	-	T>C	1280	0.486719	1	1110	0.481081	1	1218	0.489327	1	No	No
chr2 219146868	ENSG00000135926.15_6	TMBIM1	Within a protein_coding UTR	-	T>C	942	0.354565	1	623	0.300161	1	613	0.300163	1	No	No
chr2 42578071	ENSG00000115944.15_4	COX7A2L	Within a protein_coding UTR	-	T>C	929	0.515608	1	989	0.484328	1	1008	0.464286	1	No	No
chr2 68385097	ENSG00000115946.8_3	PNO1	Within a protein_coding CDS	+	A>G	567	0.499118	1	605	0.444628	1	504	0.521825	1	No	No
chr2 219533378	ENSG00000163481.8_5	RNF25	Within a protein_coding CDS	-	T>C	313	0.396166	1	314	0.359873	1	296	0.439189	1	No	No
chr2 238443226	ENSG00000115648.14_4	MLPH	Within a protein_coding CDS	+	A>G	309	0.831715	1	259	0.810811	1	381	0.874016	1	No	No
chr2 232597475	ENSG00000156973.14_3	PDE6D	Within a protein_coding UTR	-	T>C	290	0.362069	1	257	0.416342	1	265	0.433962	1	No	No
chr2 242573211	ENSG00000176946.12_3	THAP4	Within a protein_coding CDS	-	T>C	269	0.401487	1	280	0.421429	1	267	0.441948	1	No	No
chr2 68546374	ENSG00000119865.8_2	CNRIP1	Within a protein_coding CDS	-	T>C	267	0.397004	1	261	0.455939	1	208	0.475962	1	No	No
chr2 91843403	ENSG00000143429.10_6	LSP1P4	Within a transcribed_unprocessed_pseudogene exon	-	T>C	254	0.212598	1	413	0.225182	1	363	0.242424	1	Yes	No
chr2 232196570	ENSG00000135931.17_5	ARMC9	Within a protein_coding CDS	+	A>G	221	0.348416	1	265	0.313208	1	194	0.252577	1	No	No
chr2 91843433	ENSG00000143429.10_6	LSP1P4	Within a transcribed_unprocessed_pseudogene exon	-	T>C	212	0.179245	1	270	0.203704	1	273	0.238095	1	No	No
chr2 3597974	ENSG00000286905.1_1	AC108488.2	Within a protein_coding CDS	-	T>C	207	0.463768	1	255	0.466667	1	146	0.465753	1	No	No
chr2 99812988	ENSG00000185414.20_4	MRPL30	Within a protein_coding UTR	+	A>G	176	0.0397727	0.997944	137	0.0510949	0.999525	169	0.0414201	0.998368	No	Yes
chr2 99812978	ENSG00000185414.20_4	MRPL30	Within a protein_coding UTR	+	A>G	165	0.133333	1	125	0.152	1	159	0.157233	1	Yes	Yes
chr2 234763137	ENSG00000123485.12_6	HJURP	Within a protein_coding CDS	-	T>C	155	0.548387	1	171	0.549708	1	141	0.51773	1	No	No
chr2 25022598	ENSG00000138092.11_4	CENPO	Within a protein_coding CDS	+	A>G	148	0.425676	1	82	0.463415	1	124	0.483871	1	No	No
chr2 217366570	ENSG00000197756.9_2	RPL37A	Within a protein_coding UTR	+	A>G	145	0.0965517	1	163	0.0858896	1	170	0.0941176	1	No	Yes
chr2 217366541	ENSG00000197756.9_2	RPL37A	Within a protein_coding UTR	+	A>G	143	0.0769231	1	173	0.0404624	0.998135	170	0.0470588	0.999664	No	Yes
chr2 217366580	ENSG00000197756.9_2	RPL37A	Within a protein_coding UTR	+	A>G	140	0.55	1	162	0.530864	1	160	0.53125	1	No	Yes
chr2 99812429	ENSG00000185414.20_4	MRPL30	Within a protein_coding UTR	+	A>G	135	0.0666667	0.999991	141	0.0425532	0.996995	185	0.0594595	0.999997	No	Yes
chr2 217366590	ENSG00000197756.9_2	RPL37A	Within a protein_coding UTR	+	A>G	134	0.134328	1	164	0.103659	1	160	0.10625	1	No	Yes
chr2 85546457	ENSG00000152291.14_3	TGOLN2	Within a protein_coding UTR	-	T>C	134	0.0373134	0.988793	199	0.0502513	0.999963	208	0.0384615	0.998739	No	Yes
chr2 130897218	ENSG00000152076.18_5	CCDC74B	Within a protein_coding CDS	-	T>C	129	0.534884	1	114	0.587719	1	46	0.543478	1	No	No
chr2 239147129	ENSG00000144485.11_5	HES6	Within a protein_coding UTR	-	T>C	127	0.11811	1	93	0.16129	1	98	0.193878	1	No	No
chr2 99812414	ENSG00000185414.20_4	MRPL30	Within a protein_coding UTR	+	A>G	124	0.25	1	130	0.184615	1	177	0.225989	1	No	Yes
chr2 74007136	ENSG00000144048.10_2	DUSP11	Within a protein_coding CDS	-	T>C	121	0.421488	1	111	0.378378	1	115	0.443478	1	No	No
chr2 217366515	ENSG00000197756.9_2	RPL37A	Within a protein_coding UTR	+	A>G	116	0.232759	1	159	0.150943	1	159	0.163522	1	Yes	Yes
chr2 99812336	ENSG00000185414.20_4	MRPL30	Within a protein_coding UTR	+	A>G	107	0.252336	1	71	0.267606	1	136	0.308824	1	No	Yes
chr2 99812817	ENSG00000185414.20_4	MRPL30	Within a protein_coding UTR	+	A>G	104	0.125	1	98	0.102041	1	127	0.0866142	1	No	Yes
chr2 99812815	ENSG00000185414.20_4	MRPL30	Within a protein_coding UTR	+	A>G	103	0.174757	1	95	0.294737	1	127	0.244094	1	Yes	Yes
chr2 99812843	ENSG00000185414.20_4	MRPL30	Within a protein_coding UTR	+	A>G	103	0.572816	1	91	0.648352	1	109	0.587156	1	Yes	Yes
chr2 99812447	ENSG00000185414.20_4	MRPL30	Within a protein_coding UTR	+	A>G	101	0.158416	1	124	0.177419	1	142	0.204225	1	No	Yes
chr2 99812808	ENSG00000185414.20_4	MRPL30	Within a protein_coding UTR	+	A>G	101	0.0693069	0.999929	100	0.09	0.999999	123	0.0894309	1	No	Yes
chr2 148716428	ENSG00000115947.13_3	ORC4	Within a protein_coding CDS	-	T>C	100	0.49	1	149	0.503356	1	133	0.458647	1	No	No
chr2 99812857	ENSG00000185414.20_4	MRPL30	Within a protein_coding UTR	+	A>G	92	0.119565	1	80	0.1	0.999999	110	0.1	1	No	Yes
chr2 217366898	ENSG00000197756.9_2	RPL37A	Within a protein_coding UTR	+	A>G	89	0.0674157	0.999731	95	0.0421053	0.98503	92	0.0543478	0.997718	No	Yes
chr2 217366911	ENSG00000197756.9_2	RPL37A	Within a protein_coding UTR	+	A>G	88	0.0454545	0.988461	96	0.0625	0.999593	88	0.113636	1	No	Yes
chr2 217366897	ENSG00000197756.9_2	RPL37A	Within a protein_coding UTR	+	A>G	87	0.149425	1	94	0.159574	1	90	0.122222	1	Yes	Yes
chr2 217366930	ENSG00000197756.9_2	RPL37A	Within a protein_coding UTR	+	A>G	86	0.0813953	0.999975	79	0.113924	1	83	0.0843373	0.99998	Yes	Yes
chr2 241538229	ENSG00000142330.20_4	CAPN10	Within a protein_coding UTR	+	A>G	85	0.423529	1	118	0.415254	1	107	0.429907	1	No	No
chr2 114355167	ENSG00000279457.4_5	WASH9P	Within a unprocessed_pseudogene exon	+	A>G	85	0.647059	1	84	0.511905	1	73	0.671233	1	No	No
chr2 131131869	ENSG00000072135.13_4	PTPN18	Within a protein_coding UTR	+	A>G	82	0.243902	1	109	0.238532	1	105	0.180952	1	No	No
chr2 217366921	ENSG00000197756.9_2	RPL37A	Within a protein_coding UTR	+	A>G	81	0.17284	1	76	0.368421	1	78	0.346154	1	Yes	Yes
chr2 217366919	ENSG00000197756.9_2	RPL37A	Within a protein_coding UTR	+	A>G	81	0.0617284	0.998709	81	0.111111	1	80	0.0625	0.99878	No	Yes
chr2 55844445	ENSG00000275052.5_4	PPP4R3B	Within a protein_coding UTR	-	T>C	79	0.417722	1	89	0.494382	1	54	0.425926	1	No	No
chr2 178087851	ENSG00000170144.20_5	HNRNPA3	Within a protein_coding UTR	+	A>G	73	0.479452	1	177	0.457627	1	142	0.401408	1	No	No
chr2 208619749	ENSG00000163249.12_6	CCNYL1	Within a protein_coding UTR	+	A>G	66	0.333333	1	71	0.352113	1	50	0.38	1	Yes	Yes
chr2 208619742	ENSG00000163249.12_6	CCNYL1	Within a protein_coding UTR	+	A>G	65	0.2	1	68	0.294118	1	47	0.12766	0.999993	Yes	Yes
chr2 150444270	ENSG00000168288.13_3	MMADHC	Within a protein_coding UTR	-	T>C	62	0.419355	1	100	0.49	1	92	0.467391	1	No	No
chr2 9629731	ENSG00000151694.14_5	ADAM17	Within a protein_coding UTR	-	T>C	58	0.534483	1	75	0.573333	1	51	0.529412	1	No	No
chr2 112641666	ENSG00000153107.13_4	ANAPC1	Within a protein_coding UTR	-	T>C	54	0.481481	1	23	0.434783	1	42	0.404762	1	No	No
chr2 217366821	ENSG00000197756.9_2	RPL37A	Within a protein_coding UTR	+	A>G	52	0.0961538	0.99984	65	0.0769231	0.999533	74	0.0810811	0.999904	No	Yes
chr2 58316814	ENSG00000028116.17_4	VRK2	Within a protein_coding CDS	+	A>G	51	0.509804	1	87	0.54023	1	67	0.477612	1	No	No
chr2 170411693	ENSG00000138399.18_5	FASTKD1	Within a protein_coding CDS	-	T>C	48	0.354167	1	42	0.5	1	46	0.391304	1	No	No
chr2 85776648	ENSG00000115486.12_3	GGCX	Within a protein_coding UTR	-	T>C	48	0.0625	0.988314	52	0.0769231	0.998282	59	0.0847458	0.999705	No	Yes
chr2 20884368	ENSG00000118961.15_4	LDAH	Within a protein_coding UTR	-	T>C	47	0.404255	1	56	0.535714	1	39	0.410256	1	No	No
chr2 216903498	ENSG00000115425.14_4	PECR	Within a protein_coding UTR	-	T>C	44	0.0909091	0.999096	65	0.0615385	0.996056	38	0.105263	0.999493	No	Yes
chr2 3579760	ENSG00000286905.1_1	AC108488.2	Within a protein_coding UTR	-	T>C	42	0.47619	1	54	0.574074	1	43	0.627907	1	No	No
chr2 122683473	ENSG00000286481.1_1	AC011246.1	Within a lncRNA intron	+	A>G	37	0.432432	1	33	0.515152	1	30	0.566667	1	No	No
chr2 204294412	ENSG00000138443.16_5	ABI2	Within a protein_coding UTR	+	A>G	32	0.4375	1	39	0.384615	1	26	0.576923	1	No	Yes
chr2 74056564	ENSG00000124356.16_4	STAMBP	Within a protein_coding UTR	+	A>G	31	0.419355	1	44	0.454545	1	29	0.37931	1	No	No
chr2 25655772	ENSG00000138101.18_4	DTNB	Within a protein_coding CDS	-	T>C	29	0.689655	1	30	0.466667	1	28	0.428571	1	No	No
chr2 38709067	ENSG00000213553.4_4	RPLP0P6	Within a processed_pseudogene exon	+	A>G	28	0.928571	1	28	0.964286	1	54	0.925926	1	No	No
chr2 3592450	ENSG00000171865.10_4	RNASEH1	Within a protein_coding UTR	-	T>C	27	0.407407	1	26	0.384615	1	28	0.285714	1	No	No
chr2 68358341	ENSG00000243667.7_4	WDR92	Within a protein_coding UTR	-	T>C	26	0.384615	1	60	0.5	1	56	0.410714	1	No	No
chr2 37328034	ENSG00000055332.18_6	EIF2AK2	Within a protein_coding UTR	-	T>C	24	0.125	0.998475	36	0.25	1	24	0.166667	0.999924	Yes	Yes
chr2 242665320	ENSG00000168395.15_5	ING5	Within a protein_coding UTR	+	A>G	20	0.6	1	31	0.709677	1	37	0.486486	1	No	No
chr2 37429526	ENSG00000218739.10_4	CEBPZOS	Within a protein_coding UTR	+	A>G	20	0.2	0.999966	36	0.111111	0.999591	28	0.107143	0.997556	No	Yes
chr20 34214723	ENSG00000214078.12_6	CPNE1	Within a protein_coding CDS	-	T>C	199	0.432161	1	319	0.429467	1	255	0.309804	1	No	No
chr20 49985963	ENSG00000263592.1	ALO35457.1	intergenic	+	A>G	128	0.226562	1	122	0.303279	1	144	0.236111	1	No	No
chr20 36147572	ENSG00000166619.15_6	BLCAP	Within a protein_coding CDS	-	T>C	98	0.0918367	0.999999	94	0.106383	1	72	0.138889	1	No	Yes
chr20 56227532	ENSG00000124225.16_5	PMEPA1	Within a protein_coding CDS	-	T>C	83	0.301205	1	66	0.257576	1	87	0.287356	1	No	No
chr20 61483275	ENSG00000101190.12_2	TCFL5	Within a protein_coding intron	-	T>C	60	0.316667	1	58	0.362069	1	42	0.357143	1	Yes	Yes
chr20 3852858	ENSG00000088888.18_3	MAVS	Within a protein_coding UTR	+	A>G	28	0.357143	1	23	0.347826	1	20	0.2	0.999966	Yes	Yes
chr20 3851654	ENSG00000088888.18_3	MAVS	Within a protein_coding UTR	+	A>G	22	0.227273	0.999998	21	0.190476	0.999957	31	0.0967742	0.996682	No	Yes
chr20 3851667	ENSG00000088888.18_3	MAVS	Within a protein_coding UTR	+	A>G	21	0.238095	0.999999	21	0.238095	0.999999	30	0.2	1	Yes	Yes
chr21 47552130	ENSG00000142173.15_4	COL6A2	Within a protein_coding CDS	+	A>G	1672	0.447368	1	1589	0.470107	1	2026	0.497532	1	No	No
chr21 40769290	ENSG00000182093.16_5	WRB	Within a protein_coding UTR	+	A>G	172	0.325581	1	245	0.387755	1	160	0.3125	1	No	No
chr21 38596803	ENSG00000157538.14_4	VPS26C	Within a protein_coding UTR	-	T>C	138	0.369565	1	148	0.412162	1	141	0.453901	1	No	No
chr21 45750145	ENSG00000160226.16_5	CFAP410	Within a protein_coding CDS	-	T>C	136	0.617647	1	109	0.53211	1	165	0.575758	1	No	No
chr21 47549557	ENSG00000142173.15_4	COL6A2	Within a protein_coding UTR	+	A>G	129	0.426357	1	86	0.465116	1	102	0.460784	1	No	No
chr21 15745269	ENSG00000155304.6_3	HSPA13	Within a protein_coding UTR	-	T>C	98	0.387755	1	121	0.421488	1	87	0.425287	1	No	No
chr21 45403546	ENSG00000160216.19_4	AGPAT3	Within a protein_coding UTR	+	A>G	68	0.558824	1	82	0.426829	1	56	0.517857	1	No	No
chr21 47552582	ENSG00000160282.14_3	FTCD	intergenic	-	T>C	59	0.457627	1	34	0.382353	1	72	0.513889	1	No	No
chr21 47410931	ENSG00000233767.1_4	PSMA6P3	intergenic	-	T>C	55	0.509091	1	54	0.462963	1	61	0.47541	1	No	No
chr21 45403358	ENSG00000160216.19_4	AGPAT3	Within a protein_coding UTR	+	A>G	54	0.537037	1	59	0.474576	1	29	0.37931	1	No	No
chr21 43372219	ENSG00000157617.17_4	C2CD2	Within a protein_coding intron	-	T>C	28	0.714286	1	33	0.818182	1	28	0.571429	1	No	No
chr22 18111431	ENSG00000131100.13_3	ATP6V1E1	Within a protein_coding UTR	-	T>C	939	0.4164	1	1202	0.415141	1	946	0.419662	1	No	No
chr22 32783904	ENSG00000100220.12_3	RTCB	Within a protein_coding UTR	-	T>C	375	0.389333	1	564	0.434397	1	481	0.390852	1	No	No
chr22 46317920	ENSG00000188064.10_5	WNT7B	Within a protein_coding UTR	-	T>C	347	0.351585	1	363	0.347107	1	338	0.39645	1	No	No
chr22 39414912	ENSG00000244509.4_3	APOBEC3C	Within a protein_coding UTR	+	A>G	292	0.133562	1	302	0.115894	1	238	0.0966387	1	No	Yes
chr22 20053125	ENSG00000183597.15_2	TANGO2	Within a protein_coding UTR	+	A>G	270	0.0592593	1	269	0.0817844	1	257	0.105058	1	No	Yes
chr22 39415891	ENSG00000244509.4_3	APOBEC3C	Within a protein_coding UTR	+	A>G	262	0.0572519	1	227	0.030837	0.991796	172	0.0523256	0.999935	No	Yes
chr22 39415911	ENSG00000244509.4_3	APOBEC3C	Within a protein_coding UTR	+	A>G	250	0.204	1	205	0.214634	1	156	0.211538	1	Yes	Yes
chr22 20052958	ENSG00000183597.15_2	TANGO2	Within a protein_coding UTR	+	A>G	202	0.0445545	0.999779	168	0.0535714	0.999946	148	0.0675676	0.999997	No	Yes
chr22 39416035	ENSG00000244509.4_3	APOBEC3C	Within a protein_coding UTR	+	A>G	181	0.0828729	1	189	0.116402	1	185	0.118919	1	No	Yes
chr22 39415872	ENSG00000244509.4_3	APOBEC3C	Within a protein_coding UTR	+	A>G	151	0.0529801	0.99985	150	0.06	0.999978	122	0.0737705	0.999996	Yes	Yes
chr22 22051709	ENSG00000100023.19_4	PPIL2	Within a protein_coding UTR	+	A>G	120	0.608333	1	106	0.509434	1	95	0.515789	1	No	No
chr22 42070276	ENSG00000100138.15_5	SNU13	Within a protein_coding UTR	-	T>C	117	0.324786	1	176	0.267045	1	158	0.348101	1	No	No
chr22 50722408	ENSG00000196576.15_3	PLXNB2	Within a protein_coding CDS	-	T>C	104	0.403846	1	85	0.364706	1	47	0.425532	1	No	No
chr22 22661155	ENSG00000286129.1_2	AC245060.7	Within a lncRNA intron	+	A>G	90	0.355556	1	118	0.423729	1	123	0.479675	1	No	No
chr22 38342701	ENSG00000278948.1_5	AL031587.5	Downstream of a TEC exon	+	A>G	90	0.0888889	0.999997	81	0.111111	1	113	0.0619469	0.999855	No	Yes
chr22 43579049	ENSG00000100304.13_4	TTLL12	Within a protein_coding CDS	-	T>C	81	0.506173	1	103	0.601942	1	81	0.567901	1	No	No
chr22 38342761	ENSG00000278948.1_5	AL031587.5	Downstream of a TEC exon	+	A>G	77	0.0909091	0.999988	87	0.149425	1	94	0.138298	1	No	Yes
chr22 21362653	ENSG00000161149.12_6	TUBA3FP	Within a lncRNA exon	-	T>C	75	0.0533333	0.993398	67	0.104478	0.999995	62	0.0967742	0.999965	No	Yes
chr22 40814500	ENSG00000196588.16_6	MRTFA	Within a protein_coding CDS	-	T>C	71	0.464789	1	34	0.411765	1	38	0.473684	1	No	No
chr22 38342638	ENSG00000278948.1_5	AL031587.5	Downstream of a TEC exon	+	A>G	53	0.169811	1	48	0.104167	0.999892	73	0.0547945	0.994003	No	Yes
chr22 41996161	ENSG00000100418.8_3	DESI1	Within a protein_coding UTR	-	T>C	50	0.26	1	64	0.265625	1	64	0.21875	1	No	Yes
chr22 41996157	ENSG00000100418.8_3	DESI1	Within a protein_coding UTR	-	T>C	44	0.159091	1	55	0.0727273	0.997876	59	0.118644	0.999998	No	Yes
chr22 38342489	ENSG00000278948.1_5	AL031587.5	Downstream of a TEC exon	+	A>G	43	0.0697674	0.991416	58	0.12069	0.999998	72	0.0555556	0.994292	No	Yes
chr22 38341933	ENSG00000278948.1_5	AL031587.5	Downstream of a TEC exon	+	A>G	42	0.119048	0.999944	51	0.0588235	0.986183	71	0.126761	1	No	Yes
chr22 38341866	ENSG00000278948.1_5	AL031587.5	Downstream of a TEC exon	+	A>G	40	0.075	0.993014	51	0.0784314	0.998404	88	0.0795455	0.999971	No	Yes
chr22 38344071	ENSG00000272582.1_7	AL031587.3	intergenic	+	A>G	39	0.282051	1	37	0.351351	1	57	0.315789	1	No	Yes
chr22 38341865	ENSG00000278948.1_5	AL031587.5	Downstream of a TEC exon	+	A>G	39	0.333333	1	50	0.14	0.999999	88	0.295455	1	No	Yes
chr22 44566184	ENSG00000188677.14_6	PARVB	Within a protein_coding UTR	+	A>G	39	0.461538	1	21	0.380952	1	25	0.24	1	No	No
chr22 44566101	ENSG00000188677.14_6	PARVB	Within a protein_coding UTR	+	A>G	39	0.128205	0.999962	20	0.15	0.999141	25	0.16	0.999909	No	Yes
chr22 38344074	ENSG00000272582.1_7	AL031587.3	intergenic	+	A>G	39	0.0769231	0.993503	37	0.108108	0.999544	58	0.103448	0.999977	No	Yes
chr22 21362720	ENSG00000161149.12_6	TUBA3FP	Within a lncRNA exon	-	T>C	35	0.571429	1	27	0.555556	1	38	0.447368	1	No	No
chr22 38343991	ENSG00000272582.1_7	AL031587.3	intergenic	+	A>G	35	0.171429	0.999999	50	0.18	1	46	0.152174	1	No	Yes
chr22 44343118	ENSG00000100344.10_3	PNPLA3	Within a protein_coding UTR	+	A>G	35	0.142857	0.999978	52	0.0769231	0.998282	71	0.0704225	0.999294	Yes	Yes
chr22 44347068	ENSG00000100344.10_3	PNPLA3	Within a protein_coding intron	+	A>G	33	0.636364	1	64	0.4375	1	62	0.5	1	No	Yes
chr22 44347069	ENSG00000100344.10_3	PNPLA3	Within a protein_coding intron	+	A>G	33	0.333333	1	65	0.184615	1	64	0.15625	1	No	Yes
chr22 18300240	ENSG00000243156.8_5	MICAL3	Within a protein_coding CDS	-	T>C	32	0.375	1	39	0.435897	1	24	0.416667	1	No	No
chr22 18572675	ENSG00000215193.12_4	PEX26	Within a protein_coding UTR	+	A>G	32	0.8125	1	37	0.783784	1	25	0.6	1	Yes	Yes
chr22 29728783	ENSG00000100280.16_3	AP1B1	Within a protein_coding intron	-	T>C	32	0.46875	1	42	0.380952	1	27	0.62963	1	No	No
chr22 38342820	ENSG00000278948.1_5	AL031587.5	Downstream of a TEC exon	+	A>G	32	0.09375	0.996354	48	0.125	0.999992	61	0.0655738	0.996877	No	Yes
chr22 24969629	ENSG00000100028.12_4	SNRPD3	Within a protein_coding UTR	+	A>G	31	0.258065	1	52	0.153846	1	26	0.269231	1	Yes	Yes
chr22 44347050	ENSG00000100344.10_3	PNPLA3	Within a protein_coding intron	+	A>G	31	0.483871	1	74	0.283784	1	67	0.238806	1	No	Yes
chr22 44347042	ENSG00000100344.10_3	PNPLA3	Within a protein_coding intron	+	A>G	30	0.133333	0.999806	73	0.0821918	0.999911	73	0.0684932	0.999198	No	Yes
chr22 20054891	ENSG00000183597.15_2	TANGO2	Downstream of a protein_coding UTR	+	A>G	30	0.1	0.996992	29	0.206897	1	40	0.15	0.999998	No	Yes
chr22 44343151	ENSG00000100344.10_3	PNPLA3	Within a protein_coding UTR	+	A>G	29	0.413793	1	38	0.263158	1	55	0.272727	1	No	No
chr22 44343167	ENSG00000100344.10_3	PNPLA3	Within a protein_coding UTR	+	A>G	29	0.137931	0.999831	46	0.0652174	0.989622	61	0.0983607	0.999968	No	Yes
chr22 36884539	ENSG00000100350.14_3	FOXRED2	Within a protein_coding UTR	-	T>C	26	0.153846	0.999893	43	0.116279	0.999937	33	0.0909091	0.996007	No	Yes
chr22 36884489	ENSG00000100350.14_3	FOXRED2	Within a protein_coding UTR	-	T>C	25	0.36	1	56	0.214286	1	36	0.194444	1	Yes	Yes
chr22 36884544	ENSG00000100350.14_3	FOXRED2	Within a protein_coding UTR	-	T>C	25	0.28	1	42	0.238095	1	32	0.1875	0.999999	No	Yes
chr22 29657351	ENSG00000100263.14_4	RHBDD3	Within a protein_coding CDS	-	T>C	25	0.2	0.999996	26	0.153846	0.999893	20	0.2	0.999966	No	Yes
chr22 24970720	ENSG00000100028.12_4	SNRPD3	Within a protein_coding UTR	+	A>G	23	0.173913	0.999937	38	0.184211	1	22	0.136364	0.998838	No	Yes
chr22 20054862	ENSG00000183597.15_2	TANGO2	Downstream of a protein_coding UTR	+	A>G	23	0.130435	0.998664	23	0.173913	0.999937	34	0.235294	1	No	Yes
chr22 38341766	ENSG00000278948.1_5	AL031587.5	Downstream of a TEC exon	+	A>G	23	0.130435	0.998664	50	0.24	1	81	0.160494	1	No	Yes
chr22 19167409	ENSG00000070371.16_4	CLTCL1	Within a protein_coding UTR	-	T>C	22	0.272727	1	27	0.333333	1	23	0.304348	1	No	No
chr22 18571431	ENSG00000215193.12_4	PEX26	Within a protein_coding UTR	+	A>G	21	0.285714	1	30	0.4	1	27	0.407407	1	Yes	Yes
chr22 20054867	ENSG00000183597.15_2	TANGO2	Downstream of a protein_coding UTR	+	A>G	21	0.238095	0.999999	23	0.130435	0.998664	34	0.235294	1	No	Yes
chr22 20054863	ENSG00000183597.15_2	TANGO2	Downstream of a protein_coding UTR	+	A>G	21	0.142857	0.998996	23	0.130435	0.998664	34	0.264706	1	No	Yes
chr3 45266555	ENSG00000249992.1_2	TMEM158	Within a protein_coding UTR	-	T>C	1233	0.380373	1	1500	0.397333	1	1256	0.388535	1	No	No
chr3 184037533	ENSG00000114867.20_4	EIF4G1	Within a protein_coding CDS	+	A>G	598	0.998328	1	435	0.997701	1	354	0.99435	1	No	No
chr3 33055688	ENSG00000170266.16_4	GLB1	Within a protein_coding CDS	-	T>C	560	0.483929	1	400	0.485	1	400	0.5	1	No	No
chr3 49452787	ENSG00000145022.4_2	TCTA	Within a protein_coding UTR	+	A>G	379	0.0395778	0.999991	408	0.0269608	0.996942	375	0.032	0.999526	No	Yes
chr3 183861243	ENSG00000145191.15_6	EIF2B5	Within a protein_coding CDS	+	A>G	342	0.426901	1	343	0.475219	1	313	0.450479	1	No	No
chr3 156259407	ENSG00000114850.6_2	SSR3	Within a protein_coding UTR	-	T>C	332	0.361446	1	552	0.326087	1	433	0.311778	1	Yes	Yes
chr3 194081635	ENSG00000172061.8_3	LRRC15	Within a protein_coding CDS	-	T>C	265	0.49434	1	133	0.466165	1	75	0.266667	1	No	No
chr3 194078987	ENSG00000172061.8_3	LRRC15	Within a protein_coding UTR	-	T>C	201	0.442786	1	195	0.410256	1	115	0.417391	1	No	No
chr3 156259367	ENSG00000114850.6_2	SSR3	Within a protein_coding UTR	-	T>C	184	0.119565	1	373	0.101877	1	283	0.0918728	1	No	Yes
chr3 14986110	ENSG00000225733.6_7	FGD5-AS1	Within a lncRNA exon	-	T>C	174	0.0402299	0.998073	186	0.0645161	1	150	0.0866667	1	No	Yes
chr3 14986104	ENSG00000225733.6_7	FGD5-AS1	Within a lncRNA exon	-	T>C	173	0.184971	1	187	0.208556	1	148	0.243243	1	No	Yes
chr3 156259363	ENSG00000114850.6_2	SSR3	Within a protein_coding UTR	-	T>C	160	0.05	0.999777	324	0.0648148	1	251	0.0996016	1	No	Yes
chr3 67425965	ENSG00000172340.14_4	SUCLG2	Within a protein_coding UTR	-	T>C	158	0.462025	1	214	0.397196	1	158	0.474684	1	No	No
chr3 194362620	ENSG00000041802.11_4	LSG1	Within a protein_coding UTR	-	T>C	151	0.403974	1	130	0.453846	1	135	0.42963	1	No	No
chr3 158537443	ENSG00000118855.19_5	MFSD1	Within a protein_coding CDS	+	A>G	141	0.432624	1	221	0.520362	1	167	0.502994	1	No	No
chr3 100119548	ENSG00000154174.7_3	TOMM70	Within a protein_coding CDS	-	T>C	137	0.416058	1	109	0.357798	1	102	0.431373	1	No	No
chr3 156258319	ENSG00000114850.6_2	SSR3	Within a protein_coding UTR	-	T>C	133	0.293233	1	162	0.259259	1	98	0.316327	1	No	Yes
chr3 156259288	ENSG00000114850.6_2	SSR3	Within a protein_coding UTR	-	T>C	124	0.193548	1	295	0.19661	1	197	0.0812183	1	No	Yes
chr3 156258308	ENSG00000114850.6_2	SSR3	Within a protein_coding UTR	-	T>C	121	0.115702	1	137	0.0948905	1	77	0.12987	1	No	Yes
chr3 156258205	ENSG00000114850.6_2	SSR3	Within a protein_coding UTR	-	T>C	119	0.420168	1	181	0.475138	1	160	0.45	1	No	Yes
chr3 156259295	ENSG00000114850.6_2	SSR3	Within a protein_coding UTR	-	T>C	119	0.168067	1	284	0.144366	1	188	0.0691489	1	No	Yes
chr3 194373832	ENSG00000041802.11_4	LSG1	Within a protein_coding CDS	-	T>C	87	0.298851	1	145	0.241379	1	107	0.327103	1	Yes	No
chr3 156259341	ENSG00000114850.6_2	SSR3	Within a protein_coding UTR	-	T>C	87	0.0804598	0.999973	221	0.0633484	1	162	0.0493827	0.999758	No	Yes
chr3 45722047	ENSG00000144791.10_4	LIMD1	Within a protein_coding UTR	+	A>G	85	0.211765	1	73	0.205479	1	108	0.166667	1	No	Yes
chr3 44701738	ENSG00000169981.11_5	ZNF35	Within a protein_coding UTR	+	A>G	82	0.47561	1	102	0.470588	1	99	0.575758	1	No	No
chr3 45722043	ENSG00000144791.10_4	LIMD1	Within a protein_coding UTR	+	A>G	82	0.182927	1	67	0.104478	0.999995	105	0.285714	1	No	Yes
chr3 185070221	ENSG00000073803.14_6	MAP3K13	Within a protein_coding intron	+	A>G	81	0.469136	1	51	0.490196	1	73	0.438356	1	No	Yes
chr3 156258273	ENSG00000114850.6_2	SSR3	Within a protein_coding UTR	-	T>C	78	0.679487	1	100	0.74	1	63	0.68254	1	No	Yes
chr3 156258283	ENSG00000114850.6_2	SSR3	Within a protein_coding UTR	-	T>C	78	0.307692	1	107	0.336449	1	64	0.28125	1	No	Yes
chr3 194325006	ENSG00000231770.6_7	TMEM44-AS1	intergenic	+	A>G	77	0.428571	1	67	0.328358	1	60	0.3	1	No	No
chr3 45721992	ENSG00000144791.10_4	LIMD1	Within a protein_coding UTR	+	A>G	70	0.185714	1	73	0.205479	1	83	0.253012	1	No	Yes
chr3 45721990	ENSG00000144791.10_4	LIMD1	Within a protein_coding UTR	+	A>G	69	0.217391	1	73	0.219178	1	82	0.292683	1	No	Yes
chr3 48787715	ENSG00000114302.16_4	PRKAR2A	Within a protein_coding UTR	-	T>C	66	0.0757576	0.999498	73	0.0821918	0.999911	77	0.0519481	0.992752	No	Yes
chr3 48786991	ENSG00000114302.16_4	PRKAR2A	Within a protein_coding UTR	-	T>C	63	0.238095	1	99	0.313131	1	87	0.390805	1	Yes	Yes
chr3 48787733	ENSG00000114302.16_4	PRKAR2A	Within a protein_coding UTR	-	T>C	63	0.206349	1	65	0.307692	1	70	0.142857	1	Yes	Yes
chr3 113806592	ENSG00000151576.10_4	QTRT2	Within a protein_coding UTR	+	A>G	58	0.568966	1	72	0.5	1	55	0.509091	1	No	No
chr3 48787042	ENSG00000114302.16_4	PRKAR2A	Within a protein_coding UTR	-	T>C	54	0.240741	1	89	0.224719	1	83	0.277108	1	No	Yes
chr3 48787909	ENSG00000114302.16_4	PRKAR2A	Within a protein_coding UTR	-	T>C	54	0.240741	1	53	0.226415	1	46	0.173913	1	Yes	Yes
chr3 48787674	ENSG00000114302.16_4	PRKAR2A	Within a protein_coding UTR	-	T>C	53	0.150943	1	47	0.148936	1	57	0.122807	0.999998	No	Yes
chr3 48787684	ENSG00000114302.16_4	PRKAR2A	Within a protein_coding UTR	-	T>C	52	0.519231	1	53	0.509434	1	60	0.533333	1	No	Yes
chr3 44790773	ENSG00000163807.6_3	KIAA1143	Within a protein_coding UTR	-	T>C	46	0.23913	1	32	0.125	0.999746	35	0.142857	0.999978	No	Yes
chr3 136537977	ENSG00000168917.9_3	SLC35G2	Within a protein_coding UTR	+	A>G	46	0.152174	1	41	0.195122	1	61	0.147541	1	No	No
chr3 15452260	ENSG00000206562.11_4	METTL6	Within a protein_coding intron	-	T>C	45	0.177778	1	51	0.117647	0.999989	65	0.0923077	0.999954	No	Yes
chr3 45721934	ENSG00000144791.10_4	LIMD1	Within a protein_coding UTR	+	A>G	45	0.155556	1	55	0.218182	1	53	0.169811	1	No	Yes
chr3 48787856	ENSG00000114302.16_4	PRKAR2A	Within a protein_coding UTR	-	T>C	44	0.340909	1	40	0.3	1	42	0.166667	1	Yes	Yes
chr3 10059436	ENSG00000186162.10_3	CIDECP1	Within a transcribed_unprocessed_pseudogene exon	-	T>C	44	0.454545	1	93	0.408602	1	62	0.306452	1	No	No
chr3 15451978	ENSG00000206562.11_4	METTL6	Within a protein_coding intron	-	T>C	43	0.55814	1	56	0.517857	1	71	0.521127	1	No	No
chr3 17200091	ENSG00000131374.14_4	TBC1D5	Within a protein_coding UTR	-	T>C	35	0.542857	1	39	0.512821	1	21	0.47619	1	No	No
chr3 45722300	ENSG00000144791.10_4	LIMD1	Within a protein_coding UTR	+	A>G	34	0.117647	0.999675	48	0.208333	1	43	0.0930233	0.999174	No	Yes
chr3 45722381	ENSG00000144791.10_4	LIMD1	Within a protein_coding UTR	+	A>G	32	0.3125	1	54	0.203704	1	51	0.235294	1	No	Yes
chr3 136055459	ENSG00000118007.13_4	STAG1	Within a protein_coding UTR	-	T>C	32	0.53125	1	42	0.428571	1	60	0.466667	1	No	No
chr3 196046282	ENSG00000145107.15_3	TM4SF19	Within a protein_coding UTR	-	T>C	32	0.15625	0.999986	22	0.227273	0.999998	33	0.121212	0.999713	No	Yes
chr3 44790781	ENSG00000163807.6_3	KIAA1143	Within a protein_coding UTR	-	T>C	30	0.4	1	23	0.434783	1	29	0.241379	1	No	Yes
chr3 15451902	ENSG00000206562.11_4	METTL6	Within a protein_coding intron	-	T>C	27	0.37037	1	53	0.264151	1	49	0.204082	1	No	Yes
chr3 149237602	ENSG00000018408.14_3	WWTR1	Within a protein_coding UTR	-	T>C	26	0.5	1	27	0.185185	0.999994	28	0.571429	1	No	No
chr3 45721922	ENSG00000144791.10_4	LIMD1	Within a protein_coding UTR	+	A>G	25	0.68	1	31	0.741935	1	35	0.742857	1	No	Yes
chr3 169712558	ENSG00000008952.17_3	SEC62	Within a protein_coding UTR	+	A>G	25	0.48	1	30	0.5	1	31	0.387097	1	No	No
chr3 45722287	ENSG00000144791.10_4	LIMD1	Within a protein_coding UTR	+	A>G	25	0.2	0.999996	50	0.14	0.999999	40	0.15	0.999998	No	Yes
chr3 45722408	ENSG00000144791.10_4	LIMD1	Within a protein_coding UTR	+	A>G	21	0.190476	0.999957	23	0.173913	0.999937	27	0.222222	1	No	Yes
chr4 57326159	ENSG00000128050.8_2	PAICS	Within a protein_coding UTR	+	A>G	624	0.0272436	0.999755	410	0.0487805	1	408	0.0367647	0.999979	No	Yes
chr4 57326291	ENSG00000128050.8_2	PAICS	Within a protein_coding UTR	+	A>G	595	0.17479	1	457	0.164114	1	371	0.180593	1	No	Yes
chr4 120981323	ENSG00000164109.14_3	MAD2L1	Within a protein_coding CDS	-	T>C	570	0.44386	1	619	0.444265	1	689	0.512337	1	No	No
chr4 57326131	ENSG00000128050.8_2	PAICS	Within a protein_coding UTR	+	A>G	430	0.0372093	0.99999	273	0.040293	0.999886	258	0.0465116	0.999986	No	Yes
chr4 57326875	ENSG00000128050.8_2	PAICS	Within a protein_coding UTR	+	A>G	349	0.0744986	1	395	0.0962025	1	330	0.0848485	1	No	Yes
chr4 57327078	ENSG00000128050.8_2	PAICS	Within a protein_coding UTR	+	A>G	270	0.0518519	0.999999	295	0.0372881	0.999777	282	0.0425532	0.999966	No	Yes
chr4 57327082	ENSG00000128050.8_2	PAICS	Within a protein_coding UTR	+	A>G	249	0.140562	1	294	0.142857	1	269	0.0892193	1	No	Yes
chr4 120981214	ENSG00000164109.14_3	MAD2L1	Within a protein_coding UTR	-	T>C	248	0.600806	1	313	0.507987	1	312	0.567308	1	No	No
chr4 120981256	ENSG00000164109.14_3	MAD2L1	Within a protein_coding UTR	-	T>C	212	0.377358	1	295	0.447458	1	303	0.465347	1	No	No
chr4 2940485	ENSG00000087269.16_3	NOP14	Within a protein_coding UTR	-	T>C	179	0.0614525	0.999998	217	0.0368664	0.998352	220	0.0318182	0.993036	No	Yes
chr4 2940462	ENSG00000087269.16_3	NOP14	Within a protein_coding UTR	-	T>C	172	0.209302	1	205	0.2	1	210	0.171429	1	No	Yes
chr4 2943361	ENSG00000087269.16_3	NOP14	Within a protein_coding CDS	-	T>C	146	0.431507	1	172	0.436047	1	109	0.394495	1	No	No
chr4 1723265	ENSG00000013810.19_4	TACC3	Within a protein_coding UTR	+	A>G	139	0.517986	1	32	0.125	0.999746	112	0.330357	1	No	No
chr4 2940026	ENSG00000087269.16_3	NOP14	Within a protein_coding CDS	-	T>C	124	0.0887097	1	151	0.0860927	1	134	0.0671642	0.999991	No	Yes
chr4 42020142	ENSG00000014824.14_4	SLC30A9	Within a protein_coding CDS	+	A>G	117	0.991453	1	143	0.986014	1	118	0.983051	1	No	No
chr4 2940147	ENSG00000087269.16_3	NOP14	Within a protein_coding UTR	-	T>C	113	0.0442478	0.994454	129	0.0852713	1	89	0.0674157	0.999731	No	Yes
chr4 2940164	ENSG00000087269.16_3	NOP14	Within a protein_coding UTR	-	T>C	109	0.165138	1	123	0.154472	1	89	0.146067	1	No	Yes
chr4 2940085	ENSG00000087269.16_3	NOP14	Within a protein_coding UTR	-	T>C	97	0.412371	1	99	0.353535	1	85	0.317647	1	No	Yes
chr4 170678993	ENSG00000056050.7_6	HPF1	Within a protein_coding CDS	-	T>C	90	0.3	1	199	0.487437	1	136	0.345588	1	No	No
chr4 39302029	ENSG00000035928.16_4	RFC1	Within a protein_coding CDS	-	T>C	80	0.3	1	111	0.486486	1	51	0.470588	1	No	No
chr4 2940397	ENSG00000087269.16_3	NOP14	Within a protein_coding UTR	-	T>C	79	0.367089	1	130	0.423077	1	108	0.407407	1	No	Yes
chr4 6606864	ENSG00000013288.8_3	MAN2B2	Within a protein_coding CDS	+	A>G	76	0.473684	1	82	0.597561	1	40	0.5	1	No	No
chr4 2940371	ENSG00000087269.16_3	NOP14	Within a protein_coding UTR	-	T>C	73	0.575342	1	103	0.679612	1	79	0.531646	1	No	Yes
chr4 2940364	ENSG00000087269.16_3	NOP14	Within a protein_coding UTR	-	T>C	62	0.129032	1	100	0.1	1	76	0.0657895	0.999034	No	Yes
chr4 1719294	ENSG00000168936.11_4	TMEM129	Within a protein_coding CDS	-	T>C	57	0.526316	1	50	0.42	1	48	0.5625	1	No	No
chr4 73923449	ENSG00000163626.16_3	COX18	Within a protein_coding UTR	-	T>C	46	0.282609	1	38	0.289474	1	35	0.285714	1	Yes	Yes
chr4 17488072	ENSG00000151552.12_4	QDPR	Within a protein_coding UTR	-	T>C	42	0.357143	1	47	0.382979	1	46	0.369565	1	No	No
chr4 17488064	ENSG00000151552.12_4	QDPR	Within a protein_coding UTR	-	T>C	41	0.341463	1	46	0.391304	1	44	0.340909	1	No	No
chr4 174090107	ENSG00000109586.12_4	GALNT7	Within a protein_coding CDS	+	A>G	38	0.315789	1	56	0.410714	1	30	0.5	1	No	No
chr4 73922978	ENSG00000163626.16_3	COX18	Within a protein_coding UTR	-	T>C	38	0.394737	1	27	0.259259	1	31	0.387097	1	No	Yes
chr4 73922981	ENSG00000163626.16_3	COX18	Within a protein_coding UTR	-	T>C	38	0.157895	0.999998	28	0.214286	1	31	0.258065	1	No	Yes
chr4 954275	ENSG00000145214.14_5	DGKQ	Within a protein_coding UTR	-	T>C	31	0.16129	0.999988	27	0.148148	0.999875	36	0.361111	1	No	No
chr4 954277	ENSG00000145214.14_5	DGKQ	Within a protein_coding UTR	-	T>C	31	0.16129	0.999988	25	0.16	0.999909	36	0.361111	1	No	No
chr4 6600012	ENSG00000013288.8_3	MAN2B2	Within a protein_coding CDS	+	A>G	26	0.615385	1	34	0.558824	1	21	0.52381	1	No	No
chr5 176733116	ENSG00000169230.10_3	PRELID1	Within a protein_coding CDS	+	A>G	2806	0.999287	1	2798	0.999643	1	2830	0.998587	1	No	No
chr5 10254817	ENSG00000150753.12_4	CCT5	Within a protein_coding CDS	+	A>G	1552	0.996134	1	1879	0.996275	1	1472	0.997283	1	No	No
chr5 10264962	ENSG00000150753.12_4	CCT5	Within a protein_coding UTR	+	A>G	1142	0.999124	1	1528	0.998037	1	1341	0.999254	1	No	No
chr5 112257908	ENSG00000129625.13_4	REEP5	Within a protein_coding CDS	-	T>C	531	0.532957	1	604	0.506623	1	547	0.537477	1	No	No
chr5 52942197	ENSG00000164258.12_4	NDUFS4	Within a protein_coding CDS	+	A>G	415	0.995181	1	716	0.993017	1	606	0.993399	1	No	No
chr5 175819621	ENSG00000175416.13_3	CLTB	Within a protein_coding UTR	-	T>C	380	0.531579	1	435	0.503448	1	444	0.524775	1	No	No
chr5 79923329	ENSG00000228716.7_4	DHFR	Within a protein_coding UTR	-	T>C	298	0.107383	1	342	0.157895	1	339	0.117994	1	No	Yes
chr5 79923332	ENSG00000228716.7_4	DHFR	Within a protein_coding UTR	-	T>C	298	0.0302013	0.996626	337	0.041543	0.99999	336	0.0297619	0.997702	No	Yes
chr5 79923378	ENSG00000228716.7_4	DHFR	Within a protein_coding UTR	-	T>C	253	0.114625	1	284	0.0422535	0.999964	301	0.0564784	1	No	Yes
chr5 79923826	ENSG00000228716.7_4	DHFR	Within a protein_coding UTR	-	T>C	218	0.16055	1	230	0.191304	1	187	0.192513	1	No	Yes
chr5 79923843	ENSG00000228716.7_4	DHFR	Within a protein_coding UTR	-	T>C	216	0.0601852	1	234	0.0299145	0.9904	180	0.0444444	0.999508	No	Yes
chr5 140027216	ENSG00000131495.8_2	NDUFA2	Within a protein_coding UTR	-	T>C	201	0.432836	1	213	0.361502	1	284	0.5	1	No	No
chr5 79923906	ENSG00000228716.7_4	DHFR	Within a protein_coding UTR	-	T>C	199	0.105528	1	195	0.107692	1	182	0.0659341	1	No	Yes
chr5 150467170	ENSG00000145901.15_8	TNIP1	Within a protein_coding UTR	-	T>C	177	0.774011	1	115	0.773913	1	93	0.870968	1	No	No
chr5 14508971	ENSG00000038382.20_4	TRIO	Within a protein_coding UTR	+	A>G	169	0.514793	1	220	0.504545	1	227	0.537445	1	No	No
chr5 79923430	ENSG00000228716.7_4	DHFR	Within a protein_coding UTR	-	T>C	130	0.453846	1	203	0.458128	1	161	0.428571	1	No	Yes
chr5 96503378	ENSG00000058729.11_5	RIOK2	Within a protein_coding CDS	-	T>C	112	0.491071	1	165	0.490909	1	142	0.457746	1	No	No
chr5 141020765	ENSG00000197948.11_3	FCHSD1	Within a protein_coding UTR	-	T>C	106	0.490566	1	110	0.418182	1	98	0.5	1	No	No
chr5 68425699	ENSG00000145740.19_4	SLC30A5	Within a protein_coding UTR	+	A>G	95	0.547368	1	148	0.533784	1	94	0.457447	1	No	No
chr5 72742882	ENSG00000251493.5_4	FOXD1	Within a protein_coding CDS	-	T>C	89	0.539326	1	85	0.494118	1	52	0.423077	1	No	No
chr5 79923990	ENSG00000228716.7_4	DHFR	Within a protein_coding UTR	-	T>C	64	0.125	1	71	0.126761	1	64	0.171875	1	No	Yes
chr5 34908453	ENSG00000113456.19_3	RAD1	Within a protein_coding UTR	-	T>C	54	0.0740741	0.998018	68	0.0735294	0.999423	46	0.108696	0.999912	No	Yes
chr5 471494	ENSG00000066230.11_5	SLC9A3	Within a protein_coding UTR	-	T>C	52	0.576923	1	51	0.54902	1	38	0.578947	1	No	No
chr5 179270548	ENSG00000222448.1	RN7SKP150	intergenic	+	A>G	52	0.173077	1	45	0.266667	1	38	0.236842	1	No	Yes
chr5 130497953	ENSG00000169567.11_2	HINT1	Within a protein_coding UTR	-	T>C	52	0.115385	0.999988	37	0.162162	0.999998	30	0.1	0.996992	No	Yes
chr5 60240986	ENSG00000164182.11_5	NDUFAF2	Upstream of a protein_coding UTR	+	A>G	50	0.24	1	36	0.222222	1	46	0.108696	0.999912	No	No
chr5 115165591	ENSG00000145782.13_5	ATG12	Within a protein_coding UTR	-	T>C	48	0.3125	1	41	0.219512	1	51	0.176471	1	No	Yes
chr5 68506094	ENSG00000153044.10_3	CENPH	Within a protein_coding UTR	+	A>G	46	0.0869565	0.998926	72	0.0694444	0.999247	60	0.1	0.999971	No	Yes
chr5 480509	ENSG00000225138.8_6	SLC9A3-AS1	Within a lncRNA exon	+	A>G	45	0.6	1	61	0.721311	1	85	0.635294	1	No	No
chr5 125961166	ENSG00000164902.14_3	PHAX	Within a protein_coding UTR	+	A>G	41	0.170732	1	53	0.188679	1	61	0.196721	1	No	Yes
chr5 436665	ENSG00000286169.1_1	AHRR	Within a protein_coding UTR	+	A>G	39	0.538462	1	50	0.52	1	38	0.473684	1	No	No
chr5 640705	ENSG00000112877.8_3	CEP72	Within a protein_coding CDS	+	A>G	38	0.289474	1	37	0.513514	1	32	0.46875	1	No	No
chr5 74681773	ENSG00000113163.16_4	COL4A3BP	Within a protein_coding CDS	-	T>C	34	0.323529	1	38	0.578947	1	30	0.533333	1	No	No
chr5 149495395	ENSG00000113721.14_3	PDGFRB	Within a protein_coding CDS	-	T>C	33	0.424242	1	35	0.485714	1	28	0.214286	1	No	No
chr5 56212764	ENSG00000155542.11_3	SETD9	Within a protein_coding UTR	+	A>G	33	0.575758	1	60	0.55	1	40	0.525	1	No	No
chr5 90605915	ENSG00000248323.7_7	LUCAT1	Within a lncRNA exon	-	T>C	33	0.151515	0.999984	47	0.170213	1	26	0.115385	0.998049	No	Yes
chr5 180262080	ENSG00000245060.8_6	LINC00847	Within a lncRNA exon	+	A>G	31	0.645161	1	41	0.707317	1	23	0.608696	1	No	Yes
chr5 115165632	ENSG00000145782.13_5	ATG12	Within a protein_coding UTR	-	T>C	28	0.142857	0.999854	35	0.0857143	0.995253	34	0.147059	0.999981	No	Yes
chr5 179269579	ENSG00000222448.1	RN7SKP150	intergenic	+	A>G	26	0.461538	1	33	0.393939	1	38	0.315789	1	No	No
chr5 171762777	ENSG00000174705.13_5	SH3PXD2B	Within a protein_coding UTR	-	T>C	26	0.230769	1	29	0.310345	1	26	0.269231	1	No	No
chr5 179271381	ENSG00000222448.1	RN7SKP150	Upstream of a misc_RNA exon	+	A>G	25	0.6	1	33	0.848485	1	25	0.64	1	No	Yes
chr5 121362874	ENSG00000151304.5_2	SRFBP1	Within a protein_coding UTR	+	A>G	24	0.25	1	39	0.25641	1	33	0.30303	1	Yes	Yes
chr5 121362875	ENSG00000151304.5_2	SRFBP1	Within a protein_coding UTR	+	A>G	24	0.208333	0.999997	39	0.205128	1	35	0.2	1	Yes	Yes
chr5 125961494	ENSG00000164902.14_3	PHAX	Within a protein_coding UTR	+	A>G	20	0.25	0.999999	45	0.177778	1	43	0.0697674	0.991416	Yes	Yes
chr6 31323215	ENSG00000234745.11_3	HLA-B	Within a protein_coding CDS	-	T>C	4063	0.0255969	1	3986	0.0291019	1	3913	0.0373115	1	No	No
chr6 34213868	ENSG00000137309.19_2	HMGA1	Within a protein_coding UTR	+	A>G	921	0.994571	1	1295	0.995367	1	1184	0.997466	1	No	No
chr6 111022745	ENSG00000217041.1_5	AL512430.2	Downstream of a processed_pseudogene exon	+	A>G	237	0.396624	1	228	0.429825	1	167	0.353293	1	No	No
chr6 166755975	ENSG00000198818.10_3	SFT2D1	Within a protein_coding UTR	-	T>C	193	0.145078	1	286	0.108392	1	223	0.147982	1	No	No
chr6 42856978	ENSG00000146223.14_3	RPL7L1	Within a protein_coding UTR	+	A>G	181	0.0883978	1	217	0.0599078	1	224	0.0669643	1	No	Yes
chr6 42857111	ENSG00000146223.14_3	RPL7L1	Within a protein_coding UTR	+	A>G	156	0.141026	1	186	0.139785	1	209	0.138756	1	No	Yes
chr6 42857031	ENSG00000146223.14_3	RPL7L1	Within a protein_coding UTR	+	A>G	155	0.245161	1	204	0.25	1	186	0.263441	1	No	Yes
chr6 42857023	ENSG00000146223.14_3	RPL7L1	Within a protein_coding UTR	+	A>G	152	0.0394737	0.995651	202	0.039604	0.998955	190	0.0473684	0.999861	No	Yes
chr6 29857589	ENSG00000206341.7_3	HLA-H	Within a unprocessed_pseudogene exon	+	A>G	143	0.853147	1	161	0.838509	1	105	0.761905	1	No	No
chr6 29857578	ENSG00000206341.7_3	HLA-H	Within a unprocessed_pseudogene exon	+	A>G	137	0.861314	1	156	0.814103	1	95	0.778947	1	No	No
chr6 42856917	ENSG00000146223.14_3	RPL7L1	Within a protein_coding UTR	+	A>G	101	0.584158	1	140	0.578571	1	164	0.603659	1	No	Yes
chr6 42856176	ENSG00000146223.14_3	RPL7L1	Within a protein_coding UTR	+	A>G	88	0.193182	1	126	0.190476	1	96	0.21875	1	No	Yes
chr6 109775436	ENSG00000135596.18_6	MICAL1	Within a protein_coding CDS	-	T>C	69	0.376812	1	47	0.297872	1	36	0.444444	1	No	No
chr6 90344605	ENSG00000083099.11_3	LYRM2	Within a protein_coding UTR	-	T>C	69	0.130435	1	80	0.0625	0.99878	84	0.142857	1	Yes	Yes
chr6 153323709	ENSG00000112031.16_3	MTRF1L	Within a protein_coding CDS	-	T>C	64	0.125	1	43	0.0930233	0.999174	43	0.116279	0.999937	No	No
chr6 42856029	ENSG00000146223.14_3	RPL7L1	Within a protein_coding UTR	+	A>G	47	0.510638	1	81	0.481481	1	72	0.402778	1	Yes	Yes
chr6 42856051	ENSG00000146223.14_3	RPL7L1	Within a protein_coding UTR	+	A>G	46	0.130435	0.999994	81	0.0493827	0.991341	73	0.0684932	0.999198	No	Yes
chr6 42856047	ENSG00000146223.14_3	RPL7L1	Within a protein_coding UTR	+	A>G	45	0.111111	0.999922	74	0.0540541	0.993705	74	0.121622	1	No	Yes
chr6 42855962	ENSG00000146223.14_3	RPL7L1	Within a protein_coding UTR	+	A>G	42	0.5	1	39	0.512821	1	48	0.333333	1	No	Yes
chr6 90344222	ENSG00000083099.11_3	LYRM2	Within a protein_coding UTR	-	T>C	40	0.2	1	82	0.109756	1	69	0.115942	1	No	Yes
chr6 58272623	ENSG00000215190.9_6	LINC00680	Within a transcribed_unprocessed_pseudogene exon	-	T>C	39	0.153846	0.999998	44	0.159091	1	53	0.207547	1	No	No
chr6 42998499	ENSG00000124541.7_3	RRP36	Within a protein_coding intron	+	A>G	38	0.131579	0.999967	47	0.0638298	0.988979	30	0.233333	1	No	Yes
chr6 29911916	ENSG00000206503.13_4	HLA-A	Within a protein_coding CDS	+	A>G	36	0.666667	1	46	0.73913	1	39	0.794872	1	No	No
chr6 57034009	ENSG00000112200.17_6	ZNF451	Within a protein_coding UTR	+	A>G	35	0.542857	1	48	0.520833	1	32	0.40625	1	No	No
chr6 42856100	ENSG00000146223.14_3	RPL7L1	Within a protein_coding UTR	+	A>G	35	0.0857143	0.995253	56	0.178571	1	49	0.183673	1	Yes	Yes
chr6 157713662	ENSG00000215712.10_3	TMEM242	Within a protein_coding UTR	-	T>C	33	0.484848	1	73	0.616438	1	57	0.45614	1	No	No
chr6 42997463	ENSG00000124541.7_3	RRP36	Within a protein_coding intron	+	A>G	30	0.466667	1	62	0.387097	1	33	0.484848	1	No	Yes
chr6 42997464	ENSG00000124541.7_3	RRP36	Within a protein_coding intron	+	A>G	30	0.666667	1	62	0.564516	1	33	0.545455	1	No	Yes
chr6 42997493	ENSG00000124541.7_3	RRP36	Within a protein_coding intron	+	A>G	30	0.333333	1	58	0.258621	1	46	0.217391	1	Yes	Yes
chr6 42997412	ENSG00000124541.7_3	RRP36	Within a protein_coding intron	+	A>G	30	0.133333	0.999806	44	0.181818	1	30	0.166667	0.99999	No	Yes
chr6 42856110	ENSG00000146223.14_3	RPL7L1	Within a protein_coding UTR	+	A>G	29	0.827586	1	50	0.82	1	39	0.923077	1	Yes	Yes
chr6 117923599	ENSG00000047932.14_5	GOPC	Within a protein_coding UTR	-	T>C	28	0.714286	1	36	0.444444	1	48	0.5	1	No	No
chr6 150383174	ENSG00000131019.11_3	ULBP3	Within a protein_coding UTR	-	T>C	28	0.607143	1	29	0.586207	1	43	0.488372	1	No	No
chr6 3022708	ENSG00000271361.1_4	HTATSF1P2	Upstream of a processed_pseudogene exon	-	T>C	27	0.407407	1	32	0.40625	1	21	0.285714	1	No	Yes
chr6 42997438	ENSG00000124541.7_3	RRP36	Within a protein_coding intron	+	A>G	27	0.222222	1	48	0.1875	1	30	0.2	1	No	Yes
chr6 159394515	ENSG00000130363.11_2	RSPH3	Within a protein_coding UTR	-	T>C	25	0.4	1	22	0.318182	1	35	0.171429	0.999999	No	Yes
chr6 153307231	ENSG00000112031.16_3	MTRF1L	Upstream of a protein_coding UTR	-	T>C	24	0.333333	1	27	0.296296	1	27	0.296296	1	No	No
chr6 71298642	ENSG00000154079.6_3	SDHAF4	Within a protein_coding UTR	+	A>G	23	0.608696	1	25	0.24	1	29	0.275862	1	No	Yes
chr6 71298643	ENSG00000154079.6_3	SDHAF4	Within a protein_coding UTR	+	A>G	23	0.434783	1	25	0.24	1	29	0.344828	1	No	Yes
chr6 170176648	ENSG00000130023.16_6	ERMARD	Within a protein_coding CDS	+	A>G	23	0.173913	0.999937	27	0.185185	0.999994	31	0.16129	0.999988	Yes	No
chr6 3020793	ENSG00000271361.1_4	HTATSF1P2	intergenic	-	T>C	23	0.130435	0.998664	65	0.292308	1	36	0.138889	0.999975	No	Yes
chr6 150045787	ENSG00000120253.14_3	NUP43	Within a protein_coding UTR	-	T>C	22	0.454545	1	29	0.413793	1	37	0.405405	1	Yes	Yes
chr6 150045788	ENSG00000120253.14_3	NUP43	Within a protein_coding UTR	-	T>C	22	0.272727	1	29	0.137931	0.999831	37	0.378378	1	Yes	Yes
chr7 97920623	ENSG00000164713.9_2	BRI3	Within a protein_coding UTR	+	A>G	2208	0.456069	1	2516	0.483704	1	2690	0.469888	1	No	No
chr7 105903904	ENSG00000105835.12_4	NAMPT	Within a protein_coding CDS	-	T>C	1693	0.0413467	1	1804	0.0271619	1	1054	0.0227704	0.999768	No	No
chr7 102119322	ENSG00000005075.15_2	POLR2J	Within a protein_coding UTR	-	T>C	1036	0.465251	1	835	0.441916	1	896	0.449777	1	No	No
chr7 100468284	ENSG00000087077.14_4	TRIP6	Within a protein_coding CDS	+	A>G	558	0.514337	1	754	0.454907	1	616	0.496753	1	No	No
chr7 73646147	ENSG00000049541.11_4	RFC2	Within a protein_coding UTR	-	T>C	516	0.0445736	1	596	0.0285235	0.999856	528	0.030303	0.999888	No	No
chr7 66459256	ENSG00000126524.10_3	SBDS	Within a protein_coding CDS	-	T>C	425	0.383529	1	614	0.405537	1	486	0.374486	1	No	No
chr7 73646296	ENSG00000049541.11_4	RFC2	Within a protein_coding UTR	-	T>C	422	0.042654	1	534	0.0355805	0.999997	449	0.0334076	0.999938	No	No
chr7 100072031	ENSG00000166925.9_5	TSC22D4	Within a protein_coding CDS	-	T>C	412	0.514563	1	375	0.477333	1	328	0.466463	1	No	No
chr7 89790339	ENSG00000164647.9_3	STEAP1	Within a protein_coding CDS	+	A>G	404	0.0618812	1	568	0.0422535	1	441	0.0566893	1	No	No
chr7 73651743	ENSG00000049541.11_4	RFC2	Within a protein_coding CDS	-	T>C	345	0.423188	1	453	0.443709	1	383	0.417755	1	No	No
chr7 1607259	ENSG00000157778.8_2	PSMG3	Within a protein_coding UTR	-	T>C	335	0.408955	1	373	0.378016	1	444	0.432432	1	No	No
chr7 75609677	ENSG00000127948.16_5	POR	Within a protein_coding CDS	+	A>G	296	0.432432	1	274	0.423358	1	309	0.508091	1	No	No
chr7 73646106	ENSG00000049541.11_4	RFC2	Within a protein_coding UTR	-	T>C	243	0.0411523	0.999807	322	0.0434783	0.999994	267	0.0374532	0.999592	No	No
chr7 2577781	ENSG00000106009.16_3	BRAT1	Within a protein_coding CDS	-	T>C	241	0.431535	1	232	0.474138	1	254	0.405512	1	No	No
chr7 43846603	ENSG00000106605.11_5	BLVRA	Within a protein_coding CDS	+	A>G	236	0.385593	1	396	0.429293	1	402	0.395522	1	No	No
chr7 65618786	ENSG00000241258.7_4	CRCP	Within a protein_coding UTR	+	A>G	197	0.0558376	0.999994	245	0.0693878	1	209	0.0574163	0.999998	No	No
chr7 102277678	ENSG00000267368.1_6	UPK3BL1	Within a protein_coding UTR	-	T>C	164	0.280488	1	187	0.203209	1	155	0.174194	1	No	No
chr7 65618305	ENSG00000241258.7_4	CRCP	Within a protein_coding UTR	+	A>G	140	0.0428571	0.9971	224	0.03125	0.992346	171	0.0526316	0.999938	No	No
chr7 102277602	ENSG00000267368.1_6	UPK3BL1	Within a protein_coding UTR	-	T>C	128	0.0546875	0.999686	195	0.0461538	0.999831	150	0.0933333	1	No	No
chr7 102277601	ENSG00000267368.1_6	UPK3BL1	Within a protein_coding UTR	-	T>C	127	0.0472441	0.998226	195	0.0871795	1	150	0.0666667	0.999997	No	No
chr7 157332150	ENSG00000155093.19_5	PTPRN2	Within a protein_coding UTR	-	T>C	123	0.95935	1	173	0.930636	1	151	0.980132	1	No	No
chr7 55538544	ENSG00000154978.13_5	VOPP1	Within a protein_coding UTR	-	T>C	115	0.53913	1	111	0.459459	1	174	0.54023	1	No	No
chr7 17384887	ENSG00000106546.14_4	AHR	Within a protein_coding UTR	+	A>G	114	0.0877193	1	101	0.0693069	0.999929	90	0.144444	1	Yes	Yes
chr7 17384882	ENSG00000106546.14_4	AHR	Within a protein_coding UTR	+	A>G	113	0.0619469	0.999855	99	0.0707071	0.999937	81	0.135802	1	No	Yes
chr7 22533235	ENSG00000105889.15_5	STEAP1B	Within a protein_coding CDS	-	T>C	111	0.990991	1	153	0.993464	1	131	0.992366	1	No	No
chr7 44054352	ENSG00000272655.2_3	POLR2J4	Within a transcribed_unprocessed_pseudogene exon	-	T>C	110	0.481818	1	155	0.451613	1	98	0.469388	1	No	No
chr7 130629624	ENSG00000231721.7_6	LINC-PINT	Within a lncRNA exon	-	T>C	109	0.412844	1	122	0.377049	1	83	0.325301	1	Yes	No
chr7 102277700	ENSG00000267368.1_6	UPK3BL1	Within a protein_coding UTR	-	T>C	109	0.0550459	0.999198	135	0.037037	0.988452	107	0.046729	0.995601	No	No
chr7 130629626	ENSG00000231721.7_6	LINC-PINT	Within a lncRNA exon	-	T>C	107	0.140187	1	124	0.112903	1	84	0.119048	1	Yes	No
chr7 74456407	ENSG00000274523.5_6	RCC1L	Within a protein_coding UTR	-	T>C	105	0.361905	1	153	0.398693	1	144	0.381944	1	No	No
chr7 44841489	ENSG00000196262.14_3	PPIA	Within a protein_coding UTR	+	A>G	104	0.557692	1	128	0.53125	1	137	0.605839	1	No	No
chr7 134221826	ENSG00000198074.10_3	AKR1B10	Within a protein_coding CDS	+	A>G	101	0.118812	1	92	0.119565	1	130	0.0846154	1	No	No
chr7 102277761	ENSG00000267368.1_6	UPK3BL1	Within a protein_coding UTR	-	T>C	101	0.108911	1	129	0.0542636	0.99967	84	0.0952381	0.999998	No	No
chr7 2578237	ENSG00000106009.16_3	BRAT1	Within a protein_coding CDS	-	T>C	99	0.444444	1	126	0.388889	1	141	0.375887	1	No	No
chr7 65618870	ENSG00000241258.7_4	CRCP	Within a protein_coding UTR	+	A>G	97	0.0515464	0.997121	183	0.0655738	1	155	0.0774194	1	No	No
chr7 44841928	ENSG00000196262.14_3	PPIA	Within a protein_coding UTR	+	A>G	92	0.217391	1	126	0.142857	1	162	0.166667	1	No	No
chr7 102277732	ENSG00000267368.1_6	UPK3BL1	Within a protein_coding UTR	-	T>C	84	0.130952	1	113	0.079646	0.999998	81	0.111111	1	No	No
chr7 44872300	ENSG00000105968.18_3	H2AFV	Within a protein_coding intron	-	T>C	82	0.170732	1	36	0.194444	1	54	0.203704	1	Yes	No
chr7 44872303	ENSG00000105968.18_3	H2AFV	Within a protein_coding intron	-	T>C	78	0.0641026	0.998913	39	0.0769231	0.993503	50	0.1	0.999868	No	No
chr7 1542814	ENSG00000164880.16_3	INTS1	Within a protein_coding CDS	-	T>C	75	0.346667	1	32	0.46875	1	44	0.295455	1	No	No
chr7 128144814	ENSG00000165055.15_5	METTL2B	Within a protein_coding UTR	+	A>G	75	0.52	1	74	0.418919	1	89	0.404494	1	No	No
chr7 73474008	ENSG00000232415.1_6	ELN-AS1	Within a lncRNA exon	-	T>C	75	0.413333	1	64	0.515625	1	33	0.424242	1	No	No
chr7 128143235	ENSG00000165055.15_5	METTL2B	Within a protein_coding UTR	+	A>G	75	0.0533333	0.993398	107	0.102804	1	95	0.0526316	0.997372	No	No
chr7 1479659	ENSG00000164877.19_3	MICALL2	Within a protein_coding CDS	-	T>C	74	0.445946	1	61	0.409836	1	54	0.425926	1	No	No
chr7 128143870	ENSG00000165055.15_5	METTL2B	Within a protein_coding UTR	+	A>G	74	0.135135	1	102	0.0882353	0.999999	91	0.0989011	1	No	No
chr7 897492	ENSG00000164828.18_7	SUN1	Within a protein_coding CDS	+	A>G	70	0.428571	1	96	0.552083	1	65	0.492308	1	No	No
chr7 56078324	ENSG00000146733.14_3	PSPH	Upstream of a protein_coding UTR	-	T>C	66	0.136364	1	39	0.128205	0.999962	26	0.153846	0.999893	Yes	No
chr7 101916647	ENSG00000257923.11_6	CUX1	Within a protein_coding CDS	+	A>G	64	0.53125	1	117	0.410256	1	67	0.283582	1	No	No
chr7 128142833	ENSG00000165055.15_5	METTL2B	Within a protein_coding UTR	+	A>G	64	0.296875	1	81	0.185185	1	85	0.247059	1	No	No
chr7 44841848	ENSG00000196262.14_3	PPIA	Within a protein_coding UTR	+	A>G	63	0.15873	1	101	0.0990099	1	118	0.118644	1	No	No
chr7 73473951	ENSG00000232415.1_6	ELN-AS1	Within a lncRNA exon	-	T>C	63	0.0793651	0.999597	49	0.0612245	0.987626	36	0.111111	0.999591	No	No
chr7 44872473	ENSG00000105968.18_3	H2AFV	Within a protein_coding intron	-	T>C	62	0.258065	1	59	0.305085	1	58	0.344828	1	Yes	No
chr7 56078337	ENSG00000146733.14_3	PSPH	Upstream of a protein_coding UTR	-	T>C	61	0.147541	1	39	0.153846	0.999998	26	0.153846	0.999893	No	No
chr7 56078339	ENSG00000146733.14_3	PSPH	Upstream of a protein_coding UTR	-	T>C	60	0.166667	1	39	0.102564	0.999437	26	0.115385	0.998049	No	No
chr7 44872487	ENSG00000105968.18_3	H2AFV	Within a protein_coding intron	-	T>C	60	0.116667	0.999998	60	0.0666667	0.997062	53	0.113208	0.999986	No	No
chr7 537959	ENSG00000197461.13_5	PDGFA	Within a protein_coding UTR	-	T>C	59	0.322034	1	74	0.378378	1	61	0.213115	1	No	No
chr7 44872505	ENSG00000105968.18_3	H2AFV	Within a protein_coding intron	-	T>C	59	0.288136	1	59	0.237288	1	53	0.245283	1	Yes	No
chr7 56078342	ENSG00000146733.14_3	PSPH	Upstream of a protein_coding UTR	-	T>C	56	0.375	1	38	0.289474	1	25	0.52	1	Yes	No
chr7 130629992	ENSG00000231721.7_6	LINC-PINT	Within a lncRNA exon	-	T>C	54	0.148148	1	52	0.0576923	0.985427	35	0.0857143	0.995253	No	No
chr7 44872466	ENSG00000105968.18_3	H2AFV	Within a protein_coding intron	-	T>C	51	0.137255	0.999999	48	0.229167	1	54	0.203704	1	No	No
chr7 41742658	ENSG00000122641.11_4	INHBA	Within a protein_coding UTR	-	T>C	49	0.469388	1	30	0.766667	1	51	0.509804	1	No	No
chr7 128143622	ENSG00000165055.15_5	METTL2B	Within a protein_coding UTR	+	A>G	45	0.266667	1	61	0.213115	1	63	0.253968	1	Yes	No
chr7 17384832	ENSG00000106546.14_4	AHR	Within a protein_coding UTR	+	A>G	45	0.2	1	36	0.222222	1	31	0.290323	1	No	Yes
chr7 75046785	ENSG00000272391.6_5	POM121C	Within a protein_coding UTR	-	T>C	44	0.454545	1	52	0.519231	1	41	0.414634	1	No	No
chr7 56078298	ENSG00000146733.14_3	PSPH	Upstream of a protein_coding UTR	-	T>C	42	0.5	1	21	0.47619	1	20	0.5	1	No	No
chr7 65619292	ENSG00000241258.7_4	CRCP	Within a protein_coding UTR	+	A>G	42	0.357143	1	74	0.202703	1	46	0.217391	1	No	No
chr7 75696420	ENSG00000146701.12_3	MDH2	Within a protein_coding UTR	+	A>G	40	0.475	1	84	0.428571	1	73	0.328767	1	No	No
chr7 44872899	ENSG00000105968.18_3	H2AFV	Within a protein_coding intron	-	T>C	40	0.625	1	43	0.697674	1	49	0.714286	1	No	No
chr7 44872900	ENSG00000105968.18_3	H2AFV	Within a protein_coding intron	-	T>C	40	0.125	0.999957	43	0.139535	0.999996	49	0.183673	1	No	No
chr7 100028484	ENSG00000078487.17_4	ZCWPW1	Downstream of a protein_coding exon	-	T>C	35	0.571429	1	34	0.441176	1	30	0.6	1	No	No
chr7 1202134	ENSG00000229043.3_6	AC091729.3	Within a lncRNA exon	+	A>G	35	0.114286	0.999635	49	0.122449	0.999991	62	0.112903	0.999997	No	No
chr7 100734874	ENSG00000169871.13_6	TRIM56	Within a protein_coding UTR	+	A>G	34	0.176471	0.999999	49	0.22449	1	56	0.267857	1	No	No
chr7 74297510	ENSG00000160828.13	STAG3L2	Within a pseudogene intron	-	T>C	34	0.117647	0.999675	24	0.125	0.998475	22	0.136364	0.998838	No	No
chr7 17384818	ENSG00000106546.14_4	AHR	Within a protein_coding UTR	+	A>G	33	0.242424	1	27	0.111111	0.997811	25	0.24	1	No	Yes
chr7 44873177	ENSG00000105968.18_3	H2AFV	Within a protein_coding intron	-	T>C	33	0.121212	0.999713	37	0.108108	0.999544	53	0.0754717	0.998153	No	No
chr7 17384354	ENSG00000106546.14_4	AHR	Within a protein_coding UTR	+	A>G	32	0.59375	1	41	0.682927	1	38	0.631579	1	No	Yes
chr7 132720596	ENSG00000283041.1_5	AC008038.1	Within a processed_pseudogene exon	-	T>C	32	0.96875	1	35	0.942857	1	41	0.97561	1	No	No
chr7 100734888	ENSG00000169871.13_6	TRIM56	Within a protein_coding UTR	+	A>G	31	0.225806	1	37	0.351351	1	40	0.275	1	No	No
chr7 1204226	ENSG00000229043.3_6	AC091729.3	Within a lncRNA exon	+	A>G	30	0.166667	0.99999	31	0.258065	1	38	0.236842	1	Yes	No
chr7 150765736	ENSG00000164889.14_6	SLC4A2	Within a protein_coding intron	+	A>G	29	0.37931	1	29	0.310345	1	34	0.323529	1	No	No
chr7 5516293	ENSG00000155034.19_5	FBXL18	Within a protein_coding UTR	-	T>C	28	0.392857	1	27	0.37037	1	26	0.5	1	No	No
chr7 150765746	ENSG00000164889.14_6	SLC4A2	Within a protein_coding intron	+	A>G	28	0.142857	0.999854	25	0.16	0.999909	31	0.225806	1	No	No
chr7 100957525	ENSG00000128581.16_3	IFT22	Within a protein_coding UTR	-	T>C	25	0.32	1	25	0.2	0.999996	27	0.37037	1	No	No
chr7 44873052	ENSG00000105968.18_3	H2AFV	Within a protein_coding intron	-	T>C	25	0.2	0.999996	48	0.104167	0.999892	42	0.119048	0.999944	No	No
chr7 130630237	ENSG00000231721.7_6	LINC-PINT	Within a lncRNA exon	-	T>C	23	0.521739	1	43	0.744186	1	29	0.586207	1	Yes	No
chr7 17384437	ENSG00000106546.14_4	AHR	Within a protein_coding UTR	+	A>G	22	0.545455	1	23	0.391304	1	26	0.423077	1	No	Yes
chr7 17384440	ENSG00000106546.14_4	AHR	Within a protein_coding UTR	+	A>G	22	0.363636	1	23	0.347826	1	26	0.153846	0.999893	No	Yes
chr7 44873106	ENSG00000105968.18_3	H2AFV	Within a protein_coding intron	-	T>C	22	0.318182	1	40	0.3	1	52	0.423077	1	No	No
chr7 44872996	ENSG00000105968.18_3	H2AFV	Within a protein_coding intron	-	T>C	21	0.285714	1	30	0.333333	1	23	0.26087	1	No	No
chr7 150766042	ENSG00000164889.14_6	SLC4A2	Within a protein_coding intron	+	A>G	20	0.25	0.999999	24	0.291667	1	41	0.243902	1	No	No
chr8 23190941	ENSG00000134013.15_3	LOXL2	Within a protein_coding CDS	-	T>C	1039	0.308951	1	1109	0.284941	1	1397	0.321403	1	No	No
chr8 95262253	ENSG00000164949.8_5	GEM	Within a protein_coding UTR	-	T>C	462	0.365801	1	533	0.373358	1	451	0.37694	1	No	No
chr8 144991176	ENSG00000178209.15_6	PLEC	Within a protein_coding CDS	-	T>C	331	0.561934	1	430	0.586047	1	409	0.555012	1	No	No
chr8 11700586	ENSG00000164733.21_4	CTSB	Within a protein_coding UTR	-	T>C	318	0.160377	1	391	0.138107	1	410	0.0829268	1	No	No
chr8 11700596	ENSG00000164733.21_4	CTSB	Within a protein_coding UTR	-	T>C	300	0.0833333	1	379	0.0738786	1	401	0.0723192	1	No	No
chr8 11700573	ENSG00000164733.21_4	CTSB	Within a protein_coding UTR	-	T>C	298	0.0268456	0.989147	365	0.0328767	0.999627	386	0.0259067	0.993952	No	No
chr8 48890109	ENSG00000104738.18_6	MCM4	Within a protein_coding UTR	+	A>G	297	0.0909091	1	436	0.135321	1	362	0.118785	1	No	No
chr8 11700213	ENSG00000164733.21_4	CTSB	Within a protein_coding UTR	-	T>C	284	0.0457746	0.999993	393	0.0330789	0.999795	413	0.0266344	0.996649	Yes	No
chr8 11700231	ENSG00000164733.21_4	CTSB	Within a protein_coding UTR	-	T>C	280	0.0892857	1	399	0.075188	1	405	0.101235	1	No	No
chr8 11700251	ENSG00000164733.21_4	CTSB	Within a protein_coding UTR	-	T>C	277	0.0361011	0.999457	417	0.028777	0.998815	422	0.0308057	0.999596	No	No
chr8 22107986	ENSG00000168495.13_4	POLR3D	Within a protein_coding CDS	+	A>G	267	0.509363	1	287	0.487805	1	224	0.53125	1	No	No
chr8 11700676	ENSG00000164733.21_4	CTSB	Within a protein_coding UTR	-	T>C	266	0.387218	1	403	0.33995	1	384	0.338542	1	Yes	No
chr8 11700677	ENSG00000164733.21_4	CTSB	Within a protein_coding UTR	-	T>C	264	0.166667	1	403	0.148883	1	383	0.146214	1	Yes	No
chr8 11700305	ENSG00000164733.21_4	CTSB	Within a protein_coding UTR	-	T>C	259	0.0656371	1	360	0.0444444	0.999999	410	0.0609756	1	No	No
chr8 48889633	ENSG00000104738.18_6	MCM4	Within a protein_coding UTR	+	A>G	259	0.034749	0.998687	365	0.0383562	0.999975	291	0.0274914	0.9905	No	No
chr8 11700284	ENSG00000164733.21_4	CTSB	Within a protein_coding UTR	-	T>C	250	0.044	0.999948	382	0.0680628	1	392	0.0586735	1	Yes	No
chr8 11700261	ENSG00000164733.21_4	CTSB	Within a protein_coding UTR	-	T>C	245	0.130612	1	390	0.128205	1	390	0.146154	1	No	No
chr8 11700685	ENSG00000164733.21_4	CTSB	Within a protein_coding UTR	-	T>C	243	0.36214	1	373	0.359249	1	375	0.333333	1	Yes	No
chr8 30536603	ENSG00000104687.14_5	GSR	Within a protein_coding UTR	-	T>C	229	0.20524	1	147	0.136054	1	149	0.194631	1	No	No
chr8 30536583	ENSG00000104687.14_5	GSR	Within a protein_coding UTR	-	T>C	227	0.092511	1	176	0.0625	0.999998	153	0.0457516	0.999083	No	No
chr8 30536606	ENSG00000104687.14_5	GSR	Within a protein_coding UTR	-	T>C	220	0.0863636	1	136	0.0441176	0.997491	145	0.0413793	0.996549	No	No
chr8 30536151	ENSG00000104687.14_5	GSR	Within a protein_coding UTR	-	T>C	188	0.037234	0.997024	229	0.0524017	0.999996	207	0.0483092	0.999949	No	No
chr8 29940525	ENSG00000133872.13_7	SARAF	Within a protein_coding UTR	-	T>C	185	0.108108	1	56	0.196429	1	195	0.0974359	1	No	No
chr8 11700737	ENSG00000164733.21_4	CTSB	Within a protein_coding UTR	-	T>C	162	0.0802469	1	303	0.0594059	1	286	0.0769231	1	Yes	No
chr8 144992361	ENSG00000178209.15_6	PLEC	Within a protein_coding CDS	-	T>C	161	0.552795	1	183	0.502732	1	145	0.496552	1	No	No
chr8 134468274	ENSG00000008513.16_7	ST3GAL1	Within a protein_coding UTR	-	T>C	161	0.0993789	1	65	0.138462	1	108	0.185185	1	No	No
chr8 30535980	ENSG00000104687.14_5	GSR	Within a protein_coding UTR	-	T>C	155	0.129032	1	173	0.150289	1	118	0.135593	1	No	No
chr8 11700363	ENSG00000164733.21_4	CTSB	Within a protein_coding UTR	-	T>C	152	0.0855263	1	195	0.0974359	1	321	0.0623053	1	Yes	No
chr8 11701458	ENSG00000164733.21_4	CTSB	Within a protein_coding UTR	-	T>C	141	0.382979	1	261	0.283525	1	306	0.300654	1	Yes	No
chr8 41400029	ENSG00000147536.12_3	GINS4	Within a protein_coding UTR	+	A>G	140	0.4	1	127	0.377953	1	118	0.381356	1	No	No
chr8 41400024	ENSG00000147536.12_3	GINS4	Within a protein_coding UTR	+	A>G	138	0.0652174	0.999989	126	0.047619	0.998296	118	0.0677966	0.999974	No	No
chr8 11701429	ENSG00000164733.21_4	CTSB	Within a protein_coding UTR	-	T>C	132	0.30303	1	205	0.24878	1	246	0.333333	1	No	No
chr8 11701441	ENSG00000164733.21_4	CTSB	Within a protein_coding UTR	-	T>C	127	0.259843	1	200	0.25	1	250	0.188	1	Yes	No
chr8 11701509	ENSG00000164733.21_4	CTSB	Within a protein_coding UTR	-	T>C	127	0.173228	1	273	0.0915751	1	272	0.0882353	1	Yes	No
chr8 11701454	ENSG00000164733.21_4	CTSB	Within a protein_coding UTR	-	T>C	126	0.0555556	0.999715	222	0.0495495	0.999982	250	0.048	0.99999	No	No
chr8 11701504	ENSG00000164733.21_4	CTSB	Within a protein_coding UTR	-	T>C	122	0.0737705	0.999996	263	0.0532319	0.999999	270	0.0703704	1	Yes	No
chr8 11701490	ENSG00000164733.21_4	CTSB	Within a protein_coding UTR	-	T>C	120	0.3	1	243	0.308642	1	269	0.27881	1	Yes	No
chr8 41400059	ENSG00000147536.12_3	GINS4	Within a protein_coding UTR	+	A>G	120	0.275	1	113	0.230088	1	104	0.298077	1	No	No
chr8 11701479	ENSG00000164733.21_4	CTSB	Within a protein_coding UTR	-	T>C	118	0.059322	0.99981	249	0.0562249	1	267	0.071161	1	No	No
chr8 11701485	ENSG00000164733.21_4	CTSB	Within a protein_coding UTR	-	T>C	117	0.0940171	1	245	0.0693878	1	270	0.0777778	1	No	No
chr8 11701480	ENSG00000164733.21_4	CTSB	Within a protein_coding UTR	-	T>C	117	0.0598291	0.99982	246	0.0365854	0.999082	266	0.037594	0.999604	No	No
chr8 11700373	ENSG00000164733.21_4	CTSB	Within a protein_coding UTR	-	T>C	116	0.0689655	0.999977	139	0.0719424	0.999998	250	0.044	0.999948	Yes	No
chr8 145516593	ENSG00000185122.11_4	HSF1	Within a protein_coding intron	+	A>G	102	0.382353	1	95	0.4	1	105	0.228571	1	No	No
chr8 110301998	ENSG00000120526.11_3	NUDCD1	Within a protein_coding CDS	-	T>C	85	0.376471	1	125	0.368	1	122	0.368852	1	No	No
chr8 11701283	ENSG00000164733.21_4	CTSB	Within a protein_coding UTR	-	T>C	79	0.240506	1	140	0.278571	1	133	0.225564	1	Yes	No
chr8 144620183	ENSG00000014164.7_3	ZC3H3	Within a protein_coding CDS	-	T>C	76	0.5	1	86	0.348837	1	70	0.471429	1	No	No
chr8 144623574	ENSG00000014164.7_3	ZC3H3	Within a protein_coding CDS	-	T>C	73	0.452055	1	78	0.346154	1	67	0.477612	1	No	No
chr8 145059425	ENSG00000178685.14_6	PARP10	Within a protein_coding CDS	-	T>C	62	0.483871	1	74	0.527027	1	79	0.518987	1	No	No
chr8 11701295	ENSG00000164733.21_4	CTSB	Within a protein_coding UTR	-	T>C	59	0.423729	1	103	0.485437	1	108	0.481481	1	Yes	No
chr8 29191231	ENSG00000120875.9_3	DUSP4	Within a protein_coding UTR	-	T>C	59	0.338983	1	96	0.385417	1	78	0.397436	1	No	No
chr8 11701296	ENSG00000164733.21_4	CTSB	Within a protein_coding UTR	-	T>C	59	0.101695	0.999974	104	0.211538	1	108	0.25	1	Yes	No
chr8 12423783	ENSG00000238460.1	ACO68587.2	intergenic	+	A>G	55	0.0727273	0.997876	82	0.0487805	0.990962	95	0.0842105	0.999995	No	No
chr8 41399823	ENSG00000147536.12_3	GINS4	Within a protein_coding UTR	+	A>G	52	0.134615	0.999999	59	0.254237	1	52	0.211538	1	No	No
chr8 11701305	ENSG00000164733.21_4	CTSB	Within a protein_coding UTR	-	T>C	49	0.122449	0.999991	73	0.123288	1	89	0.191011	1	No	No
chr8 143782044	ENSG00000160886.13_3	LY6K	Within a protein_coding CDS	+	A>G	46	0.347826	1	38	0.394737	1	38	0.447368	1	No	No
chr8 41399640	ENSG00000147536.12_3	GINS4	Within a protein_coding UTR	+	A>G	34	0.264706	1	58	0.396552	1	48	0.354167	1	No	No
chr8 38069711	ENSG00000156735.11_3	BAG4	Within a protein_coding UTR	+	A>G	32	0.3125	1	24	0.583333	1	25	0.44	1	No	No
chr8 145651262	ENSG00000160948.14_4	VPS28	Within a protein_coding UTR	-	T>C	32	0.3125	1	21	0.714286	1	33	0.484848	1	No	No
chr8 41399648	ENSG00000147536.12_3	GINS4	Within a protein_coding UTR	+	A>G	32	0.21875	1	53	0.226415	1	46	0.152174	1	No	No
chr8 41399653	ENSG00000147536.12_3	GINS4	Within a protein_coding UTR	+	A>G	30	0.166667	0.99999	50	0.24	1	43	0.0930233	0.999174	No	No
chr8 41401488	ENSG00000147536.12_3	GINS4	Within a protein_coding UTR	+	A>G	28	0.392857	1	53	0.226415	1	51	0.294118	1	No	No
chr8 57872679	ENSG00000104331.9_5	IMPAD1	Within a protein_coding UTR	-	T>C	27	0.555556	1	44	0.522727	1	47	0.425532	1	No	No
chr8 59363853	ENSG00000215114.9_3	UBXN2B	Within a protein_coding UTR	+	A>G	26	0.423077	1	27	0.555556	1	29	0.448276	1	No	No
chr8 11701343	ENSG00000164733.21_4	CTSB	Within a protein_coding UTR	-	T>C	23	0.347826	1	49	0.408163	1	52	0.423077	1	Yes	No
chr8 144672901	ENSG00000104529.17_7	EEF1D	Within a protein_coding UTR	-	T>C	23	0.478261	1	25	0.24	1	36	0.305556	1	No	No
chr8 87486168	ENSG00000176623.12_6	RMDN1	Within a protein_coding UTR	-	T>C	21	0.714286	1	53	0.622642	1	29	0.448276	1	No	No
chr8 77316610	ENSG00000270866.1_7	AC067773.1	Within a lncRNA exon	+	A>G	21	0.619048	1	32	0.5625	1	28	0.5	1	No	No
chr8 41399724	ENSG00000147536.12_3	GINS4	Within a protein_coding UTR	+	A>G	20	0.25	0.999999	28	0.285714	1	25	0.24	1	No	No
chr8 41399722	ENSG00000147536.12_3	GINS4	Within a protein_coding UTR	+	A>G	20	0.2	0.999966	28	0.214286	1	25	0.32	1	No	No
chr8 41399723	ENSG00000147536.12_3	GINS4	Within a protein_coding UTR	+	A>G	20	0.15	0.999141	28	0.214286	1	25	0.16	0.999909	No	No
chr9 136229100	ENSG00000148248.14_3	SURF4	Within a protein_coding UTR	-	T>C	1205	0.444813	1	1061	0.438266	1	1029	0.449951	1	No	Yes
chr9 37948724	ENSG00000107338.10_4	SHB	Within a protein_coding CDS	-	T>C	606	0.39769	1	501	0.349301	1	476	0.363445	1	No	No
chr9 35708425	ENSG00000137076.21_4	TLN1	Within a protein_coding CDS	-	T>C	505	0.455446	1	382	0.442408	1	266	0.402256	1	No	No
chr9 117846580	ENSG00000041982.16_4	TNC	Within a protein_coding CDS	-	T>C	501	0.996008	1	554	0.987365	1	345	0.988406	1	No	No
chr9 131071723	ENSG00000167112.10_4	TRUB2	Within a protein_coding UTR	-	T>C	462	0.142857	1	397	0.163728	1	474	0.162447	1	Yes	No
chr9 117848394	ENSG00000041982.16_4	TNC	Within a protein_coding CDS	-	T>C	435	0.990805	1	397	0.984887	1	228	0.995614	1	No	No
chr9 97849090	ENSG00000148120.16_2	AOPEP	Within a protein_coding UTR	+	A>G	373	0.49866	1	415	0.510843	1	339	0.492625	1	No	No
chr9 140003427	ENSG00000177239.15_6	MAN1B1	Within a protein_coding CDS	+	A>G	257	0.560311	1	342	0.5	1	315	0.488889	1	No	No
chr9 139318071	ENSG00000165688.12_4	PMPCA	Within a protein_coding UTR	+	A>G	213	0.403756	1	302	0.463576	1	272	0.474265	1	No	No
chr9 140084753	ENSG00000176101.12_3	SSNA1	Within a protein_coding UTR	+	A>G	171	0.391813	1	166	0.439759	1	190	0.421053	1	No	No
chr9 14921827	ENSG00000232000.3_5	CLCN3P1	Within a transcribed_unprocessed_pseudogene exon	-	T>C	144	0.993056	1	212	0.976415	1	118	0.991525	1	No	No
chr9 100971348	ENSG00000095383.20_4	TBC1D2	Within a protein_coding CDS	-	T>C	133	0.56391	1	133	0.503759	1	129	0.581395	1	No	No
chr9 37503392	ENSG00000137054.16_3	POLR1E	Within a protein_coding UTR	+	A>G	117	0.0512821	0.998837	176	0.0681818	1	156	0.0769231	1	No	No
chr9 139335206	ENSG00000148396.18_4	SEC16A	Within a protein_coding UTR	-	T>C	107	0.542056	1	122	0.508197	1	122	0.45082	1	No	No
chr9 133579674	ENSG00000130713.16_6	EXOSC2	Within a protein_coding UTR	+	A>G	94	0.0638298	0.999637	161	0.0559006	0.999961	160	0.075	1	No	Yes
chr9 133579797	ENSG00000130713.16_6	EXOSC2	Within a protein_coding UTR	+	A>G	93	0.0430108	0.986068	135	0.0666667	0.999991	140	0.0785714	1	No	Yes
chr9 135470414	ENSG00000125485.17_4	DDX31	Within a protein_coding CDS	-	T>C	91	0.56044	1	100	0.44	1	117	0.615385	1	No	No
chr9 136213521	ENSG00000148297.15_4	MED22	Within a protein_coding UTR	-	T>C	90	0.433333	1	40	0.425	1	67	0.462687	1	No	No
chr9 14921863	ENSG00000232000.3_5	CLCN3P1	Within a transcribed_unprocessed_pseudogene exon	-	T>C	90	0.988889	1	144	0.979167	1	66	0.984848	1	No	No
chr9 134372290	ENSG00000130723.20_6	PRRC2B	Within a protein_coding UTR	+	A>G	84	0.571429	1	74	0.418919	1	57	0.421053	1	No	No
chr9 115941046	ENSG00000119321.9_6	FKBP15	Within a protein_coding CDS	-	T>C	72	0.444444	1	80	0.475	1	67	0.462687	1	No	No
chr9 115447580	ENSG00000148153.14_3	INIP	Within a protein_coding UTR	-	T>C	44	0.181818	1	30	0.266667	1	32	0.09375	0.996354	No	No
chr9 139323311	ENSG00000148384.13_4	INPP5E	Within a protein_coding UTR	-	T>C	41	0.414634	1	60	0.416667	1	78	0.448718	1	No	No
chr9 94841649	ENSG00000090054.15_4	SPTLC1	Within a protein_coding UTR	-	T>C	35	0.2	1	35	0.142857	0.999978	36	0.166667	0.999999	No	No
chr9 115446785	ENSG00000148153.14_3	INIP	Within a protein_coding UTR	-	T>C	33	0.606061	1	42	0.404762	1	34	0.5	1	No	No
chr9 67334161	ENSG00000237238.3_4	BMS1P10	Within a transcribed_unprocessed_pseudogene exon	-	T>C	33	0.818182	1	55	0.636364	1	48	0.8125	1	No	No
chr9 139323424	ENSG00000148384.13_4	INPP5E	Within a protein_coding UTR	-	T>C	32	0.53125	1	42	0.5	1	49	0.469388	1	No	No
chr9 132266421	ENSG00000204054.14_7	LINC00963	Within a lncRNA exon	+	A>G	32	0.09375	0.996354	32	0.125	0.999746	45	0.133333	0.999995	Yes	Yes
chr9 115446721	ENSG00000148153.14_3	INIP	Within a protein_coding UTR	-	T>C	31	0.225806	1	25	0.2	0.999996	30	0.1	0.996992	No	No
chr9 94841551	ENSG00000090054.15_4	SPTLC1	Within a protein_coding UTR	-	T>C	28	0.214286	1	47	0.12766	0.999993	53	0.132075	0.999999	No	No
chr9 115448914	ENSG00000148153.14_3	INIP	Within a protein_coding UTR	-	T>C	27	0.111111	0.997811	34	0.117647	0.999675	26	0.153846	0.999893	No	No
chr9 33624634	ENSG00000231991.4_2	ANXA2P2	Within a processed_pseudogene exon	+	A>G	26	0.692308	1	38	0.842105	1	55	0.981818	1	No	No
chr9 116055820	ENSG00000136875.12_2	PRPF4	Downstream of a protein_coding UTR	+	A>G	26	0.192308	0.999996	22	0.272727	1	23	0.130435	0.998664	No	Yes
chr9 136913355	ENSG00000169925.16_7	BRD3	Within a protein_coding CDS	-	T>C	24	0.375	1	23	0.391304	1	22	0.454545	1	No	No
chr9 94841463	ENSG00000090054.15_4	SPTLC1	Within a protein_coding UTR	-	T>C	24	0.333333	1	21	0.142857	0.998996	23	0.304348	1	No	No
chr9 94841496	ENSG00000090054.15_4	SPTLC1	Within a protein_coding UTR	-	T>C	23	0.434783	1	23	0.304348	1	25	0.36	1	No	No
chr9 139328551	ENSG00000148384.13_4	INPP5E	Within a protein_coding CDS	-	T>C	22	0.5	1	32	0.25	1	28	0.321429	1	No	No
chr9 118402874	ENSG00000228714.4_6	AL691420.1	Within a lncRNA intron	-	T>C	21	0.47619	1	37	0.405405	1	24	0.458333	1	No	No
chr9 94841502	ENSG00000090054.15_4	SPTLC1	Within a protein_coding UTR	-	T>C	20	0.55	1	23	0.478261	1	26	0.538462	1	No	No
chrM 1811	ENSG00000210082.2	MT-RNR2	Within a Mt_rRNA exon	+	A>G	7659	0.999739	1	7469	0.998661	1	7547	0.999337	1	No	No
chrM 10550	ENSG00000212907.2_1	MT-ND4L	Within a protein_coding CDS	+	A>G	7025	0.999573	1	6974	0.999857	1	6823	0.99956	1	No	No
chrM 2706	ENSG00000210082.2	MT-RNR2	Within a Mt_rRNA exon	+	A>G	6489	0.999538	1	6350	0.999528	1	6384	0.99953	1	No	No
chrM 15326	ENSG00000198727.2_1	MT-CYB	Within a protein_coding CDS	+	A>G	6356	0.998112	1	6483	0.997224	1	6398	0.998906	1	No	No
chrM 3480	ENSG00000198888.2_1	MT-ND1	Within a protein_coding CDS	+	A>G	6256	0.999201	1	6353	0.999056	1	6323	0.999367	1	No	No
chrM 750	ENSG00000211459.2	MT-RNR1	Within a Mt_rRNA exon	+	A>G	5928	0.998988	1	6044	0.999338	1	5940	0.998822	1	No	No
chrM 4769	ENSG00000198763.3_1	MT-ND2	Within a protein_coding CDS	+	A>G	4109	0.999027	1	4346	0.998159	1	4254	0.99859	1	No	No
chrM 8860	ENSG00000198899.2_1	MT-ATP6	Within a protein_coding CDS	+	A>G	3900	0.981026	1	3375	0.975111	1	3100	0.975484	1	No	No
chrM 146	ENSG00000210107.1	MT-TQ	intergenic	-	T>C	2706	0.995196	1	2875	0.995826	1	3014	0.994028	1	No	No
chrM 16224	ENSG00000210196.2	MT-TP	Downstream of a Mt_tRNA exon	-	T>C	423	0.981087	1	354	0.997175	1	365	0.991781	1	No	No
chrM 10398	ENSG00000198840.2_1	MT-ND3	Within a protein_coding CDS	+	A>G	218	0.926606	1	249	0.871486	1	230	0.904348	1	No	No
chrM 263	ENSG00000210049.1	MT-TF	Upstream of a Mt_tRNA exon	+	A>G	189	0.994709	1	92	0.978261	1	121	0.991736	1	No	No
chrX 153276566	ENSG00000184216.14_7	IRAK1	Within a protein_coding CDS	-	T>C	2424	0.0214521	0.999999	2087	0.0234787	1	1933	0.0237972	1	No	Yes
chrX 2656261	ENSG00000002586.20_6	CD99	Within a protein_coding CDS	+	A>G	632	0.0348101	0.999999	972	0.0504115	1	962	0.0592516	1	No	No
chrX 1508583	ENSG00000169100.14_3	SLC25A6	Within a protein_coding CDS	-	T>C	331	0.746224	1	209	0.535885	1	337	0.454006	1	No	No
chrX 1554649	ENSG00000169093.16_4	ASMTL	Within a protein_coding CDS	-	T>C	106	0.943396	1	108	0.953704	1	105	0.92381	1	No	No
chrX 77083121	ENSG00000102158.19_3	MAGT1	Within a protein_coding UTR	-	T>C	96	0.0729167	0.999949	81	0.0493827	0.991341	103	0.0679612	0.999919	No	Yes
chrX 153061314	ENSG00000180879.13_3	SSR4	Within a protein_coding exon	+	A>G	86	0.511628	1	51	0.45098	1	56	0.428571	1	No	Yes
chrX 77083007	ENSG00000102158.19_3	MAGT1	Within a protein_coding UTR	-	T>C	73	0.123288	1	77	0.0779221	0.99988	80	0.05	0.991709	No	Yes
chrX 54589730	ENSG00000130119.16_3	GNL3L	Within a protein_coding UTR	+	A>G	60	0.316667	1	44	0.204545	1	35	0.142857	0.999978	No	Yes
chrX 118673250	ENSG00000018610.14_3	CXorf56	Within a protein_coding UTR	-	T>C	55	0.163636	1	102	0.147059	1	82	0.097561	0.999998	No	Yes
chrX 77083041	ENSG00000102158.19_3	MAGT1	Within a protein_coding UTR	-	T>C	53	0.113208	0.999986	64	0.078125	0.999566	78	0.102564	0.999999	No	Yes
chrX 118673238	ENSG00000018610.14_3	CXorf56	Within a protein_coding UTR	-	T>C	51	0.313725	1	92	0.293478	1	81	0.209877	1	No	Yes
chrX 123047295	ENSG00000101966.12_3	XIAP	Within a protein_coding UTR	+	A>G	42	0.119048	0.999944	97	0.154639	1	134	0.0970149	1	Yes	Yes
chrX 118672671	ENSG00000018610.14_3	CXorf56	Within a protein_coding UTR	-	T>C	40	0.65	1	58	0.62069	1	45	0.688889	1	No	Yes
chrX 118672672	ENSG00000018610.14_3	CXorf56	Within a protein_coding UTR	-	T>C	40	0.7	1	56	0.75	1	45	0.733333	1	No	Yes
chrX 100264667	ENSG00000188917.15_4	TRMT2B	Within a protein_coding UTR	-	T>C	40	0.1	0.999378	78	0.0512821	0.992415	62	0.129032	1	No	Yes
chrX 100264668	ENSG00000188917.15_4	TRMT2B	Within a protein_coding UTR	-	T>C	40	0.1	0.999378	78	0.179487	1	62	0.241935	1	No	Yes
chrX 100264674	ENSG00000188917.15_4	TRMT2B	Within a protein_coding UTR	-	T>C	40	0.1	0.999378	78	0.0512821	0.992415	62	0.112903	0.999997	No	Yes
chrX 123045385	ENSG00000101966.12_3	XIAP	Within a protein_coding UTR	+	A>G	38	0.0789474	0.993972	87	0.045977	0.988905	111	0.0540541	0.999117	No	Yes
chrX 2824317	ENSG00000006756.16_3	ARSD	Within a protein_coding UTR	-	T>C	34	0.676471	1	28	0.607143	1	27	0.666667	1	No	Yes
chrX 2824916	ENSG00000006756.16_3	ARSD	Within a protein_coding UTR	-	T>C	32	0.28125	1	20	0.2	0.999966	21	0.428571	1	No	Yes
chrX 2824385	ENSG00000006756.16_3	ARSD	Within a protein_coding UTR	-	T>C	31	0.258065	1	33	0.151515	0.999984	25	0.24	1	No	Yes
chrX 2824254	ENSG00000006756.16_3	ARSD	Within a protein_coding UTR	-	T>C	31	0.193548	1	26	0.115385	0.998049	34	0.235294	1	No	Yes
chrX 123046440	ENSG00000101966.12_3	XIAP	Within a protein_coding UTR	+	A>G	31	0.16129	0.999988	64	0.3125	1	75	0.173333	1	No	Yes
chrX 123047165	ENSG00000101966.12_3	XIAP	Within a protein_coding UTR	+	A>G	31	0.0967742	0.996682	78	0.115385	1	95	0.0526316	0.997372	No	Yes
chrX 123044650	ENSG00000101966.12_3	XIAP	Within a protein_coding UTR	+	A>G	29	0.103448	0.997283	67	0.104478	0.999995	72	0.0555556	0.994292	No	Yes
chrX 147133862	ENSG00000219507.4_4	FTH1P8	Within a processed_pseudogene exon	+	A>G	27	0.111111	0.997811	28	0.107143	0.997556	31	0.16129	0.999988	No	No
chrX 100265393	ENSG00000188917.15_4	TRMT2B	Within a protein_coding UTR	-	T>C	23	0.608696	1	22	0.545455	1	24	0.583333	1	No	Yes
chrX 54589106	ENSG00000130119.16_3	GNL3L	Within a protein_coding UTR	+	A>G	23	0.217391	0.999998	21	0.238095	0.999999	36	0.222222	1	Yes	Yes
chrX 123046715	ENSG00000101966.12_3	XIAP	Within a protein_coding UTR	+	A>G	20	0.3	1	53	0.169811	1	67	0.0597015	0.995597	No	Yes
chrX 23719788	ENSG00000123130.17_6	ACOT9	Within a protein_coding UTR	-	T>C	20	0.25	0.999999	30	0.2	1	31	0.258065	1	No	Yes
GL000195.1 48962	ENSG00000277991.4_6	FP236241.1	Within a lncRNA intron	-	T>C	56	0.125	0.999999	86	0.116279	1	39	0.128205	0.999962	No	No
GL000218.1 47547	intergenic	intergenic	Downstream of a intergenic intergenic	-	T>C	79	0.0632911	0.998848	114	0.0438596	0.994244	92	0.0652174	0.999677	No	No
GL000218.1 47386	intergenic	intergenic	Downstream of a intergenic intergenic	-	T>C	47	0.404255	1	59	0.576271	1	58	0.568966	1	No	No
GL000219.1 88331	intergenic	intergenic	Downstream of a intergenic intergenic	-	T>C	90	0.788889	1	93	0.763441	1	100	0.76	1	No	No
