# Supplementary material for: RNA binding by ADAR3 inhibits adenosine-to-inosine editing and promotes expression of immune response protein MAVS
Source: J Biol Chem. 2022 Jul 15;298(9):102267. doi: 10.1016/j.jbc.2022.102267 (PMC9418441; doi:10.1016/j.jbc.2022.102267)
Supplement: Supplemental Table 3 [file mmc4.xlsx]

## Sheet: S3a
Table S3a:ADAR3-mediated Differential Editing Sites in U87 cells from all three biological replicates. Editing sites identified in U87 cells from Table S2 listed as chromosome and position (hg19) (column A) along with name of gene containing the editing site( Column B), feature (Column C), strand specificity (column D) . Each site lists the read coverage (column E, H, K, N, Q, T), number of edite…
				U87 Replicate 1			U87 +ADAR3 Replicate 1			U87 Replicate 2			U87 +ADAR3 Replicate 2			U87 Replicate 3			U87 +ADAR3 Replicate 3			Editing Difference Rep 1	Editing Difference Rep 2	Editing Difference Rep 3	Bound by ADAR3	Bound by ADAR1 in U87 cells	Bound by ADAR2 in HEK cells
Chrom Position	Gene		Strand	coverage	X.variant	% EDITING	coverage	X.variant	% EDITING	coverage	X.variant	% EDITING	coverage	X.variant	% EDITING	coverage	X.variant	% EDITING	coverage	X.variant	% EDITING
chr19 39604640		intergenic	+	52	7	13.4615	60	15	25	25	6	24	55	16	29.0909	23	5	21.7391	24	11	45.8333	11.5385	5.09091	24.0942	No	No	No
chr1 32193647	ADGRB2	CDS	-	24	9	37.5	45	21	46.6667	38	13	34.2105	31	13	41.9355	34	10	29.4118	24	13	54.1667	9.16667	7.72496	24.7549	Yes	yes	No
chr1 36555923	ADPRHL2	intron	+	86	20	23.2558	39	17	43.5897	41	12	29.2683	51	24	47.0588	37	11	29.7297	31	13	41.9355	20.3339	17.7905	12.2058	No	No	No
chr14 23442149	AJUBA	3UTR	-	42	9	21.4286	49	7	14.2857	60	14	23.3333	48	8	16.6667	32	6	18.75	33	4	12.1212	-7.14286	-6.66667	-6.62879	No	No	No
chr15 90375510	AP3S2	3UTR	-	30	6	20	36	4	11.1111	42	6	14.2857	36	2	5.55556	34	4	11.7647	39	1	2.5641	-8.88889	-8.73016	-9.2006	Yes	yes	No
chr22 39415911	APOBEC3C	3UTR	+	273	51	18.6813	346	41	11.8497	228	45	19.7368	279	36	12.9032	171	34	19.883	164	17	10.3659	-6.83161	-6.83362	-9.51719	No	No	No
chr2 232196570	ARMC9	CDS	+	226	78	34.5133	247	115	46.5587	271	84	30.9963	174	78	44.8276	196	50	25.5102	175	73	41.7143	12.0454	13.8313	16.2041	No	Yes	Yes
chrX 2824317	ARSD	3UTR	-	36	23	63.8889	34	18	52.9412	28	17	60.7143	36	18	50	30	18	60	21	11	52.381	-10.9477	-10.7143	-7.61905	Yes	yes	No
chr1 220231487	BPNT1	3UTR	-	42	19	45.2381	51	16	31.3725	39	14	35.8974	60	16	26.6667	33	18	54.5455	30	8	26.6667	-13.8655	-9.23077	-27.8788	Yes	yes	No
chr12 117152433	C12orf49	3UTR	-	27	7	25.9259	36	6	16.6667	36	14	38.8889	35	11	31.4286	26	11	42.3077	26	5	19.2308	-9.25926	-7.46032	-23.0769	Yes	yes	No
chr19 51305854	C19orf48	5UTR	-	32	12	37.5	28	6	21.4286	31	8	25.8065	29	5	17.2414	24	8	33.3333	37	10	27.027	-16.0714	-8.56507	-6.30631	No	No	No
chr13 111302408	CARS2	intron	-	26	16	61.5385	38	15	39.4737	29	14	48.2759	21	8	38.0952	26	10	38.4615	40	12	30	-22.0648	-10.1806	-8.46154	No	Yes	Yes
chr19 33460933	CEP89	5UTR	-	60	25	41.6667	116	41	35.3448	89	38	42.6966	102	37	36.2745	67	31	46.2687	85	34	40	-6.32184	-6.42212	-6.26866	Yes	yes	No
chr8 11701343	CTSB	3UTR	-	23	8	34.7826	62	18	29.0323	49	20	40.8163	51	14	27.451	52	22	42.3077	50	11	22	-5.75035	-13.3653	-20.3077	Yes	yes	No
chrX 118672671	CXorf56	3UTR	-	42	26	61.9048	56	27	48.2143	59	37	62.7119	62	35	56.4516	45	31	68.8889	25	12	48	-13.6905	-6.26025	-20.8889	Yes	yes	No
chrX 118672672	CXorf56	3UTR	-	43	28	65.1163	55	33	60	57	43	75.4386	63	43	68.254	45	33	73.3333	25	14	56	-5.11628	-7.18463	-17.3333	Yes	yes	No
chr9 135470414	DDX31	CDS	-	95	51	53.6842	130	48	36.9231	104	46	44.2308	104	39	37.5	121	72	59.5041	95	50	52.6316	-16.7611	-6.73077	-6.87255	No	Yes	Yes
chr1 10517273	DFFA	3UTR	-	42	17	40.4762	73	34	46.5753	49	21	42.8571	47	28	59.5745	43	19	44.186	28	14	50	6.09915	16.7173	5.81395	Yes	yes	Yes
chr1 10520751	DFFA	3UTR	-	23	6	26.087	37	4	10.8108	46	12	26.087	54	4	7.40741	54	9	16.6667	56	3	5.35714	-15.2761	-18.6795	-11.3095	Yes	yes	Yes
chr15 52828200		intergenic	+	126	20	15.873	67	22	32.8358	43	15	34.8837	55	22	40	37	9	24.3243	61	19	31.1475	16.9628	5.11628	6.82322	No	No	No
chr19 55598724	EPS8L1	CDS	+	54	11	20.3704	70	26	37.1429	62	14	22.5806	64	20	31.25	70	21	30	79	28	35.443	16.7725	8.66935	5.44304	No	No	Yes
chr19 39440918	FBXO17	CDS	-	84	28	33.3333	93	36	38.7097	35	10	28.5714	133	52	39.0977	74	30	40.5405	124	60	48.3871	5.37634	10.5263	7.84656	Yes	yes	Yes
chr5 72742882	FOXD1	CDS	-	97	49	50.5155	113	45	39.823	91	42	46.1538	87	35	40.2299	58	22	37.931	72	20	27.7778	-10.6925	-5.92396	-10.1533	No	No	No
chr16 88881635	GALNS	intron	-	40	12	30	38	17	44.7368	49	17	34.6939	35	17	48.5714	22	8	36.3636	21	9	42.8571	14.7368	13.8776	6.49351	Yes	yes	Yes
chr11 769117	GATD1	3UTR	-	50	7	14	71	5	7.04225	42	6	14.2857	52	1	1.92308	32	6	18.75	30	3	10	-6.95775	-12.3626	-8.75	Yes	yes	No
chr1 46125880	GPBP1L1	5UTR	-	65	37	56.9231	75	37	49.3333	58	31	53.4483	58	23	39.6552	45	17	37.7778	36	9	25	-7.58974	-13.7931	-12.7778	Yes	yes	No
chr5 130497953	HINT1	3UTR	-	52	6	11.5385	48	0	0	37	6	16.2162	62	1	1.6129	30	3	10	34	1	2.94118	-11.5385	-14.6033	-7.05882	No	Yes	Yes
chr1 6283260	ICMT	3UTR	-	35	7	20	42	4	9.52381	30	5	16.6667	28	1	3.57143	26	3	11.5385	17	1	5.88235	-10.4762	-13.0952	-5.65611	Yes	yes	Yes
chr11 1756291	IFITM10	3UTR	-	291	113	38.8316	351	154	43.8746	308	110	35.7143	244	110	45.082	259	89	34.3629	161	75	46.5839	5.04303	9.36768	12.2209	Yes	yes	No
chr9 115446785	INIP	3UTR	-	34	20	58.8235	48	22	45.8333	46	18	39.1304	47	16	34.0426	38	17	44.7368	21	5	23.8095	-12.9902	-5.08788	-20.9273	Yes	yes	No
chr9 115448914	INIP	3UTR	-	29	4	13.7931	46	2	4.34783	35	4	11.4286	39	2	5.12821	27	4	14.8148	16	1	6.25	-9.44528	-6.30037	-8.56481	Yes	yes	No
chr3 44790781	KIAA1143	3UTR	-	32	12	37.5	37	5	13.5135	23	10	43.4783	28	7	25	30	7	23.3333	14	2	14.2857	-23.9865	-18.4783	-9.04762	Yes	yes	No
chr3 45721992	LIMD1	3UTR	+	74	13	17.5676	108	13	12.037	76	15	19.7368	112	14	12.5	90	21	23.3333	97	12	12.3711	-5.53053	-7.23684	-10.9622	Yes	yes	Yes
chr7 130629624	LINC-PINT	Within a lncRNA exon	-	111	45	40.5405	187	50	26.738	124	46	37.0968	185	50	27.027	86	28	32.5581	98	27	27.551	-13.8026	-10.0697	-5.00712	Yes	yes	No
chr5 90605915	LUCAT1	Within a lncRNA exon	-	33	5	15.1515	77	6	7.79221	50	8	16	86	6	6.97674	28	3	10.7143	20	1	5	-7.35931	-9.02326	-5.71429	No	No	No
chr3 185070221	MAP3K13	intron	+	88	38	43.1818	96	35	36.4583	61	25	40.9836	59	20	33.8983	83	33	39.759	136	46	33.8235	-6.72348	-7.0853	-5.93551	Yes	yes	No
chr20 3852858	MAVS	3UTR	+	29	10	34.4828	45	11	24.4444	23	8	34.7826	25	6	24	21	4	19.0476	17	2	11.7647	-10.0383	-10.7826	-7.28291	Yes	yes	Yes
chr20 3851667	MAVS	3UTR	+	22	5	22.7273	35	3	8.57143	21	5	23.8095	22	4	18.1818	32	6	18.75	32	3	9.375	-14.1558	-5.62771	-9.375	Yes	yes	Yes
chr16 84520325	MEAK7	CDS	-	95	45	47.3684	128	68	53.125	94	40	42.5532	91	45	49.4505	72	34	47.2222	69	45	65.2174	5.75658	6.89736	17.9952	No	No	No
chr19 3540160	MFSD12	intron	-	60	5	8.33333	77	0	0	76	14	18.4211	87	9	10.3448	99	14	14.1414	83	6	7.22892	-8.33333	-8.07623	-6.9125	Yes	yes	Yes
chr19 3542080	MFSD12	intron	-	58	16	27.5862	87	12	13.7931	45	11	24.4444	59	6	10.1695	54	12	22.2222	39	5	12.8205	-13.7931	-14.275	-9.40171	Yes	yes	Yes
chr19 13884006	MRI1	3UTR	+	84	12	14.2857	55	14	25.4545	28	4	14.2857	50	11	22	58	10	17.2414	48	12	25	11.1688	7.71429	7.75862	Yes	yes	Yes
chr16 15795043	NDE1	intron	+	50	9	18	35	2	5.71429	25	7	28	24	4	16.6667	26	9	34.6154	23	6	26.087	-12.2857	-11.3333	-8.52843	Yes	yes	Yes
chr4 2940371	NOP14	3UTR	-	74	42	56.7568	129	65	50.3876	108	70	64.8148	86	47	54.6512	83	42	50.6024	52	23	44.2308	-6.36916	-10.1637	-6.37164	Yes	yes	Yes
chr6 150045787	NUP43	3UTR	-	22	10	45.4545	32	11	34.375	33	12	36.3636	32	8	25	38	15	39.4737	16	4	25	-11.0795	-11.3636	-14.4737	Yes	yes	Yes
chr5 149495395	PDGFRB	CDS	-	33	14	42.4242	45	11	24.4444	37	17	45.9459	37	6	16.2162	30	7	23.3333	21	2	9.52381	-17.9798	-29.7297	-13.8095	No	No	No
chr22 18571431	PEX26	3UTR	+	23	6	26.087	38	7	18.4211	30	12	40	33	5	15.1515	30	11	36.6667	18	5	27.7778	-7.6659	-24.8485	-8.88889	Yes	yes	Yes
chr22 44347050	PNPLA3	intron	+	32	15	46.875	43	9	20.9302	79	21	26.5823	34	6	17.6471	72	16	22.2222	66	8	12.1212	-25.9448	-8.93522	-10.101	Yes	yes	No
chr7 44841489	PPIA	3UTR	+	108	58	53.7037	145	55	37.931	135	68	50.3704	151	64	42.3841	144	83	57.6389	81	35	43.2099	-15.7727	-7.98626	-14.429	No	No	No
chr2 55844445	PPP4R3B	5UTR	-	86	34	39.5349	117	60	51.2821	95	45	47.3684	106	58	54.717	58	23	39.6552	33	16	48.4848	11.7472	7.34856	8.82968	Yes	yes	No
chr3 48787042	PRKAR2A	3UTR	-	57	13	22.807	124	18	14.5161	94	20	21.2766	88	10	11.3636	90	23	25.5556	86	12	13.9535	-8.29089	-9.91296	-11.6021	Yes	yes	Yes
chr1 36068370	PSMB2	3UTR	-	286	108	37.7622	388	118	30.4124	385	143	37.1429	389	109	28.0206	292	93	31.8493	180	41	22.7778	-7.34987	-9.12229	-9.07154	No	Yes	Yes
chr7 56078298	PSPH	3UTR	-	42	21	50	51	19	37.2549	22	10	45.4545	41	15	36.5854	21	10	47.619	36	14	38.8889	-12.7451	-8.86918	-8.73016	Yes	yes	Yes
chr3 113806592	QTRT2	3UTR	+	61	33	54.0984	67	30	44.7761	75	36	48	65	25	38.4615	57	29	50.8772	17	7	41.1765	-9.32224	-9.53846	-9.70072	No	Yes	No
chr2 3592450	RNASEH1	3UTR	-	27	11	40.7407	36	17	47.2222	26	10	38.4615	23	10	43.4783	29	8	27.5862	14	7	50	6.48148	5.01672	22.4138	No	No	No
chr6 42856029	RPL7L1	3UTR	+	48	24	50	94	36	38.2979	81	39	48.1481	94	40	42.5532	75	29	38.6667	47	12	25.5319	-11.7021	-5.59496	-13.1348	Yes	yes	No
chr17 78183411	SGSH	3UTR	-	26	6	23.0769	53	7	13.2075	29	5	17.2414	36	4	11.1111	38	10	26.3158	33	3	9.09091	-9.86938	-6.13027	-17.2249	No	No	No
chr19 11256689	SPC24	3UTR	-	164	29	17.6829	178	15	8.42697	173	36	20.8092	101	10	9.90099	145	23	15.8621	109	11	10.0917	-9.25596	-10.9083	-5.77033	Yes	yes	Yes
chr9 94841551	SPTLC1	3UTR	-	30	6	20	56	3	5.35714	47	6	12.766	65	5	7.69231	59	7	11.8644	33	1	3.0303	-14.6429	-5.07365	-8.8341	No	Yes	No
chr22 20054891	TANGO2	3UTR	+	31	3	9.67742	31	1	3.22581	30	6	20	21	1	4.7619	42	6	14.2857	42	3	7.14286	-6.45161	-15.2381	-7.14286	Yes	yes	Yes
chr7 55538544	VOPP1	3UTR	-	115	62	53.913	170	82	48.2353	111	51	45.9459	162	63	38.8889	174	94	54.023	155	74	47.7419	-5.67775	-7.05706	-6.28105	Yes	yes	No
chr15 102512797	WASH3P	Within a transcribed_unprocessed_pseudogene exon	+	68	16	23.5294	46	32	69.5652	31	21	67.7419	38	28	73.6842	23	15	65.2174	27	22	81.4815	46.0358	5.94228	16.2641	No	No	No
chr15 85185045	WDR73	3UTR	-	22	4	18.1818	25	7	28	32	6	18.75	37	12	32.4324	34	4	11.7647	28	6	21.4286	9.81818	13.6824	9.66387	No	Yes	No
chrX 123046715	XIAP	3UTR	+	21	6	28.5714	52	3	5.76923	54	9	16.6667	53	6	11.3208	70	7	10	64	1	1.5625	-22.8022	-5.34591	-8.4375	Yes	yes	Yes

## Sheet: S3b
Table S3b :Editing sites identified to be differentially edited in replicate 1 and 2. Editing sites are listed as chromosome and position (hg19) (column A) along with name of gene containing the editing site (Column B) and feature (Column C). The percentage of editing (Column D, E, F,G) and change in editing (Column H, I) at the site in each biological replicate is listed along with whether the s…
			Replicate 1		Replicate 2
Chrom Position	Gene	Feature	% Editing in U87+Control	% Editing in U87+ADAR3	% Editing in U87+Control	% Editing in U87+ADAR3	Editing change in Rep 1	Editing change in Rep2	ADAR3 bound
chr1 12267265	TNFRSF1B	Within a protein_coding UTR	19.3237	39.6648	35.3535	40.4255	20.3411	5.072	Yes
chr1 36067838	PSMB2	Within a protein_coding UTR	8.77193	16.4384	12.2222	21.1009	7.66643	8.8787	No
chr1 10517273	DFFA	Within a protein_coding UTR	40.4762	46.5753	42.8571	59.5745	6.09915	16.7173	Yes
chr1 36555923	ADPRHL2	Within a protein_coding intron	23.2558	43.5897	29.2683	47.0588	20.3339	17.7905	No
chr1 121133770	RP11-343N15.5	Within a lincRNA exon	34.375	76.3158	71.7949	77.7778	41.9408	5.98291	No
chr1 32193647	ADGRB2	Within a protein_coding CDS	37.5	46.6667	34.2105	41.9355	9.16667	7.72496	Yes
chr10 104661031	BORCS7-ASMT	Within a protein_coding UTR	13.6364	25.5814	19.4444	25	11.945	5.55556	No
chr11 1756291	IFITM10	Within a protein_coding UTR	38.8316	43.8746	35.7143	45.082	5.04303	9.36768	Yes
chr11 10772114		intergenic	23.6842	29.1667	23.0769	30.9091	5.48246	7.83217	No
chr11 61672265	RAB3IL1	Within a protein_coding CDS	36.0656	51.8987	36.7347	60.9756	15.8332	24.2409	No
chr11 65212447	NEAT1	Within a lncRNA exon	31.7073	40	30.4348	48.5714	8.29268	18.1366	No
chr12 53690219	PFDN5	Within a protein_coding CDS	22.9167	34.7826	31.9149	38.5965	11.8659	6.6816	No
chr12 64842855	XPOT	Within a protein_coding UTR	28.75	58.1395	56.8182	65.7895	29.3895	8.97129	Yes
chr12 64844071	XPOT	Within a protein_coding UTR	41.0959	82.4561	64.8649	79.3103	41.3602	14.4455	Yes
chr13 111279817	NAXD	Within a protein_coding CDS	11.9792	28.9855	32.0388	39.2857	17.0063	7.24688	No
chr14 75202412	FCF1	Within a protein_coding UTR	7.40741	14.6341	8.51064	23.0769	7.22674	14.5663	Yes
chr15 52828200		intergenic	15.873	32.8358	34.8837	40	16.9628	5.11628	No
chr15 102512797	WASH3P	Within a transcribed_unprocessed_pseudogene exon	23.5294	69.5652	67.7419	73.6842	46.0358	5.94228	No
chr15 85185045	WDR73	Within a protein_coding UTR	18.1818	28	18.75	32.4324	9.81818	13.6824	No
chr16 84520325	MEAK7	Within a protein_coding CDS	47.3684	53.125	42.5532	49.4505	5.75658	6.89736	No
chr16 57116819	NLRC5	Within a protein_coding UTR	24.5614	40.404	34.9398	50.6024	15.8426	15.6627	No
chr16 23400054	COG7	Within a protein_coding UTR	36.5079	45.2055	39.4231	48.3516	8.69754	8.92857	No
chr16 81064189	CENPN	Within a protein_coding intron	6.66667	12.8205	17.6471	23.6842	6.15385	6.03715	No
chr16 81064440	AC092718.4	Within a lncRNA exon	15.8537	30.303	18.6441	31.5789	14.4494	12.9349	No
chr16 88881635	GALNS	Within a protein_coding intron	30	44.7368	34.6939	48.5714	14.7368	13.8776	Yes
chr17 79615572	TSPAN10	Within a protein_coding UTR	30.4348	60.7143	58.7302	66	30.2795	7.26984	No
chr17 43189359	PLCD3	Within a protein_coding UTR	30.4348	43.8596	36.1446	44.2857	13.4249	8.14114	Yes
chr17 1637074	WDR81	Within a protein_coding CDS	25.5814	43.6364	45	70.2703	18.055	25.2703	Yes
chr17 43713925	LINC02210	Within a transcribed_unitary_pseudogene exon	36.3636	80.4878	70.2128	79.0698	44.1242	8.857	No
chr19 4409756	CHAF1A	Within a protein_coding CDS	24.4444	50	49.5652	59.7561	25.5556	10.1909	Yes
chr19 39440918	FBXO17	Within a protein_coding CDS	33.3333	38.7097	28.5714	39.0977	5.37634	10.5263	Yes
chr19 45404691	TOMM40	Within a protein_coding UTR	24.2188	64.1975	52.7273	62.1951	39.9788	9.46785	Yes
chr19 55598724	EPS8L1	Within a protein_coding CDS	20.3704	37.1429	22.5806	31.25	16.7725	8.66935	No
chr19 39983252	TIMM50	Within a protein_coding UTR	9.61538	15.4762	10.9375	17.284	5.86081	6.34645	Yes
chr19 13884006	MRI1	Within a protein_coding UTR	14.2857	25.4545	14.2857	22	11.1688	7.71429	Yes
chr19 39604640		intergenic	13.4615	25	24	29.0909	11.5385	5.09091	Yes
chr2 232196570	ARMC9	Within a protein_coding CDS	34.5133	46.5587	30.9963	44.8276	12.0454	13.8313	No
chr2 239147129	HES6	Within a protein_coding UTR	11.1888	18.7919	14.2857	25.9615	7.60314	11.6758	No
chr2 55844445	PPP4R3B	Within a protein_coding UTR	39.5349	51.2821	47.3684	54.717	11.7472	7.34856	Yes
chr2 3592450	RNASEH1	Within a protein_coding UTR	40.7407	47.2222	38.4615	43.4783	6.48148	5.01672	No
chr22 38341766	AL031587.5	Downstream of a TEC exon	12.5	20	23.5294	30.5085	7.5	6.97906	No
chr22 20054863	TANGO2	Downstream of a protein_coding UTR	13.0435	20.5882	13.0435	18.1818	7.54476	5.13834	Yes
chr3 169712558	SEC62	Within a protein_coding UTR	40	45.7143	42.8571	51.3514	5.71429	8.49421	No
chr4 73922981	COX18	Within a protein_coding UTR	14.6341	23.6842	20.6897	29.7297	9.05006	9.04007	Yes
chr4 954275	DGKQ	Within a protein_coding UTR	15.1515	21.875	14.8148	38.0952	6.72348	23.2804	Yes
chr4 954277	DGKQ	Within a protein_coding UTR	15.1515	23.3333	16	38.0952	8.18182	22.0952	Yes
chr5 171762777	SH3PXD2B	Within a protein_coding UTR	21.4286	40	26.4706	37.2093	18.5714	10.7387	Yes
chr6 150045788	NUP43	Within a protein_coding UTR	27.2727	34.375	12.1212	34.375	7.10227	22.2538	Yes
chr7 56078342	PSPH	Upstream of a protein_coding UTR	33.3333	50	26.1905	43.1818	16.6667	16.9913	Yes
chr7 150766042	SLC4A2	Within a protein_coding intron	23.8095	37.037	28	40.9091	13.2275	12.9091	Yes
chr8 144623574	ZC3H3	Within a protein_coding CDS	45.2055	52.2727	34.9398	51.6129	7.06725	16.6731	No
chr8 41399722	GINS4	Within a protein_coding UTR	19.0476	25.7143	19.3548	26.3158	6.66667	6.96095	Yes
chr1 36068370	PSMB2	Within a protein_coding UTR	37.7622	30.4124	37.1429	28.0206	-7.34987	-9.12229	No
chr1 46125880	GPBP1L1	Within a protein_coding UTR	56.9231	49.3333	53.4483	39.6552	-7.58974	-13.7931	Yes
chr1 150703672	CTSS	Within a protein_coding UTR	13.6364	6.57895	20.8955	11	-7.05742	-9.89552	Yes
chr1 214529234	PTPN14	Within a protein_coding UTR	21.7391	13.6364	38.4615	10.2041	-8.10277	-28.2575	Yes
chr1 220231487	BPNT1	Within a protein_coding UTR	45.2381	31.3725	35.8974	26.6667	-13.8655	-9.23077	Yes
chr1 150703752	CTSS	Within a protein_coding UTR	51.2195	30	44.6429	31.8182	-21.2195	-12.8247	Yes
chr1 220231484	BPNT1	Within a protein_coding UTR	21.9512	4	20	13.6364	-17.9512	-6.36364	Yes
chr1 27205224	GPN2	Within a protein_coding UTR	29.2683	23.8095	40	20.4545	-5.45877	-19.5455	Yes
chr1 121116688	SRGAP2C	Within a pseudogene exon	22.8571	14.8148	33.3333	22.2222	-8.04233	-11.1111	No
chr1 6283260	ICMT	Within a protein_coding UTR	20	9.52381	16.6667	3.57143	-10.4762	-13.0952	Yes
chr1 160967899	F11R	Within a protein_coding UTR	26.6667	18.1818	27.5862	16.6667	-8.48485	-10.9195	No
chr1 10520751	DFFA	Within a protein_coding UTR	26.087	10.8108	26.087	7.40741	-15.2761	-18.6795	Yes
chr1 153578070	BX470102.2	Within a lncRNA intron	25.9259	5.71429	12	6.45161	-20.2116	-5.54839	No
chr10 101992783	CWF19L1	Within a protein_coding UTR	15.4839	10.4762	13.5294	7.64331	-5.00768	-5.8861	No
chr11 769117	GATD1	Within a protein_coding UTR	14	7.04225	14.2857	1.92308	-6.95775	-12.3626	Yes
chr12 50260825	FAIM2	Within a protein_coding UTR	56.1404	43.9394	61.0169	43.9394	-12.201	-17.0776	No
chr12 57125135	NACA	Within a protein_coding intron	15.625	9.7561	25.4545	15	-5.8689	-10.4545	No
chr12 56707529	AC073896.1	Within a protein_coding intron	55.1724	19.0476	58.6207	46.875	-36.1248	-11.7457	No
chr12 57125246	NACA	Within a protein_coding intron	21.4286	8.33333	11.6667	5.26316	-13.0952	-6.40351	No
chr12 117152433	C12orf49	Within a protein_coding UTR	25.9259	16.6667	38.8889	31.4286	-9.25926	-7.46032	Yes
chr13 111302408	CARS2	Within a protein_coding intron	61.5385	39.4737	48.2759	38.0952	-22.0648	-10.1806	No
chr14 23442149	AJUBA	Within a protein_coding UTR	21.4286	14.2857	23.3333	16.6667	-7.14286	-6.66667	No
chr15 56120962	NEDD4	Within a protein_coding UTR	51.1628	37.7358	52.1127	42.8571	-13.4269	-9.25553	No
chr15 90375510	AP3S2	Within a protein_coding UTR	20	11.1111	14.2857	5.55556	-8.88889	-8.73016	Yes
chr16 66923393	PDP2	Within a protein_coding UTR	14.2857	6.06061	29.4118	13.3333	-8.22511	-16.0784	Yes
chr16 15795043	NDE1	Within a protein_coding intron	18	5.71429	28	16.6667	-12.2857	-11.3333	Yes
chr16 15795044	NDE1	Within a protein_coding intron	8	2.85714	12	4.54545	-5.14286	-7.45455	Yes
chr17 36932495	PIP4K2B	Within a protein_coding intron	13.7255	7.04225	14.0625	5.35714	-6.68324	-8.70536	Yes
chr17 78183411	SGSH	Within a protein_coding UTR	23.0769	13.2075	17.2414	11.1111	-9.86938	-6.13027	No
chr19 59095469	CENPBD1P1	Within a transcribed_processed_pseudogene exon	35.3191	20.6751	37.5723	25.9067	-14.644	-11.6655	Yes
chr19 59095482	CENPBD1P1	Within a transcribed_processed_pseudogene exon	29.2035	17.3913	30.814	19.1919	-11.8122	-11.622	Yes
chr19 11256689	SPC24	Within a protein_coding UTR	17.6829	8.42697	20.8092	9.90099	-9.25596	-10.9083	Yes
chr19 3539993	MFSD12	Within a protein_coding UTR	12.6866	6.81818	10.0775	4.10959	-5.86839	-5.96793	Yes
chr19 11256672	SPC24	Within a protein_coding UTR	14.9254	9.52381	22.6087	6.66667	-5.40156	-15.942	Yes
chr19 3540230	MFSD12	Within a protein_coding intron	11.5385	4.44444	12.3288	7.05128	-7.09402	-5.27749	Yes
chr19 3542677	MFSD12	Within a protein_coding intron	28.0702	20.7101	26.8041	16.1765	-7.36012	-10.6277	Yes
chr19 3540015	MFSD12	Within a protein_coding UTR	33.6538	22.2973	36.036	22.314	-11.3565	-13.722	Yes
chr19 11256725	SPC24	Within a protein_coding UTR	20.3704	13.0081	20.3008	11.9565	-7.36224	-8.34423	Yes
chr19 3540160	MFSD12	Within a protein_coding intron	8.33333	0	18.4211	10.3448	-8.33333	-8.07623	Yes
chr19 33460933	CEP89	Within a protein_coding UTR	41.6667	35.3448	42.6966	36.2745	-6.32184	-6.42212	Yes
chr19 3542081	MFSD12	Within a protein_coding intron	30.5085	10.3448	26.6667	13.5593	-20.1636	-13.1073	Yes
chr19 3542080	MFSD12	Within a protein_coding intron	27.5862	13.7931	24.4444	10.1695	-13.7931	-14.275	Yes
chr19 1458751	AC027307.2	Downstream of a lncRNA exon	8.92857	0	15.3846	5.45455	-8.92857	-9.93007	No
chr19 51305854	C19orf48	Within a protein_coding UTR	37.5	21.4286	25.8065	17.2414	-16.0714	-8.56507	No
chr19 11561145	PRKCSH	Within a protein_coding intron	11.1111	4.25532	12.766	3.57143	-6.85579	-9.19453	Yes
chr19 10426628	FDX2	Within a protein_coding CDS	54.8387	37.5	48.3333	40.4762	-17.3387	-7.85714	No
chr2 208619749	CCNYL1	Within a protein_coding UTR	33.3333	22.5352	33.7838	28.5714	-10.7981	-5.21236	Yes
chr2 208619742	CCNYL1	Within a protein_coding UTR	20	10.1449	28.9855	14.4928	-9.85507	-14.4928	Yes
chr2 242665320	ING5	Within a protein_coding UTR	57.1429	36.1702	64.7059	38.8889	-20.9726	-25.817	Yes
chr20 3852858	MAVS	Within a protein_coding UTR	34.4828	24.4444	34.7826	24	-10.0383	-10.7826	Yes
chr20 3851654	MAVS	Within a protein_coding UTR	20.8333	5.40541	19.0476	4.7619	-15.4279	-14.2857	Yes
chr20 3851667	MAVS	Within a protein_coding UTR	22.7273	8.57143	23.8095	18.1818	-14.1558	-5.62771	Yes
chr21 43372219	C2CD2	Within a protein_coding intron	71.4286	59.7403	79.4118	60.2564	-11.6883	-19.1554	Yes
chr22 39415911	APOBEC3C	Within a protein_coding UTR	18.6813	11.8497	19.7368	12.9032	-6.83161	-6.83362	No
chr22 38342701	AL031587.5	Downstream of a TEC exon	8.08081	2.3622	10.2273	1.51515	-5.7186	-8.71212	No
chr22 38343991		intergenic	17.1429	10.7143	16.6667	5.88235	-6.42857	-10.7843	No
chr22 18572675	PEX26	Within a protein_coding UTR	81.25	62.5	74.359	68.5714	-18.75	-5.78755	Yes
chr22 44347050	PNPLA3	Within a protein_coding intron	46.875	20.9302	26.5823	17.6471	-25.9448	-8.93522	Yes
chr22 20054891	TANGO2	Downstream of a protein_coding UTR	9.67742	3.22581	20	4.7619	-6.45161	-15.2381	Yes
chr22 36884544	FOXRED2	Within a protein_coding UTR	25	15.625	22.2222	16.6667	-9.375	-5.55556	Yes
chr22 18571431	PEX26	Within a protein_coding UTR	26.087	18.4211	40	15.1515	-7.6659	-24.8485	Yes
chr3 156259288	SSR3	Within a protein_coding UTR	18.6047	10.7884	18.6495	10.0649	-7.81627	-8.58458	Yes
chr3 185070221	MAP3K13	Within a protein_coding intron	43.1818	36.4583	40.9836	33.8983	-6.72348	-7.0853	Yes
chr3 45721992	LIMD1	Within a protein_coding UTR	17.5676	12.037	19.7368	12.5	-5.53053	-7.23684	Yes
chr3 48787733	PRKAR2A	Within a protein_coding UTR	18.5714	12.1951	26.6667	12.2449	-6.37631	-14.4218	Yes
chr3 113806592	QTRT2	Within a protein_coding UTR	54.0984	44.7761	48	38.4615	-9.32224	-9.53846	No
chr3 48787042	PRKAR2A	Within a protein_coding UTR	22.807	14.5161	21.2766	11.3636	-8.29089	-9.91296	Yes
chr3 48787909	PRKAR2A	Within a protein_coding UTR	22.4138	12.037	19.6721	13.9241	-10.3768	-5.74808	Yes
chr3 44790773	KIAA1143	Within a protein_coding UTR	22.449	0	12.5	2.63158	-22.449	-9.86842	Yes
chr3 136537977	SLC35G2	Within a protein_coding UTR	14.5833	8.33333	20	10	-6.25	-10	No
chr3 48787856	PRKAR2A	Within a protein_coding UTR	34.0909	15.3846	30	16.9811	-18.7063	-13.0189	Yes
chr3 10059436	CIDECP1	Within a transcribed_unprocessed_pseudogene exon	43.4783	30.7018	38.835	33.6634	-12.7765	-5.17159	No
chr3 196046282	TM4SF19	Within a protein_coding UTR	15.1515	0	23.0769	5.55556	-15.1515	-17.5214	No
chr3 44790781	KIAA1143	Within a protein_coding UTR	37.5	13.5135	43.4783	25	-23.9865	-18.4783	Yes
chr3 15451902	METTL6	Within a protein_coding intron	37.037	15	26.4151	14.6341	-22.037	-11.7809	Yes
chr3 45722287	LIMD1	Within a protein_coding UTR	20	7.40741	14	7.01754	-12.5926	-6.98246	Yes
chr4 2940462	NOP14	Within a protein_coding UTR	19.1489	13.3333	18.3857	12.8319	-5.8156	-5.55379	Yes
chr4 2940371	NOP14	Within a protein_coding UTR	56.7568	50.3876	64.8148	54.6512	-6.36916	-10.1637	Yes
chr5 72742882	FOXD1	Within a protein_coding CDS	50.5155	39.823	46.1538	40.2299	-10.6925	-5.92396	No
chr5 130497953	HINT1	Within a protein_coding UTR	11.5385	0	16.2162	1.6129	-11.5385	-14.6033	No
chr5 436665	AHRR	Within a protein_coding UTR	46.6667	35.8491	46.4286	38.7755	-10.8176	-7.65306	No
chr5 149495395	PDGFRB	Within a protein_coding CDS	42.4242	24.4444	45.9459	16.2162	-17.9798	-29.7297	No
chr5 90605915	LUCAT1	Within a lncRNA exon	15.1515	7.79221	16	6.97674	-7.35931	-9.02326	No
chr5 125961494	PHAX	Within a protein_coding UTR	25	9.375	17.3913	11.7647	-15.625	-5.6266	Yes
chr6 42856029	RPL7L1	Within a protein_coding UTR	50	38.2979	48.1481	42.5532	-11.7021	-5.59496	Yes
chr6 42855962	RPL7L1	Within a protein_coding UTR	48.8372	25	46.5116	29.3103	-23.8372	-17.2013	Yes
chr6 150383174	ULBP3	Within a protein_coding UTR	60.7143	54.5455	58.6207	48.1481	-6.16883	-10.4725	No
chr6 3022708	HTATSF1P2	Upstream of a processed_pseudogene exon	40.7407	19.5652	37.1429	29.7872	-21.1755	-7.35562	No
chr6 150045787	NUP43	Within a protein_coding UTR	45.4545	34.375	36.3636	25	-11.0795	-11.3636	Yes
chr7 55538544	VOPP1	Within a protein_coding UTR	53.913	48.2353	45.9459	38.8889	-5.67775	-7.05706	Yes
chr7 130629624	LINC-PINT	Within a lncRNA exon	40.5405	26.738	37.0968	27.027	-13.8026	-10.0697	Yes
chr7 44841489	PPIA	Within a protein_coding UTR	53.7037	37.931	50.3704	42.3841	-15.7727	-7.98626	No
chr7 73474008	ELN-AS1	Within a lncRNA exon	37.3494	29.3478	47.1429	30.5882	-8.00157	-16.5546	No
chr7 44841848	PPIA	Within a protein_coding UTR	15.873	2.1978	9.90099	3.7037	-13.6752	-6.19729	No
chr7 56078298	PSPH	Upstream of a protein_coding UTR	50	37.2549	45.4545	36.5854	-12.7451	-8.86918	Yes
chr7 75696420	MDH2	Within a protein_coding UTR	44	34.5455	41.9355	28.169	-9.45455	-13.7665	No
chr7 17384440	AHR	Within a protein_coding UTR	36.3636	20	33.3333	24.3243	-16.3636	-9.00901	Yes
chr8 144992361	PLEC	Within a protein_coding CDS	53.2544	46.4539	48.6772	42.9204	-6.80054	-5.75689	Yes
chr8 41400029	GINS4	Within a protein_coding UTR	39.0411	22.293	36.2963	27.4194	-16.7481	-8.87694	Yes
chr8 11701441	CTSB	Within a protein_coding UTR	25.1908	16.2651	24.1546	11.5207	-8.92578	-12.6339	Yes
chr8 11701343	CTSB	Within a protein_coding UTR	34.7826	29.0323	40.8163	27.451	-5.75035	-13.3653	Yes
chr8 77316610	AC067773.1	Within a lncRNA exon	56.5217	45.8333	56.25	46.1538	-10.6884	-10.0962	No
chr9 135470414	DDX31	Within a protein_coding CDS	53.6842	36.9231	44.2308	37.5	-16.7611	-6.73077	No
chr9 115447580	INIP	Within a protein_coding UTR	18.1818	9.375	26.6667	13.3333	-8.80682	-13.3333	Yes
chr9 115446785	INIP	Within a protein_coding UTR	58.8235	45.8333	39.1304	34.0426	-12.9902	-5.08788	Yes
chr9 115446721	INIP	Within a protein_coding UTR	21.2121	13.7931	20	13.3333	-7.41902	-6.66667	Yes
chr9 94841551	SPTLC1	Within a protein_coding UTR	20	5.35714	12.766	7.69231	-14.6429	-5.07365	No
chr9 115448914	INIP	Within a protein_coding UTR	13.7931	4.34783	11.4286	5.12821	-9.44528	-6.30037	Yes
chr9 116055820	PRPF4	Downstream of a protein_coding UTR	15.625	3.33333	23.0769	16.6667	-12.2917	-6.41026	No
chrX 118673238	CXorf56	Within a protein_coding UTR	28.5714	15.0685	27.551	13.75	-13.5029	-13.801	Yes
chrX 118672671	CXorf56	Within a protein_coding UTR	61.9048	48.2143	62.7119	56.4516	-13.6905	-6.26025	Yes
chrX 118672672	CXorf56	Within a protein_coding UTR	65.1163	60	75.4386	68.254	-5.11628	-7.18463	Yes
chrX 2824317	ARSD	Within a protein_coding UTR	63.8889	52.9412	60.7143	50	-10.9477	-10.7143	Yes
chrX 123047165	XIAP	Within a protein_coding UTR	8.82353	3.79747	10.3448	1.31579	-5.02606	-9.02904	Yes
chrX 123046715	XIAP	Within a protein_coding UTR	28.5714	5.76923	16.6667	11.3208	-22.8022	-5.34591	Yes
GL000219.1 88331	intergenic	Downstream of a intergenic intergenic	78.8889	67.0103	76.3441	68.6957	-11.8786	-7.64843	No

## Sheet: S3c
Table S3c :Editing sites identified to be differentially edited in replicate 2 and 3. Editing sites are listed as chromosome and position (hg19) (column A) along with name of gene containing the editing site (Column B) and feature (Column C). The percentage of editing (Column D, E, F,G) and change in editing (Column H, I) at the site in each biological replicate is listed along with whether the s…
			Replicate 2		Replicate 3
Chrom Position	Gene	Feature	% Editing in U87+Control	% Editing in U87+ADAR3	% Editing in U87+Control	% Editing in U87+ADAR3	Editing change in Rep 2	Editing change in Rep3	ADAR3 bound
chr1 148003734	NBPF14	Within a protein_coding UTR	29.5918	39.7849	26.9231	37.5	10.1931	10.5769	No
chr1 10517273	DFFA	Within a protein_coding UTR	42.8571	59.5745	44.186	50	16.7173	5.81395	Yes
chr1 36555923	ADPRHL2	Within a protein_coding intron	29.2683	47.0588	29.7297	41.9355	17.7905	12.2058	No
chr1 32193647	ADGRB2	Within a protein_coding CDS	34.2105	41.9355	29.4118	54.1667	7.72496	24.7549	Yes
chr10 5041398	AKR1C2	Within a protein_coding CDS	42.9688	48.1707	46.0526	54.9618	5.20198	8.9092	Yes
chr10 28814655	WAC-AS1	Within a lncRNA intron	55.3191	64.5161	57.1429	76.1905	9.19698	19.0476	Yes
chr11 1756291	IFITM10	Within a protein_coding UTR	35.7143	45.082	34.3629	46.5839	9.36768	12.2209	Yes
chr11 65543736	AP5B1	Within a protein_coding UTR	36.1111	50	42.8571	66.6667	13.8889	23.8095	Yes
chr12 64842864	XPOT	Within a protein_coding UTR	9.52381	15.7895	8.57143	22.2222	6.26566	13.6508	Yes
chr15 52828200		intergenic	34.8837	40	24.3243	31.1475	5.11628	6.82322	No
chr15 102512797	WASH3P	Within a transcribed_unprocessed_pseudogene exon	67.7419	73.6842	65.2174	81.4815	5.94228	16.2641	No
chr15 85185045	WDR73	Within a protein_coding UTR	18.75	32.4324	11.7647	21.4286	13.6824	9.66387	No
chr16 84520325	MEAK7	Within a protein_coding CDS	42.5532	49.4505	47.2222	65.2174	6.89736	17.9952	No
chr16 88881635	GALNS	Within a protein_coding intron	34.6939	48.5714	36.3636	42.8571	13.8776	6.49351	Yes
chr17 66265367	SLC16A6	Within a protein_coding CDS	25.3165	31.7073	25.7426	33.3333	6.39086	7.59076	No
chr19 12811045	TNPO2	Within a protein_coding UTR	43.3333	48.8372	40.3361	54.7009	5.50388	14.3647	No
chr19 39440918	FBXO17	Within a protein_coding CDS	28.5714	39.0977	40.5405	48.3871	10.5263	7.84656	Yes
chr19 55598724	EPS8L1	Within a protein_coding CDS	22.5806	31.25	30	35.443	8.66935	5.44304	No
chr19 13884006	MRI1	Within a protein_coding UTR	14.2857	22	17.2414	25	7.71429	7.75862	Yes
chr19 39604640		intergenic	24	29.0909	21.7391	45.8333	5.09091	24.0942	Yes
chr19 3758395	AC005954.1	Within a protein_coding intron	16.6667	21.875	28.5714	36.8421	5.20833	8.27068	No
chr2 232196570	ARMC9	Within a protein_coding CDS	30.9963	44.8276	25.5102	41.7143	13.8313	16.2041	No
chr2 74007136	DUSP11	Within a protein_coding CDS	37.069	45.8716	40.1575	45.1923	8.80259	5.03483	No
chr2 114355167	WASH9P	Within a unprocessed_pseudogene exon	49.4624	57.3333	64.2857	76.1905	7.87097	11.9048	No
chr2 55844445	PPP4R3B	Within a protein_coding UTR	47.3684	54.717	39.6552	48.4848	7.34856	8.82968	Yes
chr2 3592450	RNASEH1	Within a protein_coding UTR	38.4615	43.4783	27.5862	50	5.01672	22.4138	No
chr22 44566184	PARVB	Within a protein_coding UTR	34.7826	40	22.2222	30.7692	5.21739	8.54701	Yes
chr22 44343118	PNPLA3	Within a protein_coding UTR	7.27273	18.75	6.41026	13.3333	11.4773	6.92308	Yes
chr22 44343151	PNPLA3	Within a protein_coding UTR	25.641	39.5833	26.7857	36.9565	13.9423	10.1708	Yes
chr22 19167409	CLTCL1	Within a protein_coding UTR	32.1429	41.6667	28	38.4615	9.52381	10.4615	No
chr3 194325006		intergenic	30.6667	41.9048	30.8824	38.0952	11.2381	7.21289	Yes
chr4 1723265	TACC3	Within a protein_coding UTR	13.8889	30.8943	32.7586	41.7266	17.0054	8.968	Yes
chr4 73922978	COX18	Within a protein_coding UTR	25	35.7143	30.7692	45.4545	10.7143	14.6853	Yes
chr6 153323709	MTRF1L	Within a protein_coding CDS	8.33333	21.2121	10.8696	17.3077	12.8788	6.43813	No
chr6 71298642	SDHAF4	Within a protein_coding UTR	20	62.963	26.6667	52	42.963	25.3333	No
chr7 44054352	POLR2J4	Within a transcribed_unprocessed_pseudogene exon	44.9367	52.5	47.5728	53.6765	7.56329	6.10366	No
chr7 102277732	UPK3BL1	Within a protein_coding UTR	7.9646	17.3913	11.1111	20.3125	9.4267	9.20139	No
chr7 56078324	PSPH	Upstream of a protein_coding UTR	11.9048	18.3673	14.8148	22.9167	6.46259	8.10185	Yes
chr7 150765746	SLC4A2	Within a protein_coding intron	16	23.0769	20	25.641	7.07692	5.64103	Yes
chr7 17384437	AHR	Within a protein_coding UTR	37.5	47.3684	42.3077	47.8261	9.86842	5.51839	Yes
chrX 1508583	SLC25A6	Within a protein_coding CDS	53.0516	76.3333	45.6897	73.1801	23.2817	27.4904	Yes
chr1 36068370	PSMB2	Within a protein_coding UTR	37.1429	28.0206	31.8493	22.7778	-9.12229	-9.07154	No
chr1 144874760	PDE4DIP	Within a protein_coding CDS	20.5128	11.7647	13.7931	7.69231	-8.74811	-6.1008	No
chr1 46125880	GPBP1L1	Within a protein_coding UTR	53.4483	39.6552	37.7778	25	-13.7931	-12.7778	Yes
chr1 36067817	PSMB2	Within a protein_coding UTR	53.1915	45.5224	66.3043	46.3768	-7.6691	-19.9275	No
chr1 220231487	BPNT1	Within a protein_coding UTR	35.8974	26.6667	54.5455	26.6667	-9.23077	-27.8788	Yes
chr1 183112412	LAMC1	Within a protein_coding UTR	95.3846	90	91.6667	82.6087	-5.38462	-9.05797	No
chr1 6283260	ICMT	Within a protein_coding UTR	16.6667	3.57143	11.5385	5.88235	-13.0952	-5.65611	Yes
chr1 145289271	NOTCH2NLA	Within a protein_coding intron	38.0952	31.8182	46.8085	31.25	-6.27706	-15.5585	No
chr1 225976051	SRP9	Within a protein_coding intron	94.4444	80	82.6087	60	-14.4444	-22.6087	No
chr1 10520751	DFFA	Within a protein_coding UTR	26.087	7.40741	16.6667	5.35714	-18.6795	-11.3095	Yes
chr11 769117	GATD1	Within a protein_coding UTR	14.2857	1.92308	18.75	10	-12.3626	-8.75	Yes
chr11 4620713	TRIM68	Within a protein_coding UTR	45.4545	34.2857	48.8372	25	-11.1688	-23.8372	No
chr11 8708826	RPL27A	Within a protein_coding UTR	41.5385	31.3725	26.6667	19.0476	-10.1659	-7.61905	No
chr11 68523337	CPT1A	Within a protein_coding UTR	22.0339	12.5	22.3881	11.5702	-9.5339	-10.8178	Yes
chr12 133298423	PGAM5	Within a protein_coding UTR	25.9542	16.6667	30.4348	16.2791	-9.28753	-14.1557	Yes
chr12 120898553	GATC	Within a protein_coding UTR	31.1111	24.2188	27.3684	20.9091	-6.89236	-6.45933	Yes
chr12 21623179	RECQL	Within a protein_coding CDS	49.1124	43.8144	55.0336	38.8889	-5.29799	-16.1447	No
chr12 69237534	MDM2	Within a protein_coding UTR	19	12.381	18.9474	10.3774	-6.61905	-8.57001	Yes
chr12 117152433	C12orf49	Within a protein_coding UTR	38.8889	31.4286	42.3077	19.2308	-7.46032	-23.0769	Yes
chr13 111302408	CARS2	Within a protein_coding intron	48.2759	38.0952	38.4615	30	-10.1806	-8.46154	No
chr14 23442149	AJUBA	Within a protein_coding UTR	23.3333	16.6667	18.75	12.1212	-6.66667	-6.62879	No
chr14 92585266	NDUFB1	Within a protein_coding UTR	20.9302	11.5385	15.7895	9.33333	-9.39177	-6.45614	No
chr15 33135595		intergenic	29.7872	17.2414	32.6087	17.5	-12.5459	-15.1087	No
chr15 59453384	MYO1E	Within a protein_coding CDS	50.7576	43.2	50.5747	43.6364	-7.55758	-6.93835	Yes
chr15 90375510	AP3S2	Within a protein_coding UTR	14.2857	5.55556	11.7647	2.5641	-8.73016	-9.2006	Yes
chr16 88763561	RNF166	Within a protein_coding UTR	34.6667	29.1667	43.299	34.0909	-5.5	-9.20806	No
chr16 81064575	AC092718.4	Within a lncRNA exon	22.449	17.0732	26.6667	17.2414	-5.37581	-9.42529	No
chr16 48387175	LONP2	Within a protein_coding UTR	21.875	13.4328	27.0833	20.9302	-8.44216	-6.1531	Yes
chr16 81063389	CENPN	Within a protein_coding intron	19.6078	11.8644	18.5185	7.69231	-7.74344	-10.8262	No
chr16 15795043	NDE1	Within a protein_coding intron	28	16.6667	34.6154	26.087	-11.3333	-8.52843	Yes
chr17 7129840	DVL2	Within a protein_coding CDS	49.3827	42.963	51.7544	40.4959	-6.41975	-11.2585	No
chr17 27049326	RPL23A	Within a protein_coding intron	24.8485	16.5138	17.0213	11.5207	-8.33472	-5.50054	No
chr17 3763933	CAMKK1	Within a protein_coding UTR	27.1084	20.979	24.359	16.8421	-6.12941	-7.51687	No
chr17 28794020	CPD	Within a protein_coding UTR	54.902	42.3077	51.087	40	-12.5943	-11.087	No
chr17 73885939	TRIM65	Within a protein_coding UTR	18.4211	12.2449	13.6752	5.88235	-6.17615	-7.79286	Yes
chr17 27049086	RPL23A	Within a protein_coding intron	11.1111	5.45455	22.5806	12.7119	-5.65657	-9.86878	No
chr17 57281021	PRR11	Within a protein_coding UTR	14.8649	8.21918	16	9.80392	-6.64569	-6.19608	Yes
chr17 78183411	SGSH	Within a protein_coding UTR	17.2414	11.1111	26.3158	9.09091	-6.13027	-17.2249	No
chr18 23749159	DHFRP1	Upstream of a processed_pseudogene exon	35.2941	23.913	26.6667	21.4286	-11.3811	-5.2381	No
chr19 12768948	MAN2B1	Within a protein_coding CDS	46.7836	37.8882	42.3729	35.9649	-8.89543	-6.40797	Yes
chr19 11560763	PRKCSH	Within a protein_coding exon	23.8318	17.5573	21.2121	15.7068	-6.27452	-5.50531	Yes
chr19 42375624	RPS19	Within a protein_coding UTR	20.4762	14.4144	21.7391	15.1079	-6.06178	-6.63122	No
chr19 14200109	SAMD1	Within a protein_coding CDS	50.4854	44.1964	50	40.678	-6.28901	-9.32203	Yes
chr19 11256689	SPC24	Within a protein_coding UTR	20.8092	9.90099	15.8621	10.0917	-10.9083	-5.77033	Yes
chr19 39601960	ACP7	Within a protein_coding UTR	21.7054	15.5405	26.9565	20.2797	-6.16489	-6.6768	Yes
chr19 11257502	SPC24	Within a protein_coding UTR	19.8198	12.2642	24.7706	16.3043	-7.55567	-8.46629	Yes
chr19 11257717	SPC24	Within a protein_coding UTR	16.6667	6.89655	12.2449	5.66038	-9.77011	-6.58452	Yes
chr19 2072038	MOB3A	Within a protein_coding UTR	38.6861	33.3333	44	35.8209	-5.3528	-8.1791	Yes
chr19 39983391	TIMM50	Within a protein_coding UTR	44.186	30.1587	29.4118	23.8806	-14.0273	-5.53117	Yes
chr19 11561171	PRKCSH	Within a protein_coding intron	26.8293	17.5258	30.1587	16.4384	-9.3035	-13.7204	Yes
chr19 3540160	MFSD12	Within a protein_coding intron	18.4211	10.3448	14.1414	7.22892	-8.07623	-6.9125	Yes
chr19 46053340	OPA3	Within a protein_coding UTR	15.7895	10.1695	18.6047	11.6279	-5.61998	-6.97674	Yes
chr19 33460933	CEP89	Within a protein_coding UTR	42.6966	36.2745	46.2687	40	-6.42212	-6.26866	Yes
chr19 3542080	MFSD12	Within a protein_coding intron	24.4444	10.1695	22.2222	12.8205	-14.275	-9.40171	Yes
chr19 3542596	MFSD12	Within a protein_coding intron	13.7255	8.51064	21.6216	13.3333	-5.21485	-8.28829	Yes
chr19 3541591	MFSD12	Within a protein_coding intron	27.2727	12.1212	18.4211	8.33333	-15.1515	-10.0877	Yes
chr19 51305854	C19orf48	Within a protein_coding UTR	25.8065	17.2414	33.3333	27.027	-8.56507	-6.30631	No
chr19 4653558	TNFAIP8L1	Within a protein_coding UTR	42.8571	30.4348	28.125	20	-12.4224	-8.125	Yes
chr19 6708327	C3	Within a protein_coding intron	40	25.5814	28.5714	16.6667	-14.4186	-11.9048	No
chr19 56735015	ZSCAN5A	Within a protein_coding CDS	68	37.1429	39.4737	29.4118	-30.8571	-10.0619	Yes
chr19 4654468	TNFAIP8L1	Within a protein_coding UTR	50	30.4348	43.3333	34.4828	-19.5652	-8.85057	Yes
chr19 55900533	RPL28	Within a protein_coding UTR	78.5714	60.8696	65.5172	50	-17.7019	-15.5172	No
chr19 13884408	MRI1	Within a protein_coding UTR	54.5455	25.8065	37.931	31.4286	-28.739	-6.50246	Yes
chr19 39604599		intergenic	46.3415	35.2941	61.9048	41.9355	-11.0473	-19.9693	Yes
chr2 99812978	MRPL30	Within a protein_coding UTR	14.3939	8.14815	14.6199	8.33333	-6.24579	-6.28655	No
chr2 234763137	HJURP	Within a protein_coding CDS	53.9326	47.5	50.6944	45.5172	-6.43258	-5.1772	No
chr2 25022598	CENPO	Within a protein_coding CDS	46.988	40.7692	46.875	41.6	-6.21872	-5.275	No
chr2 99812815	MRPL30	Within a protein_coding UTR	27.7228	17.2131	21.5278	14.6789	-10.5097	-6.84888	No
chr2 150444270	MMADHC	Within a protein_coding UTR	48.0392	42.2535	45.3608	35.7143	-5.78569	-9.64654	No
chr2 68358341	WDR92	Within a protein_coding UTR	46.1538	30.2326	39.6552	27.2727	-15.9213	-12.3824	No
chr20 3852858	MAVS	Within a protein_coding UTR	34.7826	24	19.0476	11.7647	-10.7826	-7.28291	Yes
chr20 3851667	MAVS	Within a protein_coding UTR	23.8095	18.1818	18.75	9.375	-5.62771	-9.375	Yes
chr22 46317920	WNT7B	Within a protein_coding UTR	33.6	28.2383	38.5714	30.9904	-5.36166	-7.58101	Yes
chr22 39415911	APOBEC3C	Within a protein_coding UTR	19.7368	12.9032	19.883	10.3659	-6.83362	-9.51719	No
chr22 44566101	PARVB	Within a protein_coding UTR	15	5.40541	14.8148	5.26316	-9.59459	-9.55166	Yes
chr22 44347050	PNPLA3	Within a protein_coding intron	26.5823	17.6471	22.2222	12.1212	-8.93522	-10.101	Yes
chr22 20054891	TANGO2	Downstream of a protein_coding UTR	20	4.7619	14.2857	7.14286	-15.2381	-7.14286	Yes
chr22 18571431	PEX26	Within a protein_coding UTR	40	15.1515	36.6667	27.7778	-24.8485	-8.88889	Yes
chr3 185070221	MAP3K13	Within a protein_coding intron	40.9836	33.8983	39.759	33.8235	-7.0853	-5.93551	Yes
chr3 45721992	LIMD1	Within a protein_coding UTR	19.7368	12.5	23.3333	12.3711	-7.23684	-10.9622	Yes
chr3 45721990	LIMD1	Within a protein_coding UTR	21.0526	9.52381	27.2727	20	-11.5288	-7.27273	Yes
chr3 113806592	QTRT2	Within a protein_coding UTR	48	38.4615	50.8772	41.1765	-9.53846	-9.70072	No
chr3 48787042	PRKAR2A	Within a protein_coding UTR	21.2766	11.3636	25.5556	13.9535	-9.91296	-11.6021	Yes
chr3 45721934	LIMD1	Within a protein_coding UTR	21.8182	15.2174	16.9811	10	-6.60079	-6.98113	Yes
chr3 17200091	TBC1D5	Within a protein_coding UTR	47.619	32.6531	47.619	37.5	-14.966	-10.119	No
chr3 44790781	KIAA1143	Within a protein_coding UTR	43.4783	25	23.3333	14.2857	-18.4783	-9.04762	Yes
chr4 39302029	RFC1	Within a protein_coding CDS	48.6486	39.4737	47.0588	41.1765	-9.17496	-5.88235	No
chr4 2940397	NOP14	Within a protein_coding UTR	40.146	26.8908	39.6396	33.9286	-13.2552	-5.71107	Yes
chr4 6606864	MAN2B2	Within a protein_coding CDS	57.3034	52.2727	46.5116	40.9091	-5.03064	-5.60254	No
chr4 2940371	NOP14	Within a protein_coding UTR	64.8148	54.6512	50.6024	44.2308	-10.1637	-6.37164	Yes
chr4 17488064	QDPR	Within a protein_coding UTR	37.5	32.5	33.3333	25	-5	-8.33333	No
chr5 72742882	FOXD1	Within a protein_coding CDS	46.1538	40.2299	37.931	27.7778	-5.92396	-10.1533	No
chr5 179270548		intergenic	24.4898	17.9487	21.4286	12.9032	-6.54108	-8.52535	No
chr5 130497953	HINT1	Within a protein_coding UTR	16.2162	1.6129	10	2.94118	-14.6033	-7.05882	No
chr5 480509	SLC9A3-AS1	Within a lncRNA exon	63.7681	55.8442	59.3407	51.6129	-7.92396	-7.72776	No
chr5 640705	CEP72	Within a protein_coding CDS	51.3514	28.5714	46.875	38.1818	-22.7799	-8.69318	No
chr5 149495395	PDGFRB	Within a protein_coding CDS	45.9459	16.2162	23.3333	9.52381	-29.7297	-13.8095	No
chr5 56212764	SETD9	Within a protein_coding UTR	49.2537	34.2105	52.5	45.2381	-15.0432	-7.2619	No
chr5 90605915	LUCAT1	Within a lncRNA exon	16	6.97674	10.7143	5	-9.02326	-5.71429	No
chr5 180262080	LINC00847	Within a lncRNA exon	65.9091	48.2759	58.3333	43.2432	-17.6332	-15.0901	Yes
chr5 179271381	RN7SKP150	Upstream of a misc_RNA exon	80	57.1429	59.2593	40	-22.8571	-19.2593	No
chr6 42856029	RPL7L1	Within a protein_coding UTR	48.1481	42.5532	38.6667	25.5319	-5.59496	-13.1348	Yes
chr6 42997463	RRP36	Within a protein_coding intron	38.0952	26	47.0588	24.2424	-12.0952	-22.8164	Yes
chr6 42997438	RRP36	Within a protein_coding intron	17.3077	10.6383	20	9.09091	-6.66939	-10.9091	Yes
chr6 150045787	NUP43	Within a protein_coding UTR	36.3636	25	39.4737	25	-11.3636	-14.4737	Yes
chr7 55538544	VOPP1	Within a protein_coding UTR	45.9459	38.8889	54.023	47.7419	-7.05706	-6.28105	Yes
chr7 130629624	LINC-PINT	Within a lncRNA exon	37.0968	27.027	32.5581	27.551	-10.0697	-5.00712	Yes
chr7 44841489	PPIA	Within a protein_coding UTR	50.3704	42.3841	57.6389	43.2099	-7.98626	-14.429	No
chr7 44872505	H2AFV	Within a protein_coding intron	20.2899	11.7647	20.6349	12	-8.52515	-8.63492	Yes
chr7 44872466	H2AFV	Within a protein_coding intron	22	11.5942	19.2982	12.8205	-10.4058	-6.47773	Yes
chr7 56078298	PSPH	Upstream of a protein_coding UTR	45.4545	36.5854	47.619	38.8889	-8.86918	-8.73016	Yes
chr7 44872900	H2AFV	Within a protein_coding intron	15.5556	6.12245	18	11.6279	-9.43311	-6.37209	Yes
chr7 17384354	AHR	Within a protein_coding UTR	65.1163	60	60	45.8333	-5.11628	-14.1667	Yes
chr7 1204226	AC091729.3	Within a lncRNA exon	22.8571	11.1111	21.9512	16.6667	-11.746	-5.28455	No
chr8 11700261	CTSB	Within a protein_coding UTR	12.2549	5.51559	14.2512	8.19277	-6.73931	-6.05844	Yes
chr8 11701295	CTSB	Within a protein_coding UTR	44.6429	33.3333	41.9355	33.6842	-11.3095	-8.25127	Yes
chr8 11701296	CTSB	Within a protein_coding UTR	19.1304	9.34579	21.7742	9.90099	-9.78464	-11.8732	Yes
chr8 41399640	GINS4	Within a protein_coding UTR	38.9831	22.6415	33.3333	25	-16.3415	-8.33333	Yes
chr8 145651262	VPS28	Within a protein_coding UTR	71.4286	31.0345	48.4848	39.2857	-40.3941	-9.19913	No
chr8 11701343	CTSB	Within a protein_coding UTR	40.8163	27.451	42.3077	22	-13.3653	-20.3077	Yes
chr9 140084753	SSNA1	Within a protein_coding UTR	42.4419	33.3333	38.0282	31.6981	-9.10853	-6.33006	No
chr9 135470414	DDX31	Within a protein_coding CDS	44.2308	37.5	59.5041	52.6316	-6.73077	-6.87255	No
chr9 115446785	INIP	Within a protein_coding UTR	39.1304	34.0426	44.7368	23.8095	-5.08788	-20.9273	Yes
chr9 139323424	INPP5E	Within a protein_coding UTR	48.8372	34.2857	46.9388	33.3333	-14.5515	-13.6054	Yes
chr9 94841551	SPTLC1	Within a protein_coding UTR	12.766	7.69231	11.8644	3.0303	-5.07365	-8.8341	No
chr9 115448914	INIP	Within a protein_coding UTR	11.4286	5.12821	14.8148	6.25	-6.30037	-8.56481	Yes
chr9 118402874	AL691420.1	Within a lncRNA intron	40.5405	29.4118	44	31.5789	-11.1288	-12.4211	No
chrX 118672671	CXorf56	Within a protein_coding UTR	62.7119	56.4516	68.8889	48	-6.26025	-20.8889	Yes
chrX 118672672	CXorf56	Within a protein_coding UTR	75.4386	68.254	73.3333	56	-7.18463	-17.3333	Yes
chrX 2824317	ARSD	Within a protein_coding UTR	60.7143	50	60	52.381	-10.7143	-7.61905	Yes
chrX 2824916	ARSD	Within a protein_coding UTR	19.0476	12.5	40.9091	34.7826	-6.54762	-6.12648	Yes
chrX 54589106	GNL3L	Within a protein_coding UTR	22.7273	15.3846	22.2222	8.82353	-7.34266	-13.3987	Yes
chrX 123046715	XIAP	Within a protein_coding UTR	16.6667	11.3208	10	1.5625	-5.34591	-8.4375	Yes

## Sheet: S3d
Table S3d :Editing sites identified to be differentially edited in replicate 1 and 3. Editing sites are listed as chromosome and position (hg19) (column A) along with name of gene containing the editing site (Column B) and feature (Column C). The percentage of editing (Column D, E, F,G) and change in editing (Column H, I) at the site in each biological replicate is listed along with whether the s…
			Replicate 1		Replicate 3
Chrom Position	Gene	Feature	% Editing in U87+Control	% Editing in U87+ADAR3	% Editing in U87+Control	% Editing in U87+ADAR3	Editing change in Rep 1	Editing change in Rep3	ADAR3 bound
chr1 25687426	TMEM50A	Within a protein_coding UTR	22.314	58.4699	57.672	63.9344	36.1559	6.26247	No
chr1 225974614	SRP9	Within a protein_coding CDS	10.6742	15.7143	20	25.3731	5.04013	5.37313	No
chr1 120165040	ZNF697	Within a protein_coding UTR	25.7143	33.3333	12.5	20	7.61905	7.5	No
chr1 144829598	NBPF9	Within a protein_coding UTR	20.4082	33.3333	15.8537	29.0323	12.9252	13.1786	No
chr1 145369709		intergenic	18.0328	29.2308	34.0659	46.6667	11.198	12.6007	No
chr1 15832543	CASP9	Within a protein_coding CDS	52.381	58.6207	46.8085	71.0526	6.23974	24.2441	No
chr1 10517273	DFFA	Within a protein_coding UTR	40.4762	46.5753	44.186	50	6.09915	5.81395	Yes
chr1 36555923	ADPRHL2	Within a protein_coding intron	23.2558	43.5897	29.7297	41.9355	20.3339	12.2058	No
chr1 28661576	MED18	Within a protein_coding UTR	14.4737	35.7143	34.0426	43.75	21.2406	9.70745	Yes
chr1 144816621	NBPF9	Within a protein_coding CDS	8.33333	23.0769	12.5	27.2727	14.7436	14.7727	No
chr1 32193647	ADGRB2	Within a protein_coding CDS	37.5	46.6667	29.4118	54.1667	9.16667	24.7549	Yes
chr10 29754644	SVIL	Within a protein_coding CDS	35.2381	42.9907	25.9259	35.4839	7.75256	9.55795	No
chr10 51361901	RP11-592B15.4	Within a pseudogene exon	88.2353	95	93.1034	100	6.76471	6.89655	No
chr10 38376744		intergenic	36.3636	44.4444	19.2308	36.3636	8.08081	17.1329	No
chr11 1756291	IFITM10	Within a protein_coding UTR	38.8316	43.8746	34.3629	46.5839	5.04303	12.2209	Yes
chr11 60785352	CD6	Within a protein_coding CDS	26.4706	55.1887	45.2381	52.2388	28.7181	7.00071	No
chr11 65338034	ZNRD2	Within a protein_coding UTR	24.0664	43.5583	45.3125	51.1628	19.4919	5.85029	No
chr11 125526139	CHEK1	Within a protein_coding UTR	25	45.1613	53.8462	69.697	20.1613	15.8508	No
chr11 18429450	LDHA	Within a protein_coding UTR	31.25	65.8537	55.5556	66.6667	34.6037	11.1111	No
chr11 65764538	EIF1AD	Within a protein_coding UTR	40	59.0909	18.1818	54.5455	19.0909	36.3636	No
chr11 31452598	DNAJC24	Within a protein_coding UTR	9.52381	20	20.5882	30.7692	10.4762	10.181	Yes
chr12 27574433	ARNTL2	Within a protein_coding UTR	30.9524	48.8889	42.1053	55	17.9365	12.8947	Yes
chr12 27574427	ARNTL2	Within a protein_coding UTR	6.81818	15.2174	13.5135	23.8095	8.39921	10.296	Yes
chr14 75202373	FCF1	Within a protein_coding UTR	28.8462	42.4242	37.931	68.75	13.5781	30.819	Yes
chr15 52828200		intergenic	15.873	32.8358	24.3243	31.1475	16.9628	6.82322	No
chr15 102512797	WASH3P	Within a transcribed_unprocessed_pseudogene exon	23.5294	69.5652	65.2174	81.4815	46.0358	16.2641	No
chr15 85185045	WDR73	Within a protein_coding UTR	18.1818	28	11.7647	21.4286	9.81818	9.66387	No
chr16 84778685	USP10	Within a protein_coding CDS	23.7952	56.2874	43.3071	48.3871	32.4922	5.08001	No
chr16 84520325	MEAK7	Within a protein_coding CDS	47.3684	53.125	47.2222	65.2174	5.75658	17.9952	No
chr16 66923297	PDP2	Within a protein_coding UTR	12.069	19.4805	15	21.3483	7.41155	6.34831	Yes
chr16 28602991	SGF29	Within a protein_coding CDS	22.1154	54.8387	39.1304	53.3333	32.7233	14.2029	Yes
chr16 81064163	CENPN	Within a protein_coding intron	19.3182	42.5	33.3333	41.1765	23.1818	7.84314	No
chr16 88881635	GALNS	Within a protein_coding intron	30	44.7368	36.3636	42.8571	14.7368	6.49351	Yes
chr16 89284286	ZNF778	Within a protein_coding UTR	22.7273	44.4444	35.2941	43.1818	21.7172	7.8877	No
chr16 50139515	HEATR3	Within a protein_coding UTR	12.9032	27.1186	21.2121	28.125	14.2154	6.91288	Yes
chr16 82748362	CDH13	Within a protein_coding intron	14.2857	30	43.4783	50	15.7143	6.52174	No
chr17 4636813	MED11	Within a protein_coding UTR	24.6835	45.283	35.9649	41.0256	20.5995	5.06073	No
chr17 62464464	MILR1	Within a protein_coding UTR	47.1429	75.2809	71.4286	81.1594	28.138	9.73085	No
chr17 48164361	ITGA3	Within a protein_coding exon	21.4286	40.3226	37.8788	43.1373	18.894	5.25847	Yes
chr17 48170091	AC002401.4	Upstream of a lncRNA exon	18.3333	23.8095	19.5122	31.8182	5.47619	12.306	No
chr17 79202956	TEPSIN	Within a protein_coding CDS	37.5	43.4211	42.623	49.1228	5.92105	6.49986	No
chr17 74469779	RHBDF2	Within a protein_coding CDS	35.7143	45.4545	45	51.5152	9.74026	6.51515	Yes
chr17 57279070	PRR11	Within a protein_coding UTR	14	31.5789	9.09091	22.7273	17.5789	13.6364	Yes
chr17 42982288	FAM187A	Within a protein_coding CDS	18.75	41.4634	34.4828	44.8276	22.7134	10.3448	No
chr19 11242765	LDLR	Within a protein_coding UTR	26.2651	54.7244	50	55.1913	28.4593	5.19126	Yes
chr19 6737481	GPR108	Within a protein_coding CDS	20.2381	26.6234	21.327	30.7692	6.38528	9.44222	No
chr19 18683345	UBA52	Within a protein_coding UTR	10.7914	25.6281	18.3544	26.7606	14.8368	8.40613	No
chr19 11257392	SPC24	Within a protein_coding UTR	11.0236	17.2727	11	18.0723	6.24911	7.07229	Yes
chr19 39440966	FBXO17	Within a protein_coding UTR	43.1193	51.773	45.8333	58.3942	8.65378	12.5608	Yes
chr19 11257329	SPC24	Within a protein_coding UTR	7.47664	13.6842	4.70588	10.2941	6.20758	5.58824	Yes
chr19 39440918	FBXO17	Within a protein_coding CDS	33.3333	38.7097	40.5405	48.3871	5.37634	7.84656	Yes
chr19 55598724	EPS8L1	Within a protein_coding CDS	20.3704	37.1429	30	35.443	16.7725	5.44304	No
chr19 13884006	MRI1	Within a protein_coding UTR	14.2857	25.4545	17.2414	25	11.1688	7.75862	Yes
chr19 39604640		intergenic	13.4615	25	21.7391	45.8333	11.5385	24.0942	Yes
chr19 46207025	QPCTL	Within a protein_coding UTR	30.4348	56.5217	43.4783	53.3333	26.087	9.85507	Yes
chr2 232196570	ARMC9	Within a protein_coding CDS	34.5133	46.5587	25.5102	41.7143	12.0454	16.2041	No
chr2 217366919	RPL37A	Within a protein_coding UTR	5.88235	12.2222	5.81395	12.3077	6.33987	6.49374	No
chr2 55844445	PPP4R3B	Within a protein_coding UTR	39.5349	51.2821	39.6552	48.4848	11.7472	8.82968	Yes
chr2 170411693	FASTKD1	Within a protein_coding CDS	33.3333	43.75	38.2979	44.8276	10.4167	6.52971	No
chr2 3592450	RNASEH1	Within a protein_coding UTR	40.7407	47.2222	27.5862	50	6.48148	22.4138	No
chr20 56227532	PMEPA1	Within a protein_coding CDS	29.2135	36.4706	27.4725	33.3333	7.25711	5.86081	Yes
chr20 61483275	TCFL5	Within a protein_coding intron	30.6452	41.9355	33.3333	48.3871	11.2903	15.0538	Yes
chr22 24970720	SNRPD3	Within a protein_coding UTR	17.3913	27.5862	13.0435	39.1304	10.1949	26.087	No
chr5 60240986	NDUFAF2	Upstream of a protein_coding UTR	24	31.1475	10.8696	16.9492	7.14754	6.07959	No
chr5 74681773	COL4A3BP	Within a protein_coding CDS	29.7297	42.5926	53.3333	70	12.8629	16.6667	Yes
chr6 29857589	HLA-H	Within a unprocessed_pseudogene exon	85.3147	91.7949	76.1905	87.0968	6.48019	10.9063	No
chr6 29857578	HLA-H	Within a unprocessed_pseudogene exon	86.1314	91.5789	77.8947	86.0465	5.44756	8.15177	No
chr6 29911916	HLA-A	Within a protein_coding CDS	64.8649	72.3404	77.5	84.0909	7.47556	6.59091	No
chr7 44872899	H2AFV	Within a protein_coding intron	62.5	75.6098	70	86.0465	13.1098	16.0465	Yes
chr7 150765736	SLC4A2	Within a protein_coding intron	36.6667	50	28.9474	39.0244	13.3333	10.077	Yes
chr8 145059425	PARP10	Within a protein_coding CDS	45.4545	50.4587	50	56.1404	5.00417	6.14035	Yes
chr8 59363853	UBXN2B	Within a protein_coding UTR	39.2857	50	43.3333	54.8387	10.7143	11.5054	No
chr9 115941046	FKBP15	Within a protein_coding CDS	45.2055	52.4272	47.1429	58.8235	7.22171	11.6807	No
chr9 136913355	BRD3	Within a protein_coding CDS	37.5	52.7778	43.4783	50	15.2778	6.52174	No
chr1 36068370	PSMB2	Within a protein_coding UTR	37.7622	30.4124	31.8493	22.7778	-7.34987	-9.07154	No
chr1 109606232	TAF13	Within a protein_coding intron	7.22222	2.10526	7.63052	2.46914	-5.11696	-5.16139	Yes
chr1 36068325	PSMB2	Within a protein_coding UTR	19.883	13.3127	20.5	12.9252	-6.57035	-7.57483	No
chr1 36067760	PSMB2	Within a protein_coding UTR	14.4144	7.82123	13.3333	5.76923	-6.59319	-7.5641	No
chr1 36068231	PSMB2	Within a protein_coding UTR	27.957	22.2222	29.7872	15.3846	-5.73477	-14.4026	No
chr1 46125880	GPBP1L1	Within a protein_coding UTR	56.9231	49.3333	37.7778	25	-7.58974	-12.7778	Yes
chr1 144829580	NBPF9	Within a protein_coding UTR	23.9669	18.75	23.4375	15	-5.21694	-8.4375	No
chr1 150703697	CTSS	Within a protein_coding UTR	69.8113	50.9091	51.5152	40.9091	-18.9022	-10.6061	Yes
chr1 150703698	CTSS	Within a protein_coding UTR	50.9434	26	42.4242	30	-24.9434	-12.4242	Yes
chr1 220231487	BPNT1	Within a protein_coding UTR	45.2381	31.3725	54.5455	26.6667	-13.8655	-27.8788	Yes
chr1 150703613	CTSS	Within a protein_coding UTR	20.8333	13.3333	34.4828	10	-7.5	-24.4828	Yes
chr1 146467146	NBPF12	Within a protein_coding UTR	11.5385	2.7027	15.3846	9.52381	-8.83576	-5.86081	No
chr1 6283260	ICMT	Within a protein_coding UTR	20	9.52381	11.5385	5.88235	-10.4762	-5.65611	Yes
chr1 220231959	BPNT1	Within a protein_coding UTR	64.7059	48.4375	63.3333	51.7241	-16.2684	-11.6092	Yes
chr1 160967833	F11R	Within a protein_coding UTR	20.8333	5.12821	33.3333	17.6471	-15.7051	-15.6863	No
chr1 10520751	DFFA	Within a protein_coding UTR	26.087	10.8108	16.6667	5.35714	-15.2761	-11.3095	Yes
chr10 75008955	MRPS16	Within a protein_coding UTR	33.871	28.75	39.0476	19.2623	-5.12097	-19.7853	No
chr10 101992307	CWF19L1	Within a protein_coding UTR	76.4706	44.1441	66.3265	54.8077	-32.3264	-11.5188	No
chr11 4620551	TRIM68	Within a protein_coding UTR	37.5	27.2727	40.8163	18.75	-10.2273	-22.0663	No
chr11 769117	GATD1	Within a protein_coding UTR	14	7.04225	18.75	10	-6.95775	-8.75	Yes
chr12 52788303	KRT82	Within a protein_coding UTR	41.0256	21.2121	60	26.9231	-19.8135	-33.0769	No
chr12 125396488	UBC	Within a protein_coding CDS	44	32.6923	46.875	20	-11.3077	-26.875	No
chr12 117152433	C12orf49	Within a protein_coding UTR	25.9259	16.6667	42.3077	19.2308	-9.25926	-23.0769	Yes
chr12 44148259	PUS7L	Within a protein_coding CDS	39.1304	34.0909	29.0323	20	-5.03953	-9.03226	No
chr13 111302922	CARS2	Within a protein_coding exon	44.8276	36.8421	55	42.8571	-7.98548	-12.1429	No
chr13 111302408	CARS2	Within a protein_coding intron	61.5385	39.4737	38.4615	30	-22.0648	-8.46154	No
chr14 23442149	AJUBA	Within a protein_coding UTR	21.4286	14.2857	18.75	12.1212	-7.14286	-6.62879	No
chr14 66480159	YBX1P1	Within a processed_pseudogene exon	92.8571	68.75	90.625	75.6757	-24.1071	-14.9493	No
chr14 53243394	GNPNAT1	Within a protein_coding UTR	57.6923	42.1053	47.9167	42.8571	-15.587	-5.05952	No
chr15 90375568	AP3S2	Within a protein_coding UTR	74.2857	67.1642	84.8485	79.0698	-7.12154	-5.77872	Yes
chr15 90375510	AP3S2	Within a protein_coding UTR	20	11.1111	11.7647	2.5641	-8.88889	-9.2006	Yes
chr15 90375494	AP3S2	Within a protein_coding UTR	95.6522	70.5882	76.4706	57.1429	-25.0639	-19.3277	Yes
chr16 82203742	MPHOSPH6	Within a protein_coding CDS	18.9655	6.79612	20.7692	15.2941	-12.1694	-5.47511	No
chr16 11928846	RSL1D1	Within a protein_coding UTR	43.3333	22.2222	30.7692	16	-21.1111	-14.7692	Yes
chr16 15795043	NDE1	Within a protein_coding intron	18	5.71429	34.6154	26.087	-12.2857	-8.52843	Yes
chr17 62816977	PLEKHM1P1	Within a transcribed_unprocessed_pseudogene exon	20	7.8125	12.5	1.69492	-12.1875	-10.8051	Yes
chr17 66420932	WIPI1	Within a protein_coding intron	25.5814	17.0732	20.5882	9.09091	-8.50822	-11.4973	No
chr17 66420935	WIPI1	Within a protein_coding intron	41.8605	14.2857	27.2727	18.1818	-27.5748	-9.09091	No
chr17 1684054	SMYD4	Within a protein_coding UTR	38.4615	22.5806	34.2105	23.5294	-15.8809	-10.6811	Yes
chr17 78183411	SGSH	Within a protein_coding UTR	23.0769	13.2075	26.3158	9.09091	-9.86938	-17.2249	No
chr17 420898	VPS53	Within a protein_coding UTR	30.4348	16.6667	34.375	24	-13.7681	-10.375	Yes
chr19 11256689	SPC24	Within a protein_coding UTR	17.6829	8.42697	15.8621	10.0917	-9.25596	-5.77033	Yes
chr19 17601948	AC010618.4	Within a lncRNA exon	6.66667	0	11.5385	4.47761	-6.66667	-7.06085	No
chr19 49427421	NUCB1	Downstream of a protein_coding UTR	31.25	21.8391	30.303	15.0943	-9.41092	-15.2087	Yes
chr19 3540160	MFSD12	Within a protein_coding intron	8.33333	0	14.1414	7.22892	-8.33333	-6.9125	Yes
chr19 33460933	CEP89	Within a protein_coding UTR	41.6667	35.3448	46.2687	40	-6.32184	-6.26866	Yes
chr19 3542080	MFSD12	Within a protein_coding intron	27.5862	13.7931	22.2222	12.8205	-13.7931	-9.40171	Yes
chr19 45167122	PVR	Within a protein_coding UTR	11.25	6	30.4348	10	-5.25	-20.4348	No
chr19 3542001	MFSD12	Within a protein_coding intron	8.10811	0	18.9189	13.0435	-8.10811	-5.87544	Yes
chr19 51305854	C19orf48	Within a protein_coding UTR	37.5	21.4286	33.3333	27.027	-16.0714	-6.30631	No
chr19 1459302	AC027307.2	Downstream of a lncRNA exon	21.7391	12.5	23.8095	16	-9.23913	-7.80952	No
chr19 17435884	ANO8	Within a protein_coding CDS	47.8261	5	48.2759	42.8571	-42.8261	-5.41872	Yes
chr2 112641666	ANAPC1	Within a protein_coding UTR	47.3684	39.0625	41.8605	28.2051	-8.30592	-13.6553	No
chr2 74056564	STAMBP	Within a protein_coding UTR	41.9355	35.2941	36.6667	30.5556	-6.64137	-6.11111	No
chr20 3852858	MAVS	Within a protein_coding UTR	34.4828	24.4444	19.0476	11.7647	-10.0383	-7.28291	Yes
chr20 3851667	MAVS	Within a protein_coding UTR	22.7273	8.57143	18.75	9.375	-14.1558	-9.375	Yes
chr21 45750145	CFAP410	Within a protein_coding CDS	59.8726	50.4348	56.6667	49.7608	-9.43783	-6.9059	No
chr22 39415911	APOBEC3C	Within a protein_coding UTR	18.6813	11.8497	19.883	10.3659	-6.83161	-9.51719	No
chr22 40814500	MRTFA	Within a protein_coding CDS	46.4789	38	46.1538	28.5714	-8.47887	-17.5824	No
chr22 38344071		intergenic	27.5	20.4545	31.0345	18.75	-7.04545	-12.2845	No
chr22 38341865	AL031587.5	Downstream of a TEC exon	32.5	26.25	28.8889	19	-6.25	-9.88889	No
chr22 44347068	PNPLA3	Within a protein_coding intron	63.6364	52.6316	47.6923	40.7407	-11.0048	-6.95157	Yes
chr22 29728783	AP1B1	Within a protein_coding intron	46.875	27.9412	62.963	24.3243	-18.9338	-38.6386	No
chr22 44347050	PNPLA3	Within a protein_coding intron	46.875	20.9302	22.2222	12.1212	-25.9448	-10.101	Yes
chr22 20054891	TANGO2	Downstream of a protein_coding UTR	9.67742	3.22581	14.2857	7.14286	-6.45161	-7.14286	Yes
chr22 18571431	PEX26	Within a protein_coding UTR	26.087	18.4211	36.6667	27.7778	-7.6659	-8.88889	Yes
chr22 20054867	TANGO2	Downstream of a protein_coding UTR	21.7391	15.625	23.5294	12.5	-6.11413	-11.0294	Yes
chr3 100119548	TOMM70	Within a protein_coding CDS	38.9262	33.1361	41.6667	35.5769	-5.79008	-6.08974	No
chr3 156258319	SSR3	Within a protein_coding UTR	27.0833	17.7419	28.0702	16.4384	-9.3414	-11.6318	Yes
chr3 185070221	MAP3K13	Within a protein_coding intron	43.1818	36.4583	39.759	33.8235	-6.72348	-5.93551	Yes
chr3 45721992	LIMD1	Within a protein_coding UTR	17.5676	12.037	23.3333	12.3711	-5.53053	-10.9622	Yes
chr3 113806592	QTRT2	Within a protein_coding UTR	54.0984	44.7761	50.8772	41.1765	-9.32224	-9.70072	No
chr3 48787042	PRKAR2A	Within a protein_coding UTR	22.807	14.5161	25.5556	13.9535	-8.29089	-11.6021	Yes
chr3 44790781	KIAA1143	Within a protein_coding UTR	37.5	13.5135	23.3333	14.2857	-23.9865	-9.04762	Yes
chr3 149237602	WWTR1	Within a protein_coding UTR	50	37.5	55.1724	30.7692	-12.5	-24.4032	No
chr4 120981214	MAD2L1	Within a protein_coding UTR	57.529	50	53.4743	47.9167	-7.52896	-5.55765	No
chr4 2940371	NOP14	Within a protein_coding UTR	56.7568	50.3876	50.6024	44.2308	-6.36916	-6.37164	Yes
chr5 141020765	FCHSD1	Within a protein_coding UTR	48.5981	39.8734	49.5146	41.3793	-8.72471	-8.13525	No
chr5 72742882	FOXD1	Within a protein_coding CDS	50.5155	39.823	37.931	27.7778	-10.6925	-10.1533	No
chr5 130497953	HINT1	Within a protein_coding UTR	11.5385	0	10	2.94118	-11.5385	-7.05882	No
chr5 149495395	PDGFRB	Within a protein_coding CDS	42.4242	24.4444	23.3333	9.52381	-17.9798	-13.8095	No
chr5 90605915	LUCAT1	Within a lncRNA exon	15.1515	7.79221	10.7143	5	-7.35931	-5.71429	No
chr6 42856029	RPL7L1	Within a protein_coding UTR	50	38.2979	38.6667	25.5319	-11.7021	-13.1348	Yes
chr6 42998499	RRP36	Within a protein_coding intron	12.5	5.12821	22.5806	13.7931	-7.37179	-8.78754	Yes
chr6 57034009	ZNF451	Within a protein_coding UTR	54.2857	46.4286	39.3939	31.8182	-7.85714	-7.57576	No
chr6 42997464	RRP36	Within a protein_coding intron	66.6667	57.1429	52.9412	40.625	-9.52381	-12.3162	Yes
chr6 117923599	GOPC	Within a protein_coding UTR	68.9655	52.6316	48	25	-16.3339	-23	No
chr6 159394515	RSPH3	Within a protein_coding UTR	33.3333	22.2222	14.6341	2.7027	-11.1111	-11.9314	Yes
chr6 170176648	ERMARD	Within a protein_coding CDS	17.3913	4.34783	15.625	8.69565	-13.0435	-6.92935	No
chr6 150045787	NUP43	Within a protein_coding UTR	45.4545	34.375	39.4737	25	-11.0795	-14.4737	Yes
chr7 55538544	VOPP1	Within a protein_coding UTR	53.913	48.2353	54.023	47.7419	-5.67775	-6.28105	Yes
chr7 17384887	AHR	Within a protein_coding UTR	8.69565	3.57143	14.1304	4.54545	-5.12422	-9.58498	Yes
chr7 130629624	LINC-PINT	Within a lncRNA exon	40.5405	26.738	32.5581	27.551	-13.8026	-5.00712	Yes
chr7 130629626	LINC-PINT	Within a lncRNA exon	13.8889	7.14286	12.6437	5.26316	-6.74603	-7.38052	Yes
chr7 44841489	PPIA	Within a protein_coding UTR	53.7037	37.931	57.6389	43.2099	-15.7727	-14.429	No
chr7 44841928	PPIA	Within a protein_coding UTR	21.2766	9.84848	15.6977	6.93069	-11.4281	-8.76698	No
chr7 44872300	H2AFV	Within a protein_coding intron	15.9091	0	17.4603	6.89655	-15.9091	-10.5638	Yes
chr7 128142833	METTL2B	Within a protein_coding UTR	29.2308	21.7391	23.8636	14	-7.49164	-9.86364	Yes
chr7 73473951	ELN-AS1	Within a lncRNA exon	7.69231	0	10.8108	2.89855	-7.69231	-7.91226	No
chr7 128143622	METTL2B	Within a protein_coding UTR	25.5319	12.3596	25.3731	16.3636	-13.1724	-9.0095	Yes
chr7 56078298	PSPH	Upstream of a protein_coding UTR	50	37.2549	47.619	38.8889	-12.7451	-8.73016	Yes
chr7 74297510	STAG3L2	Within a pseudogene intron	11.4286	0	13.6364	4	-11.4286	-9.63636	Yes
chr7 132720596	AC008038.1	Within a processed_pseudogene exon	93.9394	88.8889	97.561	90	-5.05051	-7.56098	No
chr7 100957525	IFT22	Within a protein_coding UTR	32	17.9487	37.037	29.0323	-14.0513	-8.00478	No
chr7 130630237	LINC-PINT	Within a lncRNA exon	46.1538	35.7143	54.8387	40	-10.4396	-14.8387	Yes
chr8 30536603	GSR	Within a protein_coding UTR	18.0769	11.9171	16.9591	8.08824	-6.15982	-8.87083	Yes
chr8 11701458	CTSB	Within a protein_coding UTR	36.4865	26.8398	28.75	22.5225	-9.64666	-6.22748	Yes
chr8 11701429	CTSB	Within a protein_coding UTR	29.6296	18.9744	31.9066	19.5266	-10.6553	-12.38	Yes
chr8 41401488	GINS4	Within a protein_coding UTR	34.375	18.9189	25.8621	15.9091	-15.4561	-9.95298	Yes
chr8 11701343	CTSB	Within a protein_coding UTR	34.7826	29.0323	42.3077	22	-5.75035	-20.3077	Yes
chr9 135470414	DDX31	Within a protein_coding CDS	53.6842	36.9231	59.5041	52.6316	-16.7611	-6.87255	No
chr9 115446785	INIP	Within a protein_coding UTR	58.8235	45.8333	44.7368	23.8095	-12.9902	-20.9273	Yes
chr9 94841551	SPTLC1	Within a protein_coding UTR	20	5.35714	11.8644	3.0303	-14.6429	-8.8341	No
chr9 115448914	INIP	Within a protein_coding UTR	13.7931	4.34783	14.8148	6.25	-9.44528	-8.56481	Yes
chr9 94841463	SPTLC1	Within a protein_coding UTR	32	11.1111	30.4348	6.25	-20.8889	-24.1848	No
chr9 94841496	SPTLC1	Within a protein_coding UTR	43.4783	38.0952	36	23.5294	-5.38302	-12.4706	No
chr9 94841502	SPTLC1	Within a protein_coding UTR	55	47.8261	53.8462	25	-7.17391	-28.8462	No
chrX 118672671	CXorf56	Within a protein_coding UTR	61.9048	48.2143	68.8889	48	-13.6905	-20.8889	Yes
chrX 118672672	CXorf56	Within a protein_coding UTR	65.1163	60	73.3333	56	-5.11628	-17.3333	Yes
chrX 2824317	ARSD	Within a protein_coding UTR	63.8889	52.9412	60	52.381	-10.9477	-7.61905	Yes
chrX 2824385	ARSD	Within a protein_coding UTR	25.8065	15.9091	24	11.1111	-9.89736	-12.8889	Yes
chrX 123046715	XIAP	Within a protein_coding UTR	28.5714	5.76923	10	1.5625	-22.8022	-8.4375	Yes
chrX 23719788	ACOT9	Within a protein_coding UTR	23.8095	7.31707	24.2424	15	-16.4925	-9.24242	Yes
