# Supplementary material for: RNA binding by ADAR3 inhibits adenosine-to-inosine editing and promotes expression of immune response protein MAVS
Source: J Biol Chem. 2022 Jul 15;298(9):102267. doi: 10.1016/j.jbc.2022.102267 (PMC9418441; doi:10.1016/j.jbc.2022.102267)
Supplement: Supplemental Table 4 [file mmc5.xlsx]

## Sheet: Sheet2
Gene Name	For/Rev	Purpose	Sequence
qRT-PCR
EGR1	Forward		CGAGCACCTGACCGCAGAGTCTTTTCCTGA
	Reverse		CCACAAGGTGTTGCCACTGTTGGGTGCAGG
VHL	Forward		GGCTCTTCAGAGATGCAGGGACACAC
	Reverse		GGACAACCTGGAGGCATCGCTCTTTC
NCLN	Forward		GATTCTAAGACCCTGACCCGTAACACG
	Reverse		GTCCATCACCGAGTCCAGCTGCTCC
MAVS	Forward		GATTCTGCCTTACCTGCCCTGCCTCAC
	Reverse		GTGCCGCAATGAAGTACTCCACCCAGCCG
GAPDH	Forward		CCAGTAGAGGCAGGGATGATGTTCTGGAGAG
	Reverse		CCAAGGTCATCCATGACAACTTTGGTATCG
XIAP	Forward		ccatccatggcagattatgaagcacggatc
	Reverse		cttccaatcagttagccctcctccacagtg
ADAR1	Forward		GACGCTTGTCTCCTTAGTCTTCCCGGATTG
	Reverse		CATCTGACCCGTGCTATTTGCTGTCGTGTG
Editing Assays
MAVS	Reverse	Reverse Transcription	gcctggctgggcacacacgtgatagttgta
	Forward	PCR Amplification	cagagtgttgctctgttgcccaggctggag
	Reverse	PCR Amplification	ctattatagcaggtggcagatgttggcaca
	Forward	Sequencing	gcctgtgaaccacagcttatcacatgtctg
	Reverse	Sequencing	cttgaggtcaggagttcgagaccagcctgg
XIAP	Reverse	Reverse Transcription	caaacacagacaaatgctgttaagtctcc
	Forward	PCR Amplification	ctggagtgcagtggagtgatctctgctcac
	Reverse	PCR Amplification	gcaaaggtgaagaactgaggatttacatac
	Forward	Sequencing	caagcgattctcgtgcctcagcttcctgag
AJUBA	Reverse	Reverse Transcription	ccatgtaagttcctgagaaacagggaatac
	Forward	PCR Amplification/Sequencing	cgtaagccactgtgtctggcctagtgtatg
	Reverse	PCR Amplification	cattctcagacagataaggagctctcctag
SPC24	Reverse	Reverse Transcription	ggcactcgtctgtacacgtggcagtatgg
	Forward	PCR Amplification	gccatcacacccacattccaggaaatagg
	Reverse	PCR Amplification	gacaacactctagaactggagagaggtccag
	Forward	Sequencing	gagtgtgcaggcttcatggaggacagaagc
ADAR3 deaminase domain mutant cloning
ADAR3	Reverse	PCR amplification with restriction site	gcagcccgggggatccactagttctagag
	Forward	PCR amplification with restriction site	GGACTCAGATCTCGAGCTCAAGCTTGCCAC
	Forward	E527K ADAR3 mutant forward	GATCGAGTCCGGGAAAGGGACGGTCCCCGTG
	Reverse	E527K ADAR3 mutant reverse	CACGGGGACCGTCCCTTTCCCGGACTCGATC
	Forward	ADAR3 Q549R Forward primer	CTGCTGGGGGAGCGGCTGATCACCATGTCC
	Reverse	ADAR3 Q549R Reverse primer	GGACATGGTGATCAGCCGCTCCCCCAGCAG
